# Supplementary material for: A Histone Deacetylase Adjusts Transcription Kinetics at Coding Sequences during Candida albicans Morphogenesis
Source: PLoS Genet. 2012 Dec 6;8(12):e1003118. doi: 10.1371/journal.pgen.1003118 (PMC3516536; doi:10.1371/journal.pgen.1003118)
Supplement: Table S4 — ChIP-Seq RPKM values in all samples for all Assembly 21 ORFs and tRNA clusters. (XLS) [file pgen.1003118.s011.xls]

## Sheet: ChIP-Seq RPKM values all sample
Table S4
RPKM values of the Assembly 21 ORFs in all ChIP-Seq samples
ORF ID	gene name	Chromosome	start	end	untagged yeast input	untagged yeast ChIP	Set3-9myc yeast input	Set3-9myc yeast ChIP R1	Set3-9myc yeast ChIP R2	Set3-9myc yeast ChIP R3	Set3-9myc hypha input	Set3-9myc hypha ChIP R1	Set3-9myc hypha ChIP R2	Hos2-9myc yeast input	Hos2-9myc yeast ChIP R1	Hos2-9myc yeast ChIP R2	Hos2-9myc hypha input	Hos2-9myc hypha ChIP R1	Hos2-9myc hypha ChIP R2	set1D/D Set3-9myc yeast input	set1D/D Set3-9myc yeast ChIP R1	set1D/D Set3-9myc yeast ChIP R2	set1D/D Set3-9myc yeast ChIP R3
CaalfMp01	COX2	Ca19-mtDNA	3275	4063	212.603	49.4632	177.065	45.3191	32.975	29.9216	265.511	42.4627	111.107	202.956	35.2858	51.1557	328.239	30.3484	54.6267	193.802	107.484	126.919	92.7179
CaalfMp02	NAD6	Ca19-mtDNA	4131	4571	245.293	39.3234	224.44	32.5627	31.9538	21.7788	353.207	27.4254	125.849	285.679	34.8488	54.7553	488.984	24.6279	46.9727	234.606	119.993	146.335	104.585
CaalfMp03	NAD1	Ca19-mtDNA	4571	5524	130.108	27.6413	117.749	23.4671	17.4448	12.2957	232.609	22.809	67.9563	160.494	17.0655	27.363	257.971	14.3262	27.59	125.173	64.825	83.9701	58.5574
CaalfMp04	COX3A	Ca19-mtDNA	9929	10738	0	0	0	0	0	0	0	0	0	0	0	0	0	0	0	0	0	0	0
CaalfMp05	ATP9	Ca19-mtDNA	12469	12699	865.622	120.376	799.266	189.886	162.292	92.4544	1003.04	110.351	483.406	650.141	138.351	202.72	1100.56	131.315	195.399	812.93	305.754	351.118	269.844
CaalfMp06	ATP6	Ca19-mtDNA	12895	13635	193.815	41.7232	169.761	34.4196	26.0675	15.6031	326.391	26.0721	99.3651	246.552	25.3477	43.6978	356.797	20.9999	34.4943	187.919	112.807	136.128	100.533
CaalfMp07	ATP8	Ca19-mtDNA	13760	13906	357.049	145.134	190.817	34.4781	172.551	38.9791	771.658	167.844	410.861	718.272	133.483	258.874	704.523	139.558	214.697	333.388	385.765	639.431	311.114
CaalfMp08	COX1	Ca19-mtDNA	14771	20926	14.8807	3.27446	12.6583	2.74976	2.58461	1.42058	22.8864	2.5914	9.82782	20.0898	2.537	4.24612	28.1595	2.00115	3.78628	14.467	8.26527	10.474	7.2425
CaalfMp08.1	CaalfMp08.1	Ca19-mtDNA	14771	16264	64.3202	14.1861	52.323	12.3392	10.4362	7.37484	80.4509	13.0473	42.7599	18.3673	2.3425	18.4798	97.3023	8.82191	16.9927	61.4884	29.4282	39.8435	26.5493
CaalfMp08.2	CaalfMp08.2	Ca19-mtDNA	14771	17625	33.6947	7.40514	27.6797	6.45314	5.63199	3.37468	49.9749	6.09604	21.7882	68.2662	11.0974	9.09136	60.3256	4.4724	8.40859	32.3861	17.8452	22.4071	15.9319
CaalfMp08.3	CaalfMp08.3	Ca19-mtDNA	14771	18980	21.0415	4.78038	17.4998	3.98915	3.95634	2.17247	31.2974	3.80256	14.5909	40.2233	5.45907	6.4036	39.8974	2.91753	5.50767	20.3285	11.6813	15.3415	10.3833
CaalfMp08.4	CaalfMp08.4	Ca19-mtDNA	14771	20120	16.1285	3.51683	13.658	3.00384	2.87434	1.57649	24.0922	2.8213	10.9697	26.1007	3.47333	4.71885	30.921	2.1878	4.14079	15.7119	8.67176	11.279	7.69298
CaalfMp09	NAD2	Ca19-mtDNA	21422	22849	48.6449	9.6884	41.6258	8.86609	12.4456	3.08022	83.3355	7.26095	41.9646	78.8626	7.64625	17.4346	127.081	6.2635	14.4951	48.1884	34.2662	43.8347	29.1201
CaalfMp10	NAD3	Ca19-mtDNA	22849	23238	208.556	43.5543	186.617	30.8596	24.778	19.9361	341.121	35.7685	172.156	275.111	29.9712	73.7787	532.546	34.9891	58.8033	197.164	133.205	142.996	108.009
CaalfMp11	COB	Ca19-mtDNA	23997	26808	33.4545	6.53044	28.4511	6.46356	7.55989	3.16215	48.6417	5.9952	22.0575	62.3119	6.12587	9.95539	62.5328	4.26249	8.69796	32.0358	17.4875	22.9286	15.3099
CaalfMp11.1	CaalfMp11.1	Ca19-mtDNA	23997	25434	44.0614	7.03988	36.2451	6.6655	9.50051	3.06081	69.4904	6.24206	33.2311	41.8312	5.68853	13.9173	86.5319	5.01856	11.9812	43.1261	24.1012	31.7742	20.3108
CaalfMp12	NAD4L	Ca19-mtDNA	29570	29824	164.29	57.5159	137.713	31.6997	67.8236	26.277	271.421	41.0128	218.182	439.403	29.4692	104.686	638.233	19.0967	66.199	204.446	162.131	229.109	135.722
CaalfMp13	NAD5	Ca19-mtDNA	29824	31482	83.9131	19.0119	74.4312	14.2929	12.3675	8.95375	128.693	11.1392	47.0574	107.938	11.2937	19.0394	181.158	11.2149	17.3605	80.6897	46.2817	56.8665	43.497
CaalfMp14	NAD4	Ca19-mtDNA	32120	33514	87.0348	17.7534	76.0114	13.655	14.5866	6.86345	131.295	10.8427	48.9211	114.712	9.66036	19.3429	188.913	7.83954	17.7205	84.4252	52.9379	67.5702	47.8503
CaalfMp15	COX3B	Ca19-mtDNA	35222	36031	0	0	0	0	0	0	0	0	0	0	0	0	0	0	0	0	0	0	0
orf19.6115	orf19.6115	Ca21chr1_C_albicans_SC5314	4059	4397	39.7124	41.8838	43.672	54.6737	40.8183	44.8139	41.4289	42.1422	76.9946	34.3262	54.5867	65.6848	42.1013	79.4966	86.5671	34.1023	40.1473	40.0781	35.7381
orf19.6114	orf19.6114	Ca21chr1_C_albicans_SC5314	4409	4720	24.5979	35.1467	25.8858	109.447	102.144	54.6363	17.9714	50.4091	124.175	21.9665	49.5239	104.201	18.853	82.9168	107.112	22.6956	30.4528	37.6767	35.4105
orf19.6113	orf19.6113	Ca21chr1_C_albicans_SC5314	8597	8908	1.26143	2.06745	2.35325	1.27561	0.823737	1.97778	1.36492	0	5.54627	1.89366	1.86491	4.84657	0.428477	0	5.40471	2.56559	0.457937	1.46033	0.753415
orf19.6112	CTA2	Ca21chr1_C_albicans_SC5314	10718	11485	4.58007	4.09452	6.60244	18.7368	19.7126	9.79235	7.09584	13.058	36.8175	2.81275	7.86559	18.4542	3.04076	16.0906	25.1379	4.26679	11.0343	14.9428	12.8902
orf19.6110	orf19.6110	Ca21chr1_C_albicans_SC5314	11648	11995	19.9409	16.8953	17.8838	11.4838	20.1948	16.4937	20.114	29.0681	25.5104	19.1789	21.3195	22.8177	15.1541	38.8175	24.0913	21.7328	14.7237	21.5984	14.3325
orf19.6109	TUP1	Ca21chr1_C_albicans_SC5314	12163	13701	8.174	7.81019	9.92664	32.735	26.9146	13.3917	6.49789	11.3677	24.3523	4.84088	11.2755	20.4596	4.71948	13.5938	15.2865	8.23269	6.07912	7.38227	5.80071
orf19.6105	MVD	Ca21chr1_C_albicans_SC5314	13778	14917	10.8658	8.81403	12.8995	33.2886	28.3822	14.8698	9.74655	14.8734	25.3183	7.29063	11.7803	17.7881	5.74487	13.7182	14.8683	11.2346	5.93406	5.3598	4.79681
orf19.6102	orf19.6102	Ca21chr1_C_albicans_SC5314	14910	15761	14.1811	11.2747	17.4425	34.9304	31.5374	17.7698	11.9278	18.8101	26.8992	8.48162	16.728	24.4187	9.53818	18.8171	20.2278	13.656	9.54919	7.91159	8.85724
orf19.6103	orf19.6103	Ca21chr1_C_albicans_SC5314	15595	16116	28.9162	15.9412	31.6406	41.3783	47.0844	21.1084	19.9921	18.4	34.4541	15.289	15.8416	27.7028	22.9608	18.8798	26.1538	24.9583	8.50702	8.97324	6.90831
orf19.6100	orf19.6100	Ca21chr1_C_albicans_SC5314	16600	17328	16.405	16.2839	19.6322	47.3382	39.5316	17.0267	14.7924	16.3793	36.1777	11.0302	17.4973	28.0908	8.8687	19.6942	22.6796	16.0502	7.08789	6.95473	8.41817
orf19.6099	CCT8	Ca21chr1_C_albicans_SC5314	17338	18960	8.00241	6.39234	8.56994	23.6455	17.5189	8.55139	5.38031	5.66149	17.0118	4.64668	6.46295	11.4627	4.18026	7.0712	10.386	7.15459	3.87537	4.05829	2.94201
orf19.6096	TRP1	Ca21chr1_C_albicans_SC5314	18948	19628	15.9307	15.0078	20.5663	34.8078	32.7652	16.0867	14.1816	19.1377	31.5619	11.6065	18.0936	26.2319	8.45416	15.8743	23.5142	16.777	8.2184	9.87014	7.64356
orf19.6094	orf19.6094	Ca21chr1_C_albicans_SC5314	19615	21714	5.00266	4.09201	5.50612	9.41012	8.04587	4.93319	4.42386	4.24763	8.14809	3.51953	3.91069	6.15139	3.6697	4.58571	6.49647	5.04891	2.08736	1.72778	1.92359
orf19.6092	KEL1	Ca21chr1_C_albicans_SC5314	22270	25326	2.98706	2.91446	3.61002	6.26097	5.61587	3.2679	2.33405	2.78065	5.24123	2.24078	3.17718	3.92693	1.60675	2.93277	3.71053	3.29325	1.77208	1.52723	1.23996
orf19.6091	RIM8	Ca21chr1_C_albicans_SC5314	25381	27249	5.1088	4.97399	6.40282	8.70913	8.81477	5.09813	4.15229	4.17761	6.25101	3.52508	4.46361	5.60497	3.68958	4.9006	5.35362	5.50514	3.03082	2.12429	2.12754
orf19.6090	orf19.6090	Ca21chr1_C_albicans_SC5314	28286	29488	10.0403	7.81074	9.77066	7.94524	5.70696	8.81338	6.44192	5.05654	6.61146	6.82724	7.09434	6.14736	6.39821	6.31272	7.23773	9.21257	4.88217	3.83085	3.47983
orf19.6086	LEU4	Ca21chr1_C_albicans_SC5314	29804	31543	6.67174	5.25138	6.92654	7.91564	6.50207	5.29388	5.93912	6.20118	7.70759	4.82212	5.14999	6.81191	4.69778	5.68347	5.75032	6.85296	2.57665	2.33826	2.55159
orf19.6085	RPL16A	Ca21chr1_C_albicans_SC5314	31842	32444	16.9978	26.014	15.5783	43.3707	46.9725	48.2493	15.3472	39.8406	37.6981	12.8769	42.2713	41.7982	10.0945	37.3222	35.9101	15.9032	45.0545	52.779	24.6075
orf19.6084	orf19.6084	Ca21chr1_C_albicans_SC5314	32680	33318	13.7331	12.322	12.7504	5.35227	7.95338	11.3161	12.2024	9.71855	8.30069	12.5503	9.63293	9.40847	10.4192	9.99233	7.14525	13.0796	8.95215	9.46954	5.20882
orf19.6083	orf19.6083	Ca21chr1_C_albicans_SC5314	34099	34446	20.6168	18.4186	21.1511	13.5345	7.9455	14.1091	25.0511	22.3736	13.1267	23.1364	22.9851	16.9741	19.6315	16.1129	24.0913	20.305	10.1225	7.04295	9.28584
orf19.6082	orf19.6082	Ca21chr1_C_albicans_SC5314	34525	35679	8.26886	8.23457	7.96144	12.4357	19.5352	13.4036	7.71886	14.5535	12.3662	7.10249	13.3059	16.0913	6.09688	14.561	13.0863	9.04375	10.4591	8.54618	7.77005
orf19.6081	PHR2	Ca21chr1_C_albicans_SC5314	37852	39486	7.39541	6.4557	8.81853	9.48522	7.469	7.90418	5.37618	5.09185	7.32682	5.53032	7.20599	8.73602	3.07374	4.64519	6.20845	7.83328	4.12719	3.13746	2.93556
orf19.6080	orf19.6080	Ca21chr1_C_albicans_SC5314	40485	41771	7.37629	7.40157	8.10939	9.46084	7.33422	7.87481	5.49477	7.67679	9.05421	5.96512	7.68419	9.09424	5.31327	8.13949	9.18246	8.18842	5.55748	5.83598	3.82265
orf19.6079	orf19.6079	Ca21chr1_C_albicans_SC5314	42606	43505	8.59042	7.70232	9.48695	8.79942	7.62261	8.85379	6.3426	11.7737	6.18399	6.37213	7.81934	8.52874	6.38518	7.99371	8.32575	9.22608	5.44835	5.0544	3.95374
orf19.6078.1	RFC52	Ca21chr1_C_albicans_SC5314	43483	43680	1.56607	0.855586	2.65598	1.26694	0	3.06929	3.95396	4.3536	1.53016	0.940396	2.05805	7.73621	1.06391	0	0	4.41027	1.7056	2.90083	1.87074
orf19.6078	POL93	Ca21chr1_C_albicans_SC5314	43804	45765	2.68481	2.65328	2.39116	1.99996	2.40593	3.03209	2.34132	3.04828	2.68039	2.30813	2.91865	2.65253	2.32958	3.29495	1.91343	2.54522	3.34669	3.06508	4.12162
orf19.6077	orf19.6077	Ca21chr1_C_albicans_SC5314	46804	48360	6.12887	5.8527	7.77422	8.25686	7.92185	5.3904	6.19323	6.55646	7.32457	5.29229	5.30847	6.86698	3.99161	5.3052	6.49094	6.70418	3.36503	2.39246	2.38997
orf19.6076	orf19.6076	Ca21chr1_C_albicans_SC5314	48514	49299	13.88	11.1302	14.6969	18.5718	13.6932	13.1665	13.6208	13.1574	14.8079	10.8013	12.6355	12.8731	8.9118	12.4906	15.3288	13.0604	7.54026	4.55598	5.30251
orf19.6075	orf19.6075	Ca21chr1_C_albicans_SC5314	49296	49844	19.0123	16.6932	20.0373	12.03	18.4901	18.2049	17.2658	18.4751	15.5245	16.5132	17.601	17.2184	16.4679	17.0684	18.8839	20.2054	9.76145	7.07471	8.27327
orf19.6074	HBR1	Ca21chr1_C_albicans_SC5314	49998	50744	13.1666	11.5112	12.8382	6.14179	6.89761	10.5663	8.45284	9.94083	7.14905	12.0246	8.67552	8.69635	9.6424	10.0141	10.1999	13.5302	7.22974	5.40078	4.64394
orf19.6073	HMX1	Ca21chr1_C_albicans_SC5314	50807	51682	11.0411	9.4196	11.1808	9.02928	7.00108	10.7568	9.11892	8.03489	7.38739	8.45563	7.6491	9.96859	8.42481	7.97538	9.03751	12.192	6.82566	7.00238	4.42821
orf19.6072	CDC13	Ca21chr1_C_albicans_SC5314	53100	54443	6.46931	6.24856	6.29476	3.64338	4.81648	4.48983	7.18395	5.89376	4.91508	6.10259	5.33771	5.91394	4.47961	6.03972	6.85789	6.18981	2.66527	2.73869	2.54438
orf19.6071	orf19.6071	Ca21chr1_C_albicans_SC5314	54838	57075	3.01957	3.13749	2.8481	0.996628	1.77706	2.74836	3.15235	3.48862	1.94626	3.03998	3.44327	2.26739	3.08119	3.31156	3.01756	3.02628	2.35408	2.13432	1.63023
orf19.6070	ENA2	Ca21chr1_C_albicans_SC5314	59350	62553	2.57572	2.53717	2.85224	3.70864	3.27676	2.64671	2.14852	2.39419	3.18186	1.97165	2.60939	3.05291	1.99902	2.36742	2.83275	2.92501	1.45688	1.52047	1.38123
orf19.6068	SVF1	Ca21chr1_C_albicans_SC5314	63203	64351	6.75876	8.19376	7.77665	8.67198	6.01303	8.69514	6.79328	6.27021	7.31566	6.70213	7.83796	7.63215	5.18132	8.66683	8.5499	7.63962	4.54148	5.06081	4.88861
orf19.6066	orf19.6066	Ca21chr1_C_albicans_SC5314	64697	66325	4.59647	4.61996	5.25012	2.34903	4.06423	3.62757	4.32267	4.87215	3.61698	4.11236	4.25668	3.56845	3.66227	3.81042	3.26231	4.90116	2.15862	2.05708	2.1281
orf19.6065	orf19.6065	Ca21chr1_C_albicans_SC5314	67844	68815	7.6465	6.15971	6.94326	3.33832	5.09234	8.5077	8.10976	9.10045	5.74624	7.37515	10.2052	8.2394	7.3726	9.57587	8.40359	7.88954	7.31332	6.22916	7.03815
orf19.6064	orf19.6064	Ca21chr1_C_albicans_SC5314	69227	70903	5.32679	4.39506	6.10904	5.22773	4.5192	4.56099	5.01577	6.31172	4.7887	4.44401	5.078	5.1525	4.89423	6.62314	4.33674	5.23257	3.14637	2.42626	2.89468
orf19.6063	UBP6	Ca21chr1_C_albicans_SC5314	71069	72582	5.45519	5.01922	4.86057	4.00873	4.14539	5.33347	5.09124	5.51011	5.41734	4.55173	5.79908	4.6751	5.18597	6.26865	5.96765	5.12923	4.00618	3.37372	3.31689
orf19.6062.3	orf19.6062.3	Ca21chr1_C_albicans_SC5314	72742	73284	10.2727	12.1156	12.6427	8.84396	7.75075	10.1209	15.5466	20.3328	9.15547	12.0036	12.9981	11.4292	13.1559	14.4395	13.3016	13.3569	8.99565	9.064	6.21847
orf19.6062	orf19.6062	Ca21chr1_C_albicans_SC5314	73581	73901	23.2379	22.4612	19.6041	18.3173	23.3459	17.5166	21.276	18.2206	25.3249	11.8072	18.9884	19.6226	19.8346	31.8495	33.4204	19.7628	16.4395	13.796	9.49013
orf19.6061	orf19.6061	Ca21chr1_C_albicans_SC5314	74057	75382	5.3658	4.86459	6.04044	3.65822	5.10775	4.50305	5.69267	5.81218	4.16237	5.45165	5.44919	4.77231	4.91044	4.94367	4.10751	5.68158	2.85221	2.50632	2.47488
orf19.6060	GCN20	Ca21chr1_C_albicans_SC5314	75574	77829	4.0452	3.70054	3.89533	4.07442	3.26918	3.62673	2.94126	2.92176	3.70689	3.5929	3.99492	3.97273	3.19612	3.95602	3.96573	4.09547	2.24221	1.86019	1.59471
orf19.6059	TTR1	Ca21chr1_C_albicans_SC5314	78009	78368	34.2669	23.0345	26.192	14.9468	26.6049	24.14	22.7254	34.0766	24.3009	21.6197	23.1903	31.4627	26.3904	32.8509	31.3692	26.8303	11.1788	8.33624	10.9407
orf19.6058	GLO1	Ca21chr1_C_albicans_SC5314	78642	79670	10.1279	7.93543	9.34218	6.68454	8.59535	8.34129	8.26097	8.82539	7.47844	7.41635	7.7724	9.35691	6.53905	8.71191	10.3441	9.39835	5.95718	4.86004	4.84853
orf19.6057	orf19.6057	Ca21chr1_C_albicans_SC5314	80125	81054	10.648	8.66772	10.498	9.87756	11.5889	8.65352	10.1902	13.4191	8.80857	8.95148	9.11877	12.0785	9.06627	8.61438	13.106	10.5063	5.79831	5.02941	4.6638
orf19.6056	orf19.6056	Ca21chr1_C_albicans_SC5314	81234	81902	10.6543	8.58117	10.9346	6.93609	5.01654	8.76463	10.5388	8.43746	8.31012	10.3791	10.8615	9.56241	16.4952	10.1071	9.72475	12.1046	6.22505	4.31965	5.13449
orf19.6055	orf19.6055	Ca21chr1_C_albicans_SC5314	82118	84559	3.44902	3.34109	3.68423	3.61065	2.98511	3.35357	3.10813	3.30218	3.26934	2.90568	3.6091	3.125	2.72079	3.64406	3.43275	3.38582	1.71556	1.49703	1.5906
orf19.6054	orf19.6054	Ca21chr1_C_albicans_SC5314	85081	87249	3.84116	3.48288	3.87324	2.40187	1.8834	3.62681	3.30432	5.02925	2.69686	3.1346	3.51577	2.98698	3.21828	3.86496	3.91409	3.70783	2.14143	1.81298	1.71481
orf19.6053	CIS2	Ca21chr1_C_albicans_SC5314	87901	89811	4.37113	3.7612	4.8129	4.00545	4.22676	3.6442	3.8505	3.76815	3.86845	3.86651	3.35821	3.76491	3.74619	4.2018	4.45294	4.25579	2.14836	0.965366	1.45265
orf19.6052	CNS1	Ca21chr1_C_albicans_SC5314	90100	91272	5.87519	6.56986	5.76653	3.24888	4.34169	5.14221	5.97094	5.90771	4.31625	7.02016	6.61159	4.77589	4.15299	5.6728	5.73558	5.55699	3.59619	2.97549	2.68289
orf19.6049	orf19.6049	Ca21chr1_C_albicans_SC5314	91311	93695	3.77055	3.36707	3.92467	3.83768	4.24315	3.74848	3.2974	3.4244	3.62785	2.98142	3.30849	3.80342	2.7644	3.83591	4.07806	3.86706	1.73977	1.42949	1.5601
orf19.6048	orf19.6048	Ca21chr1_C_albicans_SC5314	93971	94900	9.77248	6.1663	9.8238	6.6329	8.57579	7.79095	9.85733	6.83289	8.35774	8.43997	6.62335	8.02633	10.4166	8.51183	10.7282	9.75105	3.814	3.25433	3.44839
orf19.6047	TUF1	Ca21chr1_C_albicans_SC5314	95215	96495	9.40359	8.87125	9.70842	12.0468	11.3367	9.81129	6.85535	9.55607	10.4736	6.2458	9.0593	9.48767	6.25279	8.54023	11.1924	9.01457	4.76754	4.78192	3.36691
orf19.6046	APC1	Ca21chr1_C_albicans_SC5314	96817	101424	1.82162	1.61759	1.89874	1.70643	1.58041	1.72046	1.50385	1.97738	1.55666	1.5175	1.48667	1.67593	1.52038	1.48291	1.7164	1.97507	0.900632	0.881034	0.668918
orf19.6045	orf19.6045	Ca21chr1_C_albicans_SC5314	101752	103524	4.9153	4.92967	5.18054	5.38006	6.24952	5.81827	4.36756	4.20789	6.16386	3.97579	6.06373	7.2575	4.21936	5.27636	6.46637	5.05406	3.09848	3.3283	3.07186
orf19.6044	MOB2	Ca21chr1_C_albicans_SC5314	103869	104810	9.80184	9.2043	12.6495	13.7136	11.2503	9.62775	10.8556	10.4587	11.2559	9.38962	9.45621	12.3044	9.77684	9.9956	14.3374	10.4784	4.16957	4.64577	4.65593
orf19.6043	orf19.6043	Ca21chr1_C_albicans_SC5314	105180	106925	4.73283	4.02154	5.36932	3.99991	3.26161	3.58398	4.06784	4.77294	4.30946	4.74066	3.2223	4.4659	3.88568	3.75329	4.70676	4.95951	1.82783	1.80928	1.70008
orf19.6041	RPO41	Ca21chr1_C_albicans_SC5314	107126	111028	2.01653	1.87161	2.01642	1.86177	2.14238	1.98896	1.72697	1.51958	1.74845	1.5368	1.80081	1.78965	1.59354	1.61867	1.80848	1.91438	1.59629	1.32511	0.966098
orf19.6040	SNF7	Ca21chr1_C_albicans_SC5314	111572	112252	13.1064	8.75154	10.0137	6.10475	6.39743	13.1807	9.54993	12.1911	9.4427	10.9705	15.4839	11.7716	9.44348	15.3005	11.7571	13.6287	10.5734	8.33751	9.06684
orf19.6039	orf19.6039	Ca21chr1_C_albicans_SC5314	112789	113802	7.56359	8.53079	8.38513	5.60363	5.45909	8.87077	7.27956	10.5617	7.9347	6.31071	8.53373	8.48867	7.62639	10.4381	9.7686	8.35188	6.0697	4.36891	4.7315
orf19.6038	UGA32	Ca21chr1_C_albicans_SC5314	114128	115879	4.86716	4.14703	4.8102	2.44341	3.64422	3.6614	5.20153	4.34412	3.27351	4.63618	4.38969	3.75469	4.37547	4.76789	4.25386	5.23854	2.39624	2.3897	2.07871
orf19.6037	ASM3	Ca21chr1_C_albicans_SC5314	117320	119443	3.47035	3.435	3.97447	1.73404	1.94627	3.0353	3.42128	2.8564	2.34695	3.74281	3.1745	2.53225	3.1527	3.02777	2.98971	3.84105	1.85271	1.16588	1.35473
orf19.6036	RIC1	Ca21chr1_C_albicans_SC5314	119768	122809	1.27829	1.13091	1.19273	0.257638	0.589235	0.879016	1.34727	1.03057	0.933494	1.7729	1.12257	0.615438	1.93815	1.23647	0.873489	1.2996	0.729809	0.915566	0.71065
orf19.6035	orf19.6035	Ca21chr1_C_albicans_SC5314	123067	123432	11.1527	9.64033	10.8823	1.48315	2.993	4.31169	13.2249	16.5639	3.80649	15.4123	10.0888	2.51567	13.0775	9.26993	5.71278	7.88775	9.65053	8.48965	4.92746
orf19.6034	TUB2	Ca21chr1_C_albicans_SC5314	123869	125597	4.12808	4.2637	3.49703	2.50054	3.29924	3.90436	3.60007	4.96718	2.90968	3.62576	4.15639	3.30289	3.83689	4.03515	3.95181	3.57946	3.19109	3.19552	2.33883
orf19.6033	CMP1	Ca21chr1_C_albicans_SC5314	126790	128619	3.09221	3.05486	3.25848	1.0827	1.24509	2.63013	3.81538	3.87977	2.05103	3.80904	3.28864	2.01254	4.03534	4.26417	2.81354	3.65418	2.04991	1.97809	2.02939
orf19.6032	SPE1	Ca21chr1_C_albicans_SC5314	129259	130680	3.53221	3.64936	3.48099	1.62118	1.86379	4.1893	4.6981	5.5709	2.937	4.57632	5.43654	2.66647	5.7137	5.17599	3.50067	3.92377	5.39008	5.9756	4.27982
orf19.6031	VPS27	Ca21chr1_C_albicans_SC5314	131412	133937	2.37669	2.21051	2.60448	1.80985	2.07984	2.65901	2.28709	3.05277	2.32219	2.42097	2.95577	2.19178	2.22254	2.9331	2.28624	2.3635	2.09939	2.0764	2.00381
orf19.6030	orf19.6030	Ca21chr1_C_albicans_SC5314	134256	134915	12.7322	10.2028	12.9559	5.81527	5.33837	9.28153	13.8276	11.5588	7.64316	13.0339	12.4563	8.04565	12.8308	12.2173	9.00358	14.0687	8.18686	5.74363	7.8571
orf19.6029	ROT1	Ca21chr1_C_albicans_SC5314	135656	136438	8.1783	7.8783	7.20108	2.06587	2.6158	7.53661	7.83792	6.89021	4.50093	10.5835	7.2052	3.02312	12.722	8.39103	3.51057	7.14437	10.8701	7.00237	5.58247
orf19.6028	HGC1	Ca21chr1_C_albicans_SC5314	138579	140936	1.96551	1.55642	2.01877	0.442186	0.620125	1.134	2.02321	2.65527	3.75996	2.47985	1.30599	0.842448	2.31797	3.54141	3.68167	2.10763	1.13044	0.986874	0.989275
orf19.6027	orf19.6027	Ca21chr1_C_albicans_SC5314	150614	151714	4.71032	3.2513	4.72437	1.18826	1.22376	3.55367	4.3295	2.88642	2.25167	5.8394	2.81214	1.41779	8.43001	2.85365	1.73607	4.96046	2.42708	3.11938	2.62175
orf19.6026	ERG2	Ca21chr1_C_albicans_SC5314	154638	155291	7.03368	9.52827	9.88384	6.90953	4.59313	8.6649	9.68168	5.93583	7.43341	10.8607	8.34725	7.01214	13.1648	7.88023	7.71583	8.98312	5.57588	5.65009	2.97214
orf19.6025	orf19.6025	Ca21chr1_C_albicans_SC5314	155448	156329	3.13062	2.93201	3.37302	0.351166	1.59769	1.54679	4.63997	1.53582	1.46516	6.35052	3.08557	0.996338	7.34548	2.62241	1.29113	3.90187	2.95111	2.81414	1.53986
orf19.6024	orf19.6024	Ca21chr1_C_albicans_SC5314	156648	157694	1.9416	1.08625	1.65276	0.067965	0.182871	0.812282	2.56552	1.2456	0.793491	4.20396	1.08564	0.276672	4.26149	0.970953	0.39268	1.99785	1.6266	1.0893	1.51648
orf19.6023	orf19.6023	Ca21chr1_C_albicans_SC5314	158729	160528	3.4488	3.13165	3.76007	1.41802	1.53442	2.28773	3.51987	2.9105	2.08293	3.74363	2.39685	2.22579	3.68178	2.7102	2.2881	3.4746	1.24514	0.842399	1.1318
orf19.6022	orf19.6022	Ca21chr1_C_albicans_SC5314	160946	162676	3.70874	3.70533	3.88511	1.99747	2.38174	3.88731	3.28875	3.43909	2.58264	3.92498	3.81693	2.56423	4.32915	3.25619	3.47978	3.8533	3.392	2.82757	2.36606
orf19.6021	IHD2	Ca21chr1_C_albicans_SC5314	167084	167830	8.91222	6.49196	9.14345	2.3588	3.08955	4.6578	9.12748	4.1675	4.40768	8.72116	7.59108	3.86504	9.19392	7.31185	4.88566	9.19227	3.23541	4.38176	2.93532
orf19.6020	orf19.6020	Ca21chr1_C_albicans_SC5314	168540	169541	4.44367	3.70835	4.16913	0.841009	1.99665	2.56476	5.7787	3.97372	2.56922	5.87525	4.11855	1.74536	7.14545	5.30062	2.66773	4.8793	3.70737	3.42643	2.72712
orf19.6018	LRO1	Ca21chr1_C_albicans_SC5314	170165	172261	3.16005	2.84515	3.21084	1.75639	2.34317	2.75277	2.95601	2.64417	2.33956	2.93436	3.07329	2.14574	2.82655	2.82385	2.71914	3.29403	1.88552	1.73273	1.25642
orf19.6017	orf19.6017	Ca21chr1_C_albicans_SC5314	174466	176091	4.95404	4.11053	4.84417	3.42854	3.71529	3.29508	4.72392	4.30107	3.24461	4.22516	3.26534	3.08454	4.62236	3.8245	3.59999	4.78121	2.17502	2.02166	1.68288
orf19.6016	orf19.6016	Ca21chr1_C_albicans_SC5314	176332	178482	2.83087	2.5736	2.59705	0.869544	1.46445	2.07014	3.12534	2.4808	1.58827	3.0837	2.78141	1.29645	3.27237	2.39629	1.74701	2.85252	1.59453	1.30885	1.42661
orf19.6014	RRS1	Ca21chr1_C_albicans_SC5314	178697	179314	8.14493	9.00203	8.56067	1.62562	4.93389	7.37237	10.0887	8.09994	5.96863	11.0045	7.81646	2.99998	14.088	6.50267	5.00924	9.30566	8.81222	6.02976	5.95289
orf19.6013	orf19.6013	Ca21chr1_C_albicans_SC5314	179830	180836	4.82347	4.79626	4.82608	1.86128	2.33271	3.91582	5.65595	2.92446	3.1945	6.14425	4.67449	2.32624	6.49883	4.37342	3.44313	5.30459	3.38491	2.38315	2.65189
orf19.6012	orf19.6012	Ca21chr1_C_albicans_SC5314	181410	185246	1.65835	1.5481	1.75256	0.667988	0.795184	1.39596	1.54773	1.84764	0.94938	1.82802	1.56462	1.09182	1.72532	1.53024	1.50413	1.75636	1.01887	0.828448	0.745563
orf19.6011	SIN3	Ca21chr1_C_albicans_SC5314	185514	190152	1.80782	1.91712	1.93248	2.0449	2.01393	2.0252	1.63817	1.75277	1.77844	1.58979	2.10423	1.91198	1.37609	1.8547	2.02025	1.8702	1.46552	1.45984	1.24959
orf19.6010.1	RPB11	Ca21chr1_C_albicans_SC5314	190704	191162	15.8337	11.3835	13.8385	4.47936	3.61574	9.70939	14.8203	12.7596	7.68787	14.1743	12.8294	5.75828	21.1834	10.5251	8.39973	11.0335	8.56929	8.90657	6.73015
orf19.6010	CDC5	Ca21chr1_C_albicans_SC5314	191450	193411	4.65722	5.11921	4.46856	5.58698	5.92629	7.57709	3.79098	5.96355	4.41018	3.79261	7.4355	6.81079	3.81401	6.05994	7.16914	4.28694	5.43692	5.48022	3.96286
orf19.6009	SET1	Ca21chr1_C_albicans_SC5314	194682	197804	2.31657	2.4865	2.4982	1.36483	1.46344	2.19853	2.12064	2.04093	1.70989	2.29071	2.16949	1.83816	1.65502	2.0462	2.13812	0.00196974	0	0	0
orf19.6008.3	orf19.6008.3	Ca21chr1_C_albicans_SC5314	198227	198752	21.8208	14.7905	16.9354	10.3225	6.81075	12.9602	17.6883	9.63893	8.88956	18.2554	16.5493	9.37854	16.2813	14.1056	14.8668	20.9695	8.45869	8.83728	7.51051
orf19.6008.4	orf19.6008.4	Ca21chr1_C_albicans_SC5314	198957	199226	28.354	25.0762	21.4249	13.9673	21.4489	27.73	23.6936	47.1182	24.6866	28.8263	34.8633	23.1131	36.0454	27.9841	28.2118	28.7244	16.5102	12.48	12.0725
orf19.3288	NMA111	Ca21chr1_C_albicans_SC5314	199322	202255	3.39016	2.93211	3.48843	3.60041	3.42323	2.9326	2.36407	2.58249	2.85714	2.86515	2.47908	2.8812	2.17552	2.30801	3.17253	3.46804	1.64414	1.44329	1.10472
orf19.3289	orf19.3289	Ca21chr1_C_albicans_SC5314	202538	203629	8.7871	8.05884	9.44795	10.7464	12.272	8.43586	7.44669	9.1962	10.5643	7.29639	8.52532	10.0888	6.92559	8.33074	12.3937	8.74797	5.25226	5.76982	4.24372
orf19.3290	orf19.3290	Ca21chr1_C_albicans_SC5314	203952	204422	21.0336	17.01	20.3706	22.6134	28.0129	23.5405	16.0712	27.8899	29.3397	18.7792	19.0943	26.4316	12.9731	22.3901	24.3627	23.5548	15.3722	9.61195	11.6812
orf19.3291	HMT1	Ca21chr1_C_albicans_SC5314	205272	206291	11.4484	8.94656	10.4686	4.94114	4.54726	9.39126	8.79051	7.38231	5.07399	7.22888	6.64996	5.86265	8.33873	5.37095	7.72321	9.93424	4.45603	5.5747	4.13556
orf19.3292	orf19.3292	Ca21chr1_C_albicans_SC5314	206484	206927	23.8772	18.376	26.6207	36.1554	31.1167	21.6075	19.3209	18.1817	27.8434	22.0677	21.7941	27.5217	17.561	22.0466	29.5994	25.0449	9.3842	9.23009	8.06064
orf19.3293	orf19.3293	Ca21chr1_C_albicans_SC5314	206924	207862	7.56671	8.19803	7.67605	4.33757	8.09389	6.85079	9.09163	7.83979	5.51089	7.4427	8.7618	8.25541	7.56877	7.34349	7.81125	8.01806	4.52488	3.67591	4.79664
orf19.3294	MBF1	Ca21chr1_C_albicans_SC5314	208292	208747	21.5544	21.6963	29.144	32.8443	30.2718	33.332	26.7306	42.8881	31.7344	23.2265	37.9291	29.9818	17.0501	43.9358	39.5629	25.0376	21.3309	18.8687	15.9894
orf19.3295	orf19.3295	Ca21chr1_C_albicans_SC5314	209087	210511	6.00672	5.38495	6.20456	3.49779	4.9163	5.85458	5.04912	5.36885	4.46082	5.33776	6.02954	5.54284	4.95022	4.7611	4.75785	5.74264	4.28075	3.65429	3.72007
orf19.3296	orf19.3296	Ca21chr1_C_albicans_SC5314	210881	212386	5.95545	5.1836	6.06928	2.48561	3.65922	5.23113	4.79398	3.8944	3.82196	5.36421	5.07822	4.42774	6.49175	4.49737	4.15437	6.2342	3.06612	2.63246	2.61926
orf19.3297	orf19.3297	Ca21chr1_C_albicans_SC5314	212448	212756	15.4325	14.2276	15.0493	6.2424	2.51943	15.3749	26.2075	29.048	20.419	26.6424	22.3931	8.11758	21.8419	26.9396	12.5231	22.736	16.1071	14.8883	13.8261
orf19.3298	CCH1	Ca21chr1_C_albicans_SC5314	213644	220408	1.11751	1.10195	1.11394	0.759713	0.719244	1.00227	0.97645	1.02094	0.768121	1.05128	0.987275	0.808505	0.942371	0.918657	0.862199	1.15648	0.668683	0.524323	0.485568
orf19.3300	ZPR1	Ca21chr1_C_albicans_SC5314	220548	222077	5.2193	4.37029	5.39107	2.79017	2.26079	3.80379	4.90017	5.34079	2.76763	4.77201	3.68796	2.74958	4.57917	4.16793	3.55513	4.73528	2.35179	2.30761	1.90069
orf19.3301	orf19.3301	Ca21chr1_C_albicans_SC5314	224676	226883	3.45899	3.60518	3.8615	4.11086	4.27635	5.20284	3.40211	4.71311	3.11923	3.45589	5.70961	5.3155	3.47348	4.20266	3.90458	3.88536	7.55261	6.39735	7.63701
orf19.3302	orf19.3302	Ca21chr1_C_albicans_SC5314	227686	229788	3.304	3.81869	3.76701	6.66545	6.79909	8.24389	3.92056	6.84533	5.68333	3.54284	10.6861	14.1802	3.5272	8.98483	7.60267	3.76177	8.85983	6.75641	14.6207
orf19.3303	orf19.3303	Ca21chr1_C_albicans_SC5314	232874	234943	3.18571	3.42085	3.78601	1.73296	2.65733	3.1845	3.72614	3.22645	2.38699	3.48462	3.72829	3.21661	3.87418	3.2085	3.15889	3.68988	2.61645	1.85121	2.66439
orf19.3304	orf19.3304	Ca21chr1_C_albicans_SC5314	235086	235898	8.29802	6.85088	8.31779	2.81798	3.09355	6.15324	9.48134	9.45751	3.67571	9.42643	7.32412	4.23168	10.2859	7.38061	5.57184	8.71952	5.8675	4.55949	4.95616
orf19.3305	ZCF17	Ca21chr1_C_albicans_SC5314	236094	238310	3.29356	3.0812	3.04637	2.5011	2.57765	2.72234	2.67621	2.27886	2.9475	3.04534	2.67573	2.60536	3.11438	3.26631	2.88038	3.00571	1.85925	1.67748	1.3678
orf19.3306	orf19.3306	Ca21chr1_C_albicans_SC5314	239100	240923	4.0845	3.16069	3.88085	1.9408	2.55479	2.7198	4.19995	3.60394	2.53335	3.30224	3.24362	2.64367	4.07446	3.14589	3.4215	4.37118	1.68155	1.69203	1.16099
orf19.3307	orf19.3307	Ca21chr1_C_albicans_SC5314	241122	242513	5.04859	5.24515	6.21205	4.70376	2.56573	4.90588	4.78851	5.50531	4.72127	4.54738	5.47561	5.49572	5.27381	5.03529	6.54119	6.21644	2.64566	3.13998	2.38454
orf19.3308	STB5	Ca21chr1_C_albicans_SC5314	242750	244672	4.19499	3.74161	4.15607	2.94153	1.98409	3.68997	3.81457	3.18472	3.57699	4.02777	3.89462	3.41734	3.55295	4.62924	4.25526	4.0314	1.92273	1.72988	1.71884
orf19.3309	orf19.3309	Ca21chr1_C_albicans_SC5314	245215	246462	6.76704	6.24543	6.9528	4.46464	5.1741	5.3153	5.84356	5.73952	4.46783	5.82301	6.06097	4.93312	6.05224	6.03653	6.32597	7.26505	2.61883	1.60637	2.15037
orf19.3310	orf19.3310	Ca21chr1_C_albicans_SC5314	246670	247422	13.6795	11.0623	14.2137	9.98624	12.0913	9.33751	9.68559	8.80474	8.62254	10.1432	8.1465	9.50924	10.5928	7.66508	9.53186	13.451	5.11021	3.10881	3.23365
orf19.3311	IFD3	Ca21chr1_C_albicans_SC5314	248825	249874	6.68258	6.41944	7.15889	4.59525	5.09117	5.80632	6.80903	5.01201	4.40732	5.95227	5.92778	5.2879	7.07456	6.35564	6.33379	7.2314	3.35594	3.53292	2.61653
orf19.3312	orf19.3312	Ca21chr1_C_albicans_SC5314	250112	251986	3.87115	4.4747	4.33605	3.03048	3.54671	4.38787	3.91789	6.09893	4.31704	3.3872	4.93999	4.95569	3.38126	5.90369	5.22418	3.90711	3.34747	3.18629	2.85799
orf19.3314	orf19.3314	Ca21chr1_C_albicans_SC5314	252045	252497	15.1589	13.4033	15.7297	4.96186	10.1596	15.2456	16.4026	21.0013	10.67	15.6302	15.0391	9.85305	16.2604	17.7214	13.7513	13.7617	10.3184	14.1317	9.1731
orf19.3315	CTA9	Ca21chr1_C_albicans_SC5314	253167	254450	6.38048	4.87269	5.41892	3.79601	4.28007	8.91886	4.83545	6.6645	5.27601	5.9483	10.5097	7.09276	5.38873	9.25356	7.2817	5.55829	5.93499	5.32869	6.43549
orf19.3317	orf19.3317	Ca21chr1_C_albicans_SC5314	254627	254974	10.1394	11.3558	11.1774	0.615205	3.97275	5.76285	12.2513	19.9072	2.97208	17.0479	11.326	3.61744	19.2871	5.12684	5.52915	10.1525	12.147	14.7902	12.3138
orf19.3318	orf19.3318	Ca21chr1_C_albicans_SC5314	255179	257452	3.47484	3.10705	4.0554	2.91518	2.40353	2.95523	3.33596	4.36511	2.57537	3.20116	2.86703	3.04987	2.78276	2.74441	3.44074	3.48849	1.91807	1.76488	1.57429
orf19.3319	orf19.3319	Ca21chr1_C_albicans_SC5314	257930	258913	9.15205	6.61663	8.64612	5.38625	3.18837	7.7298	9.26252	9.56291	6.66018	10.8136	8.79119	7.76123	9.56313	8.06126	9.2372	8.69034	6.00808	4.75682	6.51405
orf19.3320	orf19.3320	Ca21chr1_C_albicans_SC5314	259001	259354	15.8411	6.55772	14.6238	10.107	8.31831	7.29752	24.3858	13.4497	16.2757	18.8285	9.49666	14.7901	16.6418	16.2792	8.7783	16.5565	6.04724	3.85686	5.65735
orf19.3321	MRS7	Ca21chr1_C_albicans_SC5314	259656	261182	5.88054	5.70372	5.88563	6.81646	6.94659	7.87489	5.26134	6.45062	5.5699	5.5339	7.6558	8.20892	5.33059	7.18943	7.61001	5.8085	7.21696	5.74295	5.93417
orf19.3322	DUT1	Ca21chr1_C_albicans_SC5314	261368	261847	19.0975	12.1562	19.9754	24.3603	25.2321	15.8767	16.7237	12.1305	14.9711	14.5613	15.0582	19.5992	20.0945	13.859	17.4376	19.011	9.19023	9.99527	7.2152
orf19.3323	orf19.3323	Ca21chr1_C_albicans_SC5314	262226	263092	7.92274	7.27349	7.20312	3.50207	5.65374	6.78728	5.92137	7.32271	6.22478	7.8964	7.8624	5.37971	10.5427	7.31584	7.12638	8.66391	4.41808	3.59317	2.69937
orf19.3324	TIF	Ca21chr1_C_albicans_SC5314	263488	264681	8.26865	8.16421	7.25994	6.77639	8.35249	10.9049	6.88113	8.81449	7.53203	6.3099	8.09306	7.49319	6.34875	7.34149	6.77691	7.72145	10.1623	9.29328	5.5388
orf19.3325	orf19.3325	Ca21chr1_C_albicans_SC5314	265492	267474	4.59033	4.5806	4.75042	7.09237	7.62649	8.69042	3.88569	6.77653	5.65974	3.75959	8.81259	11.2521	3.97761	6.54129	5.57069	4.76334	9.06901	7.44704	10.6123
orf19.3325.3	RPS21B	Ca21chr1_C_albicans_SC5314	269382	270022	15.092	18.7761	13.5833	16.5612	17.1737	37.6025	14.3361	22.0161	17.958	14.2667	29.946	19.6839	15.3284	22.8823	14.0851	13.9333	38.8403	47.8831	22.3714
orf19.3327	TRM2	Ca21chr1_C_albicans_SC5314	270330	271985	5.12692	4.03633	5.02716	1.43085	2.39768	3.34351	4.40896	4.73013	2.84374	4.47677	3.47909	2.56828	4.6237	3.65484	2.72078	4.83372	2.68212	2.68516	1.52439
orf19.3328	orf19.3328	Ca21chr1_C_albicans_SC5314	272385	274208	5.11793	4.48646	5.67106	7.00181	5.16983	4.82474	4.46619	3.77708	5.5986	3.90063	4.25611	4.32508	4.19983	4.29227	5.92293	5.20269	2.37828	2.66622	2.16033
orf19.3329	orf19.3329	Ca21chr1_C_albicans_SC5314	275488	276963	5.91818	5.94303	6.67219	5.51734	5.70502	5.0814	5.001	6.56134	5.68611	4.39989	5.71265	5.98624	6.20311	6.14773	6.30084	5.75828	3.06926	2.06194	2.40139
orf19.3330	CRL1	Ca21chr1_C_albicans_SC5314	278233	279273	8.72491	8.43448	9.14726	9.57926	8.10235	8.08347	8.09204	7.93403	8.27575	6.70203	8.56213	8.05405	7.89022	6.7934	7.76784	8.45609	4.62771	3.38439	3.58689
orf19.3330.3	POX18	Ca21chr1_C_albicans_SC5314	280432	280830	20.1825	18.7516	24.069	15.7555	5.79229	15.4189	22.6729	21.0399	14.6956	19.4525	17.2313	17.7807	26.7234	12.2571	23.1331	21.6003	9.24024	6.60766	8.2922
orf19.3331	ABC1	Ca21chr1_C_albicans_SC5314	282448	284148	4.68242	5.14716	4.82947	7.45879	9.56112	6.12995	5.06657	6.74688	6.18876	4.54884	7.9334	9.5271	4.4832	6.80542	7.28986	4.54815	5.6003	4.26455	4.90051
orf19.3332	orf19.3332	Ca21chr1_C_albicans_SC5314	284652	287630	2.81115	2.83096	3.27355	2.8768	2.50738	2.72807	2.45538	2.45457	2.81879	2.38458	2.8207	2.5366	2.40639	2.86848	2.80254	3.03501	1.54461	1.24624	1.12944
orf19.3333	orf19.3333	Ca21chr1_C_albicans_SC5314	288046	289341	6.49438	6.15084	6.94326	7.5408	9.1662	6.87748	6.17022	7.38	7.32169	6.54105	6.70116	7.18272	5.3639	6.23136	7.06205	7.51464	4.96303	4.29948	3.98807
orf19.3334	RPS21	Ca21chr1_C_albicans_SC5314	289712	290461	21.1749	24.4785	20.7325	52.9805	49.3945	46.4628	16.5739	24.7674	35.5132	10.9455	35.3574	37.9225	8.82392	19.0798	28.8248	18.2378	28.5692	28.7595	15.5156
orf19.3335	orf19.3335	Ca21chr1_C_albicans_SC5314	291860	292462	16.7727	17.8501	15.9219	23.9734	15.437	20.9808	14.5555	17.2506	17.5704	10.2407	16.6977	14.736	11.5857	15.368	12.7593	16.9071	11.4628	9.85208	10.6902
orf19.3336	orf19.3336	Ca21chr1_C_albicans_SC5314	296059	296517	14.2795	12.9755	20.7577	7.77993	8.94419	12.3366	13.9795	9.9241	2.56262	17.8491	9.95711	7.83766	14.6502	11.3671	8.62675	16.4134	4.97231	6.4775	6.49807
orf19.3337	orf19.3337	Ca21chr1_C_albicans_SC5314	299627	300385	12.5759	8.52997	12.7608	8.83746	6.12446	8.22964	9.84058	11.0363	5.98759	8.95955	8.78852	5.96668	8.18148	5.69677	7.1401	11.9052	5.41664	4.58977	5.6016
orf19.3338	orf19.3338	Ca21chr1_C_albicans_SC5314	300397	301779	5.6495	4.71739	5.93386	3.53168	2.53635	4.08919	5.36045	4.21636	3.44998	4.58748	4.32379	3.13611	4.53582	3.94171	3.67589	5.53426	2.30731	2.19993	1.99389
orf19.3340	SOD2	Ca21chr1_C_albicans_SC5314	305324	306028	12.1469	10.2917	11.1033	8.09458	9.35725	11.1365	9.31177	9.82987	9.71595	9.93958	9.29357	8.27175	8.64362	10.172	12.125	11.7116	4.79834	3.60375	3.68897
orf19.3341	orf19.3341	Ca21chr1_C_albicans_SC5314	306633	308501	4.21827	3.74009	3.85123	2.76559	3.21372	4.00961	3.84166	4.34862	3.02247	3.53564	3.85153	2.86519	4.10749	3.14857	3.20396	4.02023	2.61608	2.09987	2.21852
orf19.3342	orf19.3342	Ca21chr1_C_albicans_SC5314	309137	310987	3.78701	3.68102	3.95081	2.11654	2.59782	3.32236	4.11063	3.86073	3.09905	3.62626	4.12696	3.54083	3.46952	4.2974	4.20187	3.79602	2.18581	1.85878	2.01928
orf19.3344	VPS17	Ca21chr1_C_albicans_SC5314	311215	312774	4.75138	4.81716	4.80064	2.10221	2.96546	4.35113	4.52243	5.13735	4.65887	4.81747	5.30465	4.05728	4.25049	5.68573	5.95501	4.76805	3.68182	2.82721	3.07393
orf19.3345	SIZ1	Ca21chr1_C_albicans_SC5314	313177	317814	1.90564	1.84778	2.08337	3.26148	3.09583	2.25206	1.52873	1.97569	2.38576	1.49793	1.89697	2.39374	1.37862	2.12764	2.40577	2.04426	1.3957	1.30451	1.18875
orf19.3347	RPB7	Ca21chr1_C_albicans_SC5314	317966	318487	16.2982	15.3873	15.8967	14.7649	18.8338	18.9887	12.5967	20.7489	13.8697	14.7478	15.9156	21.0244	13.6234	14.6481	14.5689	17.1324	15.7053	10.5383	10.6765
orf19.3348	orf19.3348	Ca21chr1_C_albicans_SC5314	318944	319474	17.3472	14.5132	17.0612	10.0409	9.10037	17.1556	17.5138	21.4892	11.9142	14.3829	15.3807	9.32226	17.8992	10.3809	14.4185	17.6467	13.2012	6.65498	9.79741
orf19.3349	orf19.3349	Ca21chr1_C_albicans_SC5314	319681	323385	2.32876	2.2627	2.27411	1.74405	1.84298	2.43689	1.8455	2.03914	1.67375	1.92031	2.35403	1.97622	1.88388	1.99661	2.30659	2.35538	1.7601	1.54302	1.4283
orf19.3350	MRP20	Ca21chr1_C_albicans_SC5314	323666	324547	6.34016	6.9204	5.75555	2.29854	2.31923	5.59938	7.03112	6.52725	3.47011	7.81967	6.97494	2.64246	7.23825	6.04295	3.68895	6.05036	6.93367	6.83434	4.3996
orf19.3351	orf19.3351	Ca21chr1_C_albicans_SC5314	324904	325957	3.38967	3.10992	3.59919	1.02833	1.58796	1.58139	3.90696	5.28132	1.40398	4.94478	2.88696	1.36505	5.29389	2.31541	1.24855	3.4759	1.6452	1.3308	1.62844
orf19.3352	orf19.3352	Ca21chr1_C_albicans_SC5314	326445	327443	4.51141	4.10036	4.96628	0.597224	1.56676	3.35183	4.7484	1.8171	1.47266	5.98447	3.63804	1.89092	7.35561	3.28837	1.96491	4.36966	2.85867	1.8802	2.35159
orf19.3353	orf19.3353	Ca21chr1_C_albicans_SC5314	331372	332055	12.598	14.0878	12.9529	8.28075	7.45548	17.2318	10.4603	17.2829	8.65484	11.4261	15.9951	9.36369	12.5703	15.7354	11.552	12.1544	19.6277	14.0983	11.6524
orf19.3354	orf19.3354	Ca21chr1_C_albicans_SC5314	332739	334096	4.49445	5.52017	4.3024	4.21504	4.34809	5.5722	4.17873	5.64561	6.27806	3.9183	6.05949	4.80587	3.59612	5.57916	5.13517	4.44817	8.32732	8.8492	6.20395
orf19.3355	ISN1	Ca21chr1_C_albicans_SC5314	334662	336044	5.9705	5.43639	5.75966	3.5966	3.9827	6.36655	6.61083	11.3775	5.23769	6.30297	7.0868	5.91985	7.43613	9.73835	7.8769	6.03647	5.40703	4.89039	4.72911
orf19.3356	ESP1	Ca21chr1_C_albicans_SC5314	336719	341515	0.886699	0.787132	0.893229	0.235274	0.280514	0.65364	0.925764	0.776954	0.417108	1.29774	0.80206	0.415906	1.27243	0.659124	0.448956	0.981794	0.644121	0.616528	0.441953
orf19.3357	orf19.3357	Ca21chr1_C_albicans_SC5314	341947	342459	13.9978	13.7015	15.9846	3.2085	3.35163	11.8879	12.6218	10.3769	3.98906	14.1491	10.9604	7.04278	14.1056	13.1444	7.63315	14.2348	13.2969	12.6399	9.56807
orf19.3358	LSC1	Ca21chr1_C_albicans_SC5314	342949	343920	12.477	11.3964	14.0188	20.3454	18.6295	17.3465	10.9693	18.4041	17.3022	7.41417	16.6955	18.4762	8.2114	17.2741	23.4895	11.997	9.10626	8.21527	9.41869
orf19.3359	ARP8	Ca21chr1_C_albicans_SC5314	345579	348779	1.73368	1.73663	1.76821	1.04221	1.00952	1.70515	1.8824	2.1509	1.55439	2.13366	2.1182	1.55234	2.11675	1.90442	1.85314	1.82054	1.82288	1.64819	1.76317
orf19.3360	orf19.3360	Ca21chr1_C_albicans_SC5314	351115	353118	2.71614	2.60587	2.45792	1.24915	1.37769	3.20595	2.80113	5.4612	3.89864	3.07532	3.89755	2.4586	3.26115	6.09571	4.83526	2.78885	5.38346	4.77152	8.7901
orf19.4551	CTN1	Ca21chr1_C_albicans_SC5314	357096	359483	2.24301	2.12634	2.54901	0.757771	0.639796	1.4644	2.61343	1.99411	1.1519	2.57956	1.66247	0.886418	2.63312	1.89759	1.22454	2.49633	1.06704	0.78275	0.883121
orf19.4550	orf19.4550	Ca21chr1_C_albicans_SC5314	361046	362947	4.15237	3.36573	3.53454	1.99083	3.05884	3.57233	4.2237	3.06671	2.45419	3.92357	3.6577	3.14856	3.94314	3.01575	2.71033	3.88194	2.2057	2.05122	1.8381
orf19.4549	FGR38	Ca21chr1_C_albicans_SC5314	364189	366324	3.8262	3.3377	3.68346	1.66018	1.90689	3.11733	3.99935	3.94199	3.31991	3.43422	3.64293	2.56297	3.89443	4.74349	3.93113	3.60011	1.85638	1.32107	1.70391
orf19.4548	MAK32	Ca21chr1_C_albicans_SC5314	366747	367877	6.30364	4.27421	5.43759	2.5045	3.41641	3.27358	6.2322	6.40467	3.42346	5.59137	4.52566	2.76618	8.67348	5.96326	4.00081	4.77589	2.5614	2.08927	2.29339
orf19.4546	HOL4	Ca21chr1_C_albicans_SC5314	367950	369824	3.95264	4.17416	4.73885	3.67331	3.63795	3.51851	3.55886	3.45303	4.48767	3.74375	4.18838	4.12175	3.34567	3.75919	4.27185	4.3552	1.96537	1.42332	1.76625
orf19.4545	SWI4	Ca21chr1_C_albicans_SC5314	372242	375457	2.50706	2.57827	2.60749	3.08552	2.5042	2.70379	2.31665	2.135	2.52594	2.18866	2.49439	2.4111	2.214	2.36694	2.64979	2.6506	1.76712	1.49815	1.47494
orf19.4544	orf19.4544	Ca21chr1_C_albicans_SC5314	375852	376571	8.72464	8.37912	10.1634	2.58694	3.86699	6.91703	10.3375	11.1531	6.88525	8.74745	9.84422	6.43555	8.44814	9.7526	9.50301	10.8952	6.06233	5.15531	5.04592
orf19.4543	UGA2	Ca21chr1_C_albicans_SC5314	376662	378191	5.4466	5.22286	5.96932	5.12415	5.01826	4.56455	4.56908	4.67547	5.30463	4.81926	5.17004	4.98092	4.63263	5.68354	5.63917	5.81036	2.22802	2.00398	2.06778
orf19.4542	orf19.4542	Ca21chr1_C_albicans_SC5314	378480	379667	6.19178	6.10792	6.13827	1.44291	3.60777	5.09843	6.4801	5.9711	3.8254	5.51177	5.75967	4.01137	7.62472	5.65614	5.55776	5.90758	4.2482	2.33677	2.49432
orf19.4540	UBC8	Ca21chr1_C_albicans_SC5314	380229	380801	19.5723	14.9666	16.4911	8.01777	21.0033	18.3244	10.5216	15.4003	12.4242	13.2499	17.3247	20.2196	16.5147	18.6402	19.8116	18.3727	12.3551	8.39952	11.6155
orf19.4539	orf19.4539	Ca21chr1_C_albicans_SC5314	381554	382108	15.1485	10.9984	14.4005	7.90128	11.4542	10.9381	14.1627	15.515	12.172	13.4052	13.6863	10.8309	13.1348	19.005	11.8009	14.5319	8.61085	8.39938	8.33346
orf19.4538	orf19.4538	Ca21chr1_C_albicans_SC5314	382776	383606	9.63168	9.35023	8.89622	5.46637	4.58663	6.27291	7.85649	8.61971	6.08084	9.28943	7.7113	5.46552	10.7511	10.9176	7.68794	9.20828	6.03566	4.36411	4.77918
orf19.4537	orf19.4537	Ca21chr1_C_albicans_SC5314	383769	384686	8.3297	7.50273	9.48924	9.99014	9.13449	7.96741	7.12112	7.56966	11.425	8.04959	8.35344	9.23725	6.28572	8.63056	9.36457	8.79943	5.28969	3.67733	4.49643
orf19.4536	CYS4	Ca21chr1_C_albicans_SC5314	384806	386296	5.10006	4.85086	5.29272	3.68651	3.17414	4.4384	5.13995	4.57776	4.25004	4.17914	5.18091	4.32022	5.21587	5.14689	5.57229	4.69242	2.4263	2.07182	2.08939
orf19.4535	PTR3	Ca21chr1_C_albicans_SC5314	386613	388940	3.33438	2.92435	3.39681	1.93377	2.18975	2.67318	3.36278	3.27921	2.45728	3.1292	2.5718	2.47476	3.17849	2.91316	2.82406	3.26472	1.75198	1.30625	1.10064
orf19.4534	orf19.4534	Ca21chr1_C_albicans_SC5314	389287	390816	5.77882	5.17271	5.96932	5.72886	4.93262	5.58233	4.74882	5.78737	4.38209	4.83501	6.23852	5.3552	3.77737	5.91088	5.51658	5.34258	3.68479	2.34405	2.79881
orf19.4533	orf19.4533	Ca21chr1_C_albicans_SC5314	391263	392780	4.61828	3.65362	4.51868	3.53498	4.97612	3.3942	4.71848	3.96269	4.45164	4.20779	5.05077	4.592	4.41655	3.88766	5.68717	4.71873	2.31174	1.94942	2.1006
orf19.4532	orf19.4532	Ca21chr1_C_albicans_SC5314	393312	394376	7.05502	5.75193	6.49964	3.67847	6.32736	5.75001	6.36477	7.97548	4.17826	6.76092	6.38441	5.37768	7.35475	6.88167	6.07229	7.31707	3.81231	3.05811	2.71577
orf19.4531	orf19.4531	Ca21chr1_C_albicans_SC5314	395603	399427	1.68836	1.74812	1.71518	1.04393	1.08244	1.42611	1.66946	1.6201	1.24646	1.67572	1.57996	1.26222	1.63068	1.55805	1.52339	1.66367	0.924722	0.689854	0.725185
orf19.4530.1	orf19.4530.1	Ca21chr1_C_albicans_SC5314	400609	401995	6.04249	4.4897	6.8956	5.20247	4.87676	4.50348	5.96268	4.83531	4.8957	5.30846	4.5715	4.88728	4.5097	5.02556	5.81771	6.0716	2.07389	2.18726	2.1222
orf19.4529	orf19.4529	Ca21chr1_C_albicans_SC5314	402281	402787	12.1814	9.13431	8.50665	2.31874	4.05533	10.0177	12.4916	7.38693	5.36759	15.2031	11.3783	5.11287	18.8226	10.0067	7.44275	9.94004	9.62481	8.07419	7.51334
orf19.4528	orf19.4528	Ca21chr1_C_albicans_SC5314	403162	403707	9.13034	8.32607	8.17308	2.66576	4.57259	7.02315	12.1821	8.30162	7.34472	9.52241	9.81088	5.65198	10.7731	11.6035	9.94708	7.99077	7.77559	7.72488	6.06832
orf19.4527	HGT1	Ca21chr1_C_albicans_SC5314	406691	408328	3.98165	3.35668	4.19909	4.61881	3.24265	3.56988	3.54899	5.16864	7.81425	3.49018	3.79655	4.13223	3.76205	5.52077	9.51925	3.98107	2.58356	2.41601	2.09567
orf19.4526	HSP30	Ca21chr1_C_albicans_SC5314	411358	412386	7.38335	7.15931	7.2574	4.128	7.23221	5.86391	6.88065	8.5836	4.1358	6.92889	6.9342	4.29654	5.08155	4.85856	6.45943	8.21902	2.54706	2.41659	1.9625
orf19.4525	orf19.4525	Ca21chr1_C_albicans_SC5314	412836	413840	8.10492	7.25626	7.95867	4.9668	4.48554	6.9336	8.41906	10.118	6.77081	6.89876	7.48902	7.54036	6.31824	10.8015	8.61844	7.30385	3.48666	2.78673	3.09813
orf19.4524	ZCF24	Ca21chr1_C_albicans_SC5314	414112	416295	2.6387	2.39796	2.48423	0.92677	0.890982	1.71543	3.01303	3.0818	1.69784	3.30811	2.23282	1.27876	3.13051	2.86369	2.22606	2.79113	1.53269	1.32324	1.00455
orf19.4523	orf19.4523	Ca21chr1_C_albicans_SC5314	416475	417098	9.77607	10.3373	11.5523	4.97488	7.82552	6.67502	12.0568	13.9173	8.24237	11.1726	9.53178	6.49094	10.3906	14.1232	9.82675	9.67029	5.95318	6.42548	6.40402
orf19.4522	orf19.4522	Ca21chr1_C_albicans_SC5314	417101	417544	14.9492	12.3357	17.0077	17.1329	17.8972	15.7479	18.8716	30.0863	20.3881	19.4495	19.3384	21.0259	24.1199	22.0466	25.2323	16.0794	10.5148	11.2492	11.5329
orf19.3661	orf19.3661	Ca21chr1_C_albicans_SC5314	418042	420516	2.55917	2.49146	2.78772	1.31357	1.73446	2.03899	2.64983	2.80721	1.74316	2.50973	2.33794	1.66689	2.19251	2.70771	1.9598	2.66262	1.25168	1.03966	1.23718
orf19.3663	PHO91	Ca21chr1_C_albicans_SC5314	421288	423870	2.70546	2.90836	2.79357	1.95047	1.86286	2.7197	2.49926	2.51341	1.68585	2.38713	2.73908	2.35371	3.007	2.55248	2.3585	2.91684	1.78727	1.70878	1.49497
orf19.3663.1	orf19.3663.1	Ca21chr1_C_albicans_SC5314	426009	426639	11.565	13.0577	13.4942	10.1668	11.9827	9.73118	10.2891	12.485	8.88917	10.9261	11.7025	11.0874	10.1613	10.4701	10.5709	10.9044	6.82946	6.06949	3.74536
orf19.3664	HSP31	Ca21chr1_C_albicans_SC5314	427866	428861	7.34433	6.12003	7.26345	4.65641	6.54734	5.89503	6.07176	6.15089	4.4144	5.98341	5.71364	5.29934	6.55908	4.55997	6.02671	7.76566	3.52749	2.78	2.6615
orf19.3665	orf19.3665	Ca21chr1_C_albicans_SC5314	429394	430533	5.68484	5.12323	5.44822	2.54155	2.09782	4.44426	5.7934	6.22185	2.76955	5.87222	4.42345	3.31907	5.87325	4.29973	4.0483	6.17901	3.12138	2.07829	1.82467
orf19.3666	orf19.3666	Ca21chr1_C_albicans_SC5314	430530	432017	4.56606	4.00694	4.34532	1.55907	2.49886	3.42376	4.59062	4.79859	2.66869	4.31256	3.69867	2.31342	4.16316	3.64541	3.43463	4.0693	2.05357	2.02882	2.13095
orf19.3667	orf19.3667	Ca21chr1_C_albicans_SC5314	432248	433864	3.78049	2.95054	4.11771	2.12758	2.11606	2.67837	3.73494	2.96195	2.52371	3.79292	3.65665	2.61633	3.41374	3.25658	2.8719	3.9235	1.78161	1.78326	1.97281
orf19.3668	HGT2	Ca21chr1_C_albicans_SC5314	434435	436072	3.66892	3.61296	4.2767	2.87866	2.82425	2.87025	2.98776	2.88648	2.79479	3.20162	3.87173	3.25303	2.78267	2.84303	3.54744	3.7949	2.30111	2.07692	2.01366
orf19.3669	SHA3	Ca21chr1_C_albicans_SC5314	442472	444259	4.42988	9.4428	5.3806	92.9546	78.3564	104.018	6.85748	86.7892	166.074	5.4316	99.9604	146.33	5.9754	99.7689	113.851	5.5405	430.27	449.665	578.084
orf19.3670	GAL1	Ca21chr1_C_albicans_SC5314	449277	450824	4.71431	4.70317	5.30988	2.77747	2.40929	4.80047	4.98094	6.72195	7.09707	4.16935	5.10943	5.17514	4.78661	6.73659	11.6164	5.25914	4.21349	2.72884	5.76406
orf19.3671	orf19.3671	Ca21chr1_C_albicans_SC5314	451304	451648	14.6151	12.2587	11.0227	10.2239	26.6108	17.7927	22.1398	22.2267	12.348	16.7262	24.5728	32.8425	19.624	41.7312	30.5397	13.8807	20.5987	16.2429	13.5559
orf19.3672	GAL10	Ca21chr1_C_albicans_SC5314	452186	454213	3.52802	3.2541	4.07104	1.62433	1.48175	2.64485	3.69362	4.6324	3.53707	3.49599	3.34483	2.69573	3.92475	4.63674	6.45426	3.66212	2.24362	1.94942	2.44897
orf19.3673	orf19.3673	Ca21chr1_C_albicans_SC5314	454418	454924	13.4552	11.7441	14.5018	7.63253	11.5421	11.2348	14.0422	14.9399	18.7866	15.4899	13.3401	10.3568	15.2528	17.253	13.2109	13.378	5.98299	4.75603	5.23081
orf19.3674	GAL102	Ca21chr1_C_albicans_SC5314	454883	455845	5.91429	6.32964	5.92839	1.60678	3.93421	4.90464	8.23817	9.43239	4.43104	7.35463	5.89444	4.50594	7.4211	7.36459	7.22046	6.06971	4.06181	4.01616	3.47971
orf19.3675	GAL7	Ca21chr1_C_albicans_SC5314	456773	457933	4.88891	4.55386	4.52677	1.86086	2.29031	5.07052	4.30429	8.38884	5.5408	5.05998	7.99102	6.00016	6.93139	5.65906	11.6385	5.24489	6.61425	6.18009	13.9652
orf19.3676	ABP140	Ca21chr1_C_albicans_SC5314	458388	459326	4.27078	3.86125	4.03878	1.09848	2.54639	2.45646	4.74674	6.00082	2.31321	4.97573	3.70603	2.17851	3.68978	4.42621	3.68865	3.66042	4.19626	2.35388	2.02401
orf19.3677	orf19.3677	Ca21chr1_C_albicans_SC5314	459316	460152	6.71889	6.99029	5.64791	2.26875	3.43375	4.94663	7.99713	6.27345	4.53829	8.63047	7.31321	4.95453	7.79933	6.96342	7.16849	6.41679	4.39049	3.20603	2.75676
orf19.3678	orf19.3678	Ca21chr1_C_albicans_SC5314	461092	462807	4.32291	3.87861	3.47949	2.74098	2.47802	5.46751	3.91051	4.44861	2.5465	4.51975	6.76781	4.28009	4.39101	5.06041	4.09313	4.05144	9.48423	6.67168	9.46438
orf19.3679	orf19.3679	Ca21chr1_C_albicans_SC5314	462874	463884	5.98673	6.07104	6.05117	1.77369	1.76514	3.69654	7.40949	4.09114	3.5801	6.63677	5.052	3.29696	8.28382	5.90088	3.79029	5.35667	3.75069	3.08754	4.37694
orf19.3680	orf19.3680	Ca21chr1_C_albicans_SC5314	465662	467674	2.23231	2.07355	2.40516	0.545456	0.890478	2.02519	2.175	2.63253	1.54702	2.92051	2.5785	1.53851	2.59388	3.13011	1.95934	2.31832	2.73922	1.97858	1.78577
orf19.3681	orf19.3681	Ca21chr1_C_albicans_SC5314	469144	471771	2.47729	2.54006	2.56303	1.31969	1.79381	2.42177	2.21881	2.57327	2.28875	2.5463	2.39199	1.95663	2.33117	2.32455	2.48618	2.26426	1.87504	1.9801	1.41944
orf19.3682	CWH8	Ca21chr1_C_albicans_SC5314	474954	475679	3.61102	2.57736	2.29161	1.22506	1.97774	4.42891	3.48714	3.84539	2.33318	6.15533	8.87851	5.5624	2.76969	2.86079	3.72049	2.51494	13.7857	15.3192	15.7698
orf19.3683	AGE3	Ca21chr1_C_albicans_SC5314	475931	477070	4.26757	3.29074	3.49327	1.43321	1.75846	3.77762	3.42492	5.0727	2.93111	5.16301	4.84251	2.72267	4.62157	5.80123	3.38585	3.65123	4.16756	3.08462	2.85927
orf19.3684	orf19.3684	Ca21chr1_C_albicans_SC5314	477340	478218	8.58199	8.35692	8.4902	4.0821	5.86367	6.44749	7.65241	5.3293	5.16311	6.10764	6.76157	6.5859	6.37003	8.38023	6.3141	9.07544	4.84637	4.12128	4.14491
orf19.3685	PSY2	Ca21chr1_C_albicans_SC5314	478661	481603	1.42481	1.11146	1.34165	0.33261	0.361063	0.989163	1.49057	0.64291	0.599106	1.66432	1.07128	0.513581	1.23281	0.901182	0.651614	1.31752	1.17861	0.988047	0.982247
orf19.3686	orf19.3686	Ca21chr1_C_albicans_SC5314	482414	483625	2.78641	2.76295	2.46677	0.135251	0.245644	1.72021	3.33159	2.68693	1.04136	4.79369	1.89496	0.550582	4.57149	2.05298	0.781439	2.91643	3.32295	2.78708	1.91388
orf19.3687	orf19.3687	Ca21chr1_C_albicans_SC5314	483733	484098	5.95831	1.62759	4.50839	1.11236	3.29229	1.79654	3.47153	8.60046	5.82168	6.88049	3.31273	2.26411	11.832	3.97283	2.49934	3.1551	2.8286	3.82034	4.01497
orf19.3688	orf19.3688	Ca21chr1_C_albicans_SC5314	484209	484574	11.3055	9.76553	12.4369	1.85394	2.993	6.46753	12.233	8.4412	6.26951	10.1831	9.63703	4.02507	17.1253	5.95924	3.57049	12.6204	6.32276	11.0365	5.83996
orf19.3689	orf19.3689	Ca21chr1_C_albicans_SC5314	484881	486512	3.63447	2.97841	3.08064	0.876485	1.43005	2.49383	3.36728	3.07596	2.11717	3.91731	3.43828	1.89787	4.41617	3.76313	2.37041	3.08714	2.66953	2.17762	2.09275
orf19.3690.2	orf19.3690.2	Ca21chr1_C_albicans_SC5314	487383	488232	4.61711	6.61562	3.89118	2.92172	1.16533	9.75951	6.71229	6.17161	7.76321	6.73562	9.18509	2.47203	6.8121	4.78782	2.97895	4.78616	20.4223	20.9346	9.37268
orf19.3691	orf19.3691	Ca21chr1_C_albicans_SC5314	489369	490175	6.41067	5.09896	5.97971	3.43204	4.8635	3.88008	8.43275	7.46927	5.75706	7.92542	6.07064	3.77739	9.22258	6.12881	4.99403	5.10331	6.53689	7.59616	4.76737
orf19.3693	PGA5	Ca21chr1_C_albicans_SC5314	490289	492214	2.56543	2.25606	2.72841	0.408389	1.14568	1.77761	2.97888	1.86922	1.28565	3.40897	2.04456	1.20824	2.51868	2.24764	1.17332	2.54285	1.79657	1.50989	1.33125
orf19.3694	orf19.3694	Ca21chr1_C_albicans_SC5314	492625	496257	1.12881	0.989852	1.0382	0.287884	0.40097	1.49331	0.993242	0.678905	0.534041	1.5726	1.08047	0.584683	1.30198	0.624975	0.431226	1.03488	1.7343	1.6371	0.998343
orf19.2925	orf19.2925	Ca21chr1_C_albicans_SC5314	498391	498993	6.07869	5.44265	6.24277	0.819603	1.65396	3.11072	6.8819	4.34198	1.56732	10.1393	4.7153	1.66822	8.37385	4.14691	1.57847	5.75896	5.14908	5.08242	3.36169
orf19.2926	orf19.2926	Ca21chr1_C_albicans_SC5314	499258	501750	2.13708	1.44908	2.12772	0.575407	0.787016	1.32428	2.16632	1.2564	0.989343	2.73463	1.63898	0.672346	2.53679	1.2987	0.96965	1.9381	1.4094	1.07502	0.991238
orf19.2927	MNN11	Ca21chr1_C_albicans_SC5314	502091	503425	1.88322	1.468	1.37881	0.292627	0.404929	1.13427	1.91347	3.07653	1.21173	2.60645	2.02589	0.378167	2.71477	1.29396	1.01979	1.60611	3.12653	2.60026	1.60489
orf19.2928	orf19.2928	Ca21chr1_C_albicans_SC5314	504190	505263	3.45976	3.91117	3.88164	0.775089	1.11227	2.69141	3.99318	3.10736	1.5602	5.27372	3.13018	1.34389	3.47136	2.99893	1.82446	3.54751	4.79213	3.99299	2.69164
orf19.2929	GSC1	Ca21chr1_C_albicans_SC5314	506007	511700	1.50106	1.64237	1.43237	1.18422	1.32565	1.67828	1.22464	1.37334	1.06575	1.28267	1.53856	1.28677	1.10894	1.19279	1.428	1.43158	1.3055	1.20926	0.976465
orf19.2930	orf19.2930	Ca21chr1_C_albicans_SC5314	515635	517581	3.06646	3.43315	3.60927	2.51569	3.07772	3.16152	3.38229	4.42928	2.8168	3.1705	3.71406	2.79135	3.17982	3.43951	3.45707	2.90893	2.96924	2.48999	2.32808
orf19.2933	orf19.2933	Ca21chr1_C_albicans_SC5314	518222	519223	5.09595	4.56027	5.08178	1.5336	2.27619	3.21194	6.08749	5.90745	2.71859	5.94869	5.76596	1.98031	7.22854	4.68221	2.3819	5.549	4.01817	3.62465	3.3115
orf19.2934	orf19.2934	Ca21chr1_C_albicans_SC5314	520110	520640	7.69374	4.63948	6.86878	0.440391	3.83922	2.98729	8.01079	2.87531	2.02117	12.8138	4.36381	2.03178	12.8697	5.03317	2.37481	8.72115	7.03536	7.76414	5.98249
orf19.2935	RPL10	Ca21chr1_C_albicans_SC5314	521342	522004	17.273	22.2817	13.5022	19.7742	21.1607	33.1775	12.9974	26.2579	20.6754	15.3485	30.699	19.1659	11.1019	21.5907	21.544	14.5536	25.5051	30.3346	16.3509
orf19.2936	orf19.2936	Ca21chr1_C_albicans_SC5314	522669	523139	14.8527	12.7008	16.8973	2.5748	3.61457	9.00398	17.1692	12.5024	5.13783	12.6303	11.0019	4.40526	16.9214	6.797	6.25238	14.462	7.83679	4.22926	5.62018
orf19.2937	PMM1	Ca21chr1_C_albicans_SC5314	524030	524788	5.00906	5.61872	4.91633	0.948411	2.99263	4.80411	6.99604	7.40691	4.79007	7.16763	6.12745	3.27582	10.4984	8.77611	4.98146	5.6358	8.00888	5.87293	5.89866
orf19.2938	orf19.2938	Ca21chr1_C_albicans_SC5314	524895	526916	1.57677	1.64902	1.41092	0.176154	0.66683	1.08895	1.93903	1.26283	0.92437	2.8044	1.75636	0.79127	2.49943	1.562	0.842286	1.71507	2.20789	1.84279	1.6563
orf19.2939	orf19.2939	Ca21chr1_C_albicans_SC5314	527154	527780	8.95394	5.84452	8.58154	1.13709	2.75358	4.2851	10.1955	8.19469	3.81481	10.7846	5.9518	4.20027	6.25971	4.738	2.43324	7.03688	7.20035	5.42398	3.73111
orf19.2940	orf19.2940	Ca21chr1_C_albicans_SC5314	528083	528814	10.0833	9.51513	8.78358	2.68821	1.64615	7.45563	10.4973	5.53456	4.92604	10.94	7.30306	2.83013	11.9098	7.78012	5.71277	8.4614	7.02991	7.32232	5.33809
orf19.2941	SCW4	Ca21chr1_C_albicans_SC5314	530226	531962	5.59596	4.93046	6.40522	10.5934	8.54436	4.73789	4.13212	4.27805	6.40212	4.09342	4.29201	5.80791	3.1519	3.99806	5.50071	6.50735	2.17187	1.68673	1.83928
orf19.2942	DIP5	Ca21chr1_C_albicans_SC5314	532457	534217	4.37538	5.62442	5.31182	7.08732	7.18827	7.10845	3.96313	5.35931	4.26538	4.05394	6.75807	7.48715	3.29522	4.26165	6.23091	4.52227	6.18828	6.00502	4.49343
orf19.2943.5	orf19.2943.5	Ca21chr1_C_albicans_SC5314	536985	537284	12.0519	12.1125	11.1067	2.48346	13.8098	6.41752	12.5485	17.542	13.664	21.3011	16.8091	13.854	23.6355	16.7539	15.4115	10.8863	17.3357	18.6381	14.6681
orf19.2945	PUT4	Ca21chr1_C_albicans_SC5314	537442	539136	4.2811	4.33723	4.52304	2.26474	2.34444	2.68046	4.08508	3.70554	2.43251	4.38862	3.72102	2.9089	4.15206	3.51946	3.26292	3.99197	2.36617	1.6625	1.90603
orf19.2946	HNM4	Ca21chr1_C_albicans_SC5314	540058	541569	5.46068	4.4823	5.50198	2.60714	2.24479	4.0528	5.9668	5.27273	3.6736	5.48298	4.49097	3.71461	5.18145	4.65573	4.24699	6.1344	1.86215	1.86543	1.66818
orf19.2947	SNZ1	Ca21chr1_C_albicans_SC5314	541779	542657	9.77393	9.18176	10.7273	13.8856	9.34035	14.2343	9.57267	30.0153	32.3374	8.01628	13.8364	14.1313	7.12579	33.4061	39.3703	10.7413	12.866	9.89843	7.46717
orf19.2948	SNO1	Ca21chr1_C_albicans_SC5314	544113	544862	11.1332	11.1212	13.1059	5.872	9.19466	11.5087	11.3773	15.437	14.9305	9.37249	9.32344	10.3044	10.6035	18.449	16.6657	13.1831	7.05314	6.77289	6.38876
orf19.2949	orf19.2949	Ca21chr1_C_albicans_SC5314	545079	549452	1.6099	1.71991	1.77643	1.25264	1.17145	1.45789	1.56257	1.61474	1.32633	1.53583	1.52875	1.45492	1.49774	1.52991	1.54747	1.68997	0.980934	0.803955	0.718126
orf19.2951	HOM6	Ca21chr1_C_albicans_SC5314	549551	550630	7.79033	6.32657	7.55228	3.87508	3.78106	5.96278	5.164	7.62744	5.09161	6.54281	6.01807	4.42038	7.04459	8.36481	6.7659	7.65875	4.14665	4.11937	2.70374
orf19.2952	EXG2	Ca21chr1_C_albicans_SC5314	550994	552433	5.86249	5.50789	6.23666	4.44331	3.2096	4.61909	5.55319	4.81517	4.71553	4.60486	4.73728	4.53414	5.14934	3.76416	5.05136	5.70701	2.45073	2.1389	2.03959
orf19.2953	TOM20	Ca21chr1_C_albicans_SC5314	552915	553430	20.292	18.2668	19.7882	11.0995	12.4982	18.8906	19.628	15.8656	15.546	15.6466	19.3939	14.0488	11.1223	22.6527	21.7358	16.7395	14.817	15.6968	9.36532
orf19.2954	orf19.2954	Ca21chr1_C_albicans_SC5314	553815	554417	13.8459	15.2671	15.9219	18.9875	15.9883	16.414	12.3022	19.7736	18.3953	12.3699	15.1999	18.6285	12.5034	16.8316	18.2839	14.5823	7.66233	7.74092	6.25274
orf19.2956	MGM101	Ca21chr1_C_albicans_SC5314	554634	555461	12.03	8.78208	12.697	10.6861	11.6375	10.1446	11.7572	5.72595	12.775	10.2173	10.5623	12.2392	10.5858	8.15062	11.7203	11.685	3.90127	3.19317	3.81544
orf19.2957	orf19.2957	Ca21chr1_C_albicans_SC5314	555732	558158	3.30069	2.84154	3.05817	1.15101	1.42257	2.16947	3.16922	2.83966	1.69567	3.2171	2.26696	2.00237	3.1015	2.34907	2.15989	3.42128	1.24492	0.830196	0.987778
orf19.2958	orf19.2958	Ca21chr1_C_albicans_SC5314	558981	561509	2.96942	2.89753	3.00857	1.78226	1.31641	2.45329	2.69714	2.6319	1.93213	2.68615	2.646	2.16024	2.43899	2.8568	2.49769	3.14787	1.4741	1.32023	1.14287
orf19.2959	orf19.2959	Ca21chr1_C_albicans_SC5314	562417	562719	22.5142	12.0565	24.044	13.2546	4.8037	21.7566	22.9141	25.5622	13.7215	18.8736	16.2582	10.6446	20.4439	19.3221	15.6288	21.1343	8.25427	7.74188	7.72209
orf19.2959.1	orf19.2959.1	Ca21chr1_C_albicans_SC5314	564315	564488	43.2615	25.4814	37.1433	9.02301	25.1607	31.7951	34.3767	67.6493	14.8604	43.8375	31.9792	17.8089	50.973	32.2259	18.9571	41.8792	24.2941	17.8421	15.3418
orf19.2960	FRS2	Ca21chr1_C_albicans_SC5314	565743	567233	5.36703	5.15263	5.21777	3.38489	3.94964	5.39104	5.26944	6.22845	4.23655	4.24547	5.87957	4.62339	4.4091	6.06456	6.1747	4.75291	4.2711	3.87507	2.73821
orf19.2961	orf19.2961	Ca21chr1_C_albicans_SC5314	567502	568695	6.44552	5.69377	6.9824	2.59558	2.81229	5.48622	5.93361	5.47725	3.219	5.74098	5.88586	4.39663	5.85138	6.71933	5.23366	5.90226	4.00236	3.45008	3.10379
orf19.2962	orf19.2962	Ca21chr1_C_albicans_SC5314	574280	575167	7.05933	7.25257	6.84005	3.71632	3.71163	5.18825	5.95353	6.60168	3.72767	7.20006	6.21593	5.34195	7.66971	5.39916	4.97367	7.11393	4.04199	3.74972	3.59628
orf19.2963	orf19.2963	Ca21chr1_C_albicans_SC5314	575538	576458	9.14409	8.12617	8.66644	5.18216	6.71177	7.34816	6.47436	6.99224	5.94056	7.82339	6.11138	5.76056	9.73605	7.84247	8.00679	8.47042	4.41444	4.05563	4.23662
orf19.2964	orf19.2964	Ca21chr1_C_albicans_SC5314	576718	579105	3.21558	3.21745	3.49485	3.78014	4.64027	3.53228	2.85031	4.02563	3.82387	2.78644	3.46643	3.69341	2.96957	2.92415	3.6233	3.45983	2.25915	1.61536	1.4833
orf19.2965	orf19.2965	Ca21chr1_C_albicans_SC5314	579810	580862	7.84427	8.07696	9.35315	12.565	10.9199	9.5932	7.68897	11.9873	10.4957	6.98239	8.05884	9.96858	6.16913	13.4389	12.1641	8.29911	4.26152	5.64102	4.21113
orf19.2965.1	orf19.2965.1	Ca21chr1_C_albicans_SC5314	581272	581568	18.7928	20.3439	22.9005	7.60166	19.0899	16.6424	25.6066	30.4753	16.6618	20.8977	25.8399	13.7533	28.8439	22.1218	23.3155	18.9478	19.2037	17.7273	9.70012
orf19.2966	orf19.2966	Ca21chr1_C_albicans_SC5314	581904	582662	12.2917	13.1297	12.58	16.3816	8.28193	14.0363	11.9548	15.5915	12.3396	10.7515	13.2003	10.2369	10.2087	13.857	14.9444	12.4721	8.66662	6.56387	5.47429
orf19.2967	TIF34	Ca21chr1_C_albicans_SC5314	582959	584011	8.67485	8.71223	9.59731	11.7811	13.1256	12.1326	7.9486	9.6976	12.0106	7.64738	8.73193	10.8196	5.52965	10.2391	12.121	9.23471	6.7541	5.33333	5.15918
orf19.2968	orf19.2968	Ca21chr1_C_albicans_SC5314	584392	584994	11.4257	7.2415	10.0801	3.96142	3.52845	6.8833	12.3631	5.51548	5.03191	9.32813	8.04376	5.56074	13.4211	10.4893	9.33927	10.4084	4.10701	4.06594	3.49615
orf19.2969	RAD16	Ca21chr1_C_albicans_SC5314	585974	588532	3.50962	3.06817	3.54902	3.83035	3.349	3.69705	3.34103	3.43066	3.53144	3.02326	3.43755	3.84926	2.71335	3.77898	3.56425	3.84898	1.65758	1.58903	1.31035
orf19.2970	LYS2	Ca21chr1_C_albicans_SC5314	588960	593174	1.85345	1.68031	1.91767	1.45656	1.28632	1.71083	1.58671	1.98864	1.60555	1.43807	1.61901	1.48709	1.49313	1.61257	1.77949	1.93558	0.873171	0.79534	0.652236
orf19.2971	orf19.2971	Ca21chr1_C_albicans_SC5314	593755	595524	3.40992	3.14771	3.50308	1.64882	2.30353	2.86524	3.39281	3.9021	2.40306	3.60094	3.77291	2.09751	3.40824	3.25583	3.11439	3.24999	1.97069	1.63349	1.52163
orf19.2972	PDE2	Ca21chr1_C_albicans_SC5314	598075	599790	3.71826	4.72154	4.25036	2.13375	3.24049	6.35833	3.71498	7.88288	4.97076	3.90626	8.03506	5.0354	5.26921	7.74122	6.49703	4.09711	3.5651	3.69791	4.02651
orf19.2973	orf19.2973	Ca21chr1_C_albicans_SC5314	600742	602781	4.10626	3.98968	4.14839	4.06988	4.17153	5.03681	3.93232	4.33198	4.02892	3.36639	5.11349	4.56704	3.63817	4.92337	5.14881	4.4224	3.23491	3.06745	2.50836
orf19.2974	YKT6	Ca21chr1_C_albicans_SC5314	603189	603791	7.99234	7.01088	7.67459	0.956204	4.85161	6.94949	10.0488	12.6739	7.01168	12.4713	9.65251	5.19002	13.6505	11.465	9.86542	8.92904	5.76207	5.00423	5.24423
orf19.2975	YPT7	Ca21chr1_C_albicans_SC5314	604735	605601	10.2097	7.31811	10.7216	5.81476	5.97377	7.77976	10.4876	8.3161	7.06273	8.48495	6.25235	6.14184	7.3799	9.67579	9.03523	9.60953	4.44773	3.02582	3.80513
orf19.2977	orf19.2977	Ca21chr1_C_albicans_SC5314	605784	606542	11.5102	10.9172	11.4594	12.8035	14.824	14.5376	11.3397	16.7766	13.6413	9.21553	14.4258	16.5546	8.68829	18.0141	20.1749	11.505	8.89876	7.35351	6.45033
orf19.2978	orf19.2978	Ca21chr1_C_albicans_SC5314	607210	607584	22.4119	18.3663	17.6226	15.8941	33.3574	15.2309	20.1563	13.806	18.5564	16.7787	21.2288	12.9404	30.8466	18.2914	26.1889	19.399	10.3023	8.28921	12.5168
orf19.2980	orf19.2980	Ca21chr1_C_albicans_SC5314	607869	610046	2.92506	2.93444	3.15645	1.92135	2.54401	3.00841	2.98764	3.53057	2.73785	2.88336	2.87446	2.31589	2.82245	3.47783	2.67189	3.31681	1.79487	1.38448	1.50484
orf19.2982	orf19.2982	Ca21chr1_C_albicans_SC5314	610267	611697	4.83712	4.69287	4.9933	2.3649	2.56484	3.33762	4.68245	5.12597	3.73507	5.27509	4.06814	3.01153	5.47911	5.41429	4.4144	4.85963	2.98234	1.87433	1.94594
orf19.2983	CDC73	Ca21chr1_C_albicans_SC5314	611996	613108	6.9222	6.91821	7.69946	6.67592	5.40499	7.30459	7.63312	8.95578	6.82805	6.84509	8.54859	7.15453	5.05054	8.01933	7.87642	7.537	4.91199	3.83282	4.08509
orf19.2984	MST1	Ca21chr1_C_albicans_SC5314	613168	614535	6.88952	5.41288	6.54321	5.71956	4.54184	5.52961	4.80417	8.06005	6.2988	5.00384	5.85266	5.65423	4.54669	5.82966	5.92932	6.05665	2.65594	2.55228	2.97841
orf19.2985	orf19.2985	Ca21chr1_C_albicans_SC5314	614763	615281	23.5531	18.4921	21.4156	29.5034	32.7459	22.4252	15.0446	19.8806	22.7161	19.5724	17.3732	29.9005	15.7944	28.3188	25.5692	22.2522	8.93664	5.80523	7.80523
orf19.2986	orf19.2986	Ca21chr1_C_albicans_SC5314	615529	615906	25.4951	17.8412	20.9877	5.04048	12.6269	16.3375	28.2067	25.2344	10.9158	25.5442	17.9286	12.7358	28.3155	13.0361	16.4022	19.6301	7.33161	10.9439	9.41025
orf19.2987	orf19.2987	Ca21chr1_C_albicans_SC5314	616001	617788	4.84598	4.46959	5.1982	4.9639	4.20125	5.11885	4.75175	4.65145	5.02884	4.83193	4.6816	5.21778	5.1926	4.93851	4.60792	5.33618	2.87242	2.13436	2.4776
orf19.2988	orf19.2988	Ca21chr1_C_albicans_SC5314	618441	619706	6.20568	6.42487	6.47064	3.64131	3.77727	5.90097	6.60427	8.66571	5.37096	6.39468	6.27999	4.60461	6.27172	9.46323	7.78865	6.66438	3.47662	2.9269	3.21838
orf19.2989	GOR1	Ca21chr1_C_albicans_SC5314	620165	621193	9.08422	8.0463	10.5616	13.2987	10.5265	8.25038	7.73812	13.1776	13.0023	5.84952	8.1153	9.707	6.89357	12.8166	10.6152	9.16249	4.16792	3.49063	3.27853
orf19.2990	XOG1	Ca21chr1_C_albicans_SC5314	622281	623597	6.78449	5.66617	6.63956	7.2736	7.23504	4.70356	4.68553	5.39987	6.2773	5.54767	5.30297	5.94519	4.8335	5.21602	6.61803	7.12184	2.64716	2.3276	1.79
orf19.2991	HOL1	Ca21chr1_C_albicans_SC5314	628105	629865	5.07491	4.14801	5.11036	3.45156	3.86563	3.33694	4.62009	4.51999	3.79145	3.78051	4.12379	3.99894	4.38466	3.60381	4.19507	5.10459	1.89026	2.17281	1.41109
orf19.2992	RPP1A	Ca21chr1_C_albicans_SC5314	630252	630572	35.3534	44.5968	28.4967	70.1359	66.5357	50.4477	22.1356	80.3363	64.622	22.5409	41.6961	48.0754	23.4777	35.2927	38.0621	27.5933	48.237	48.0099	33.6899
orf19.2994	RPL13	Ca21chr1_C_albicans_SC5314	631073	631681	15.892	24.5996	16.5643	50.4217	69.5096	41.3984	18.8676	45.2146	55.5597	13.3202	41.225	42.069	16.5318	26.7851	44.878	15.6432	35.7575	44.4616	20.4997
orf19.2994.1	RPS16A	Ca21chr1_C_albicans_SC5314	632142	632897	11.924	20.9223	12.3157	20.9006	22.0971	25.7695	13.5222	27.6235	20.5722	13.0947	27.034	21.4622	11.8955	17.6918	21.5069	10.5209	20.5909	25.9171	12.8322
orf19.2995	orf19.2995	Ca21chr1_C_albicans_SC5314	633825	634583	11.6168	10.3058	12.0016	7.45795	6.54203	9.52466	11.8395	8.3698	11.1421	12.4794	8.92857	8.24806	12.3084	14.1649	12.3706	11.505	5.41664	5.182	4.03146
orf19.2996	orf19.2996	Ca21chr1_C_albicans_SC5314	635166	638321	2.30125	2.31017	2.4525	1.28657	1.35249	1.97883	2.10765	2.18911	1.87006	2.40222	2.27826	1.78639	1.93466	2.22626	2.45378	2.46689	1.1681	1.01617	1.02104
orf19.2998	TSR2	Ca21chr1_C_albicans_SC5314	638399	639028	15.6236	10.2681	13.4846	11.7009	10.7076	12.1875	11.5492	9.72944	8.08612	9.66037	10.2659	8.15091	10.4038	8.71554	9.88148	14.7629	5.78418	5.65898	5.17392
orf19.3000	ORC1	Ca21chr1_C_albicans_SC5314	639205	641622	3.76985	3.35325	3.59032	3.54251	2.96237	3.56454	3.04893	3.07978	3.35508	3.5816	3.46375	3.44095	2.51825	3.03409	3.86935	3.77537	1.92515	2.22226	1.66415
orf19.3001	TEM1	Ca21chr1_C_albicans_SC5314	642025	642705	12.7092	12.5125	15.3574	4.01628	7.69421	9.75577	13.1789	10.949	6.14423	14.4683	11.5695	6.17648	12.5913	11.6667	10.932	13.7115	8.79513	7.90838	7.32727
orf19.3002	RPS1	Ca21chr1_C_albicans_SC5314	643289	644059	13.0826	21.1318	10.7901	29.8295	33.3186	39.8368	10.6915	37.111	31.738	11.9699	34.5773	28.2317	8.63045	22.6801	27.5173	12.9595	38.8451	44.1453	21.5499
orf19.3003	orf19.3003	Ca21chr1_C_albicans_SC5314	645168	649614	1.96212	1.94461	2.18509	1.68153	1.88546	1.83999	1.75133	1.79627	1.65777	1.7058	1.90634	1.78073	1.54599	1.73127	1.91791	2.04684	1.1034	0.868349	0.946927
orf19.3003.1	RPL6	Ca21chr1_C_albicans_SC5314	650129	651021	9.26456	13.8594	7.96494	15.3221	17.1443	17.4732	9.19157	21.858	17.7156	9.93979	17.9337	15.1708	8.0025	12.9023	12.8951	7.85357	20.2358	25.2776	11.0669
orf19.3004	orf19.3004	Ca21chr1_C_albicans_SC5314	651967	653199	4.63077	4.48985	5.20526	2.3033	2.37347	4.55895	5.76811	5.38884	3.55127	5.14104	6.71351	5.18687	5.26759	6.41767	4.90781	4.87768	4.193	3.5906	3.85929
orf19.3006	orf19.3006	Ca21chr1_C_albicans_SC5314	653512	655266	4.3987	4.9823	4.61798	3.53971	4.569	4.77403	4.38571	3.65045	3.60317	4.76398	5.63864	5.50338	2.92507	4.31964	5.09341	4.60315	3.39394	2.81538	2.69071
orf19.3007	orf19.3007	Ca21chr1_C_albicans_SC5314	655863	656339	18.0792	11.7199	19.4952	6.2215	1.58589	12.7981	18.8812	10.4082	6.85495	16.3654	14.273	9.0346	14.8486	8.96606	9.45943	15.2825	6.07351	4.24848	7.30624
orf19.3007.2	orf19.3007.2	Ca21chr1_C_albicans_SC5314	656511	657266	9.02355	8.5978	9.61935	3.99762	4.70001	7.28452	11.0037	14.745	5.7728	11.2885	10.8348	7.42922	7.80867	7.75956	6.77845	9.14277	5.10873	5.12372	5.3895
orf19.3008	COQ4	Ca21chr1_C_albicans_SC5314	657637	658608	8.16638	7.97035	8.50825	3.9429	5.09234	7.00484	7.7113	7.94878	4.73033	7.41417	6.85327	6.27764	6.44551	7.32272	7.18861	8.13355	4.3644	3.67129	4.11421
orf19.3009	orf19.3009	Ca21chr1_C_albicans_SC5314	658869	660836	2.50466	2.23441	2.55942	0.910532	0.952371	1.59691	2.83022	2.39073	1.20813	3.48395	1.76032	1.39215	3.28463	1.85501	1.45721	2.66365	1.4157	1.02771	1.16773
orf19.3010	orf19.3010	Ca21chr1_C_albicans_SC5314	660994	661857	8.74548	6.51529	7.4764	2.46185	3.97441	6.47988	8.51371	7.11643	5.78592	9.2354	8.13326	6.41028	9.38682	10.8125	7.94481	8.98153	5.43412	3.35156	3.60236
orf19.3010.1	ECM33	Ca21chr1_C_albicans_SC5314	662242	664402	4.29474	5.35466	4.5798	8.54601	8.10459	8.48754	4.07806	10.8047	8.69655	4.10521	8.06851	8.60889	3.26002	11.1111	9.12551	4.00273	9.61725	9.82012	6.53845
orf19.3012	ARO80	Ca21chr1_C_albicans_SC5314	668832	672029	2.81151	2.35976	3.05436	3.06936	3.19499	2.51076	2.17824	2.37189	2.44595	2.42605	2.00186	2.47786	2.14519	2.28959	2.74985	3.00549	1.25967	0.89236	0.958538
orf19.3013	CDC12	Ca21chr1_C_albicans_SC5314	672554	673909	5.54282	5.23547	5.56093	3.55217	5.40755	4.92115	5.27496	7.12426	4.94266	5.71435	5.45208	4.08697	6.85053	5.88506	6.52895	5.53744	5.2366	5.10254	3.98863
orf19.3014	BMH1	Ca21chr1_C_albicans_SC5314	675145	675939	12.8875	15.7622	11.4994	26.9555	21.8219	24.7501	11.7375	35.0729	23.3965	11.1998	28.6594	28.4723	10.955	35.6459	25.1999	11.2162	21.7589	20.1528	17.7542
orf19.3015	ARX1	Ca21chr1_C_albicans_SC5314	677467	679161	5.18576	4.30805	5.23339	4.19237	4.56327	4.25522	4.07738	4.05456	3.97762	3.824	4.051	3.96455	3.32455	3.51946	3.77899	4.80107	2.23428	1.8901	1.61672
orf19.3016	orf19.3016	Ca21chr1_C_albicans_SC5314	679856	680281	18.8329	18.021	20.1966	19.9798	13.4766	14.0568	15.6191	20.9262	16.3627	17.8774	14.894	14.6698	18.8465	11.2414	15.2861	22.019	10.5624	6.89327	6.73554
orf19.3018	SPP1	Ca21chr1_C_albicans_SC5314	680313	681533	6.12243	5.60224	5.76905	3.73142	3.84568	4.74585	6.55046	5.20907	5.81439	5.51461	6.0208	4.63381	6.4068	6.9014	4.94059	6.04358	3.66286	2.95592	2.73846
orf19.3019	orf19.3019	Ca21chr1_C_albicans_SC5314	681715	683751	4.1381	4.28033	4.57718	3.95619	4.58965	3.7235	3.54898	3.20843	4.07694	3.26081	3.88896	4.43431	3.28702	3.52706	4.1381	4.67156	1.73502	1.74723	1.57897
orf19.3021	orf19.3021	Ca21chr1_C_albicans_SC5314	683972	685176	7.06129	7.33437	8.08892	4.82317	6.93055	5.68484	7.01533	9.00693	6.09376	6.24601	5.43161	8.09967	7.43982	7.88	8.2019	8.12357	3.11607	3.11326	2.79483
orf19.3022	orf19.3022	Ca21chr1_C_albicans_SC5314	685483	686415	10.3445	8.65061	10.5024	8.27355	6.9087	12.1367	8.31857	6.44589	9.37224	8.04696	10.5664	10.0653	10.2539	9.88369	11.0439	9.99741	7.11815	7.08742	5.75721
orf19.3023	NGG1	Ca21chr1_C_albicans_SC5314	686699	688582	3.94957	4.18162	4.13044	4.19804	4.84578	4.25113	3.47502	4.29168	5.07867	3.32376	4.7281	4.42425	2.9025	4.04822	5.08006	4.34617	2.90112	2.1707	2.11446
orf19.3026	MAS1	Ca21chr1_C_albicans_SC5314	688688	690091	6.78991	6.28744	6.56059	8.03792	9.78316	6.65366	5.81916	6.60216	6.58857	4.90014	6.11917	6.68434	4.31651	6.16449	6.98791	6.83182	3.3469	3.05769	2.84003
orf19.3027	orf19.3027	Ca21chr1_C_albicans_SC5314	690551	691687	6.71221	6.94059	7.32953	7.81863	6.82292	8.54456	6.06383	8.18561	7.33169	7.21508	8.70641	8.70646	6.35597	6.72381	8.47235	7.19245	5.96541	5.10222	4.57632
orf19.3029	orf19.3029	Ca21chr1_C_albicans_SC5314	691892	693400	4.74543	4.25709	5.14891	3.04287	3.32776	3.45595	4.99861	4.90957	3.64871	4.54956	3.43699	4.24736	4.67088	4.59636	4.2849	4.76675	2.03596	1.5732	1.85733
orf19.3030	orf19.3030	Ca21chr1_C_albicans_SC5314	694214	695803	4.97044	4.38501	5.35432	3.36943	3.14007	3.85531	4.8001	6.1521	4.0576	4.81239	3.8936	4.27885	4.00912	4.561	4.74863	4.90138	1.98369	1.36076	1.85664
orf19.3031	SEC62	Ca21chr1_C_albicans_SC5314	696090	696971	9.39186	8.9685	9.26242	8.77916	10.2046	9.09512	10.3616	14.1789	12.7237	9.14664	11.1236	11.263	8.84675	10.8317	16.8462	10.5202	5.41514	5.00697	4.90241
orf19.3034	RLI1	Ca21chr1_C_albicans_SC5314	697600	699468	5.33729	4.76754	5.17472	5.51697	5.22229	6.04887	4.25371	6.53515	5.14335	3.91559	4.71191	5.02615	3.55823	4.62129	6.2436	4.74069	5.21939	4.80203	3.38026
orf19.3035	orf19.3035	Ca21chr1_C_albicans_SC5314	701786	706018	2.06273	2.07975	2.26749	2.47677	2.48144	2.22951	1.69436	2.16703	1.99869	1.75918	2.30997	2.55399	1.62246	2.13349	2.38633	2.14001	1.44791	1.28682	1.24565
orf19.3037	orf19.3037	Ca21chr1_C_albicans_SC5314	706559	708448	5.41986	6.23033	5.63169	7.58505	7.26188	6.79776	4.35189	4.1928	5.97013	4.20061	5.52821	7.16035	3.36284	4.02256	6.18597	5.42113	3.79996	3.82836	2.44324
orf19.3038	TPS2	Ca21chr1_C_albicans_SC5314	709532	712198	3.81233	4.79588	4.09305	6.71414	7.24312	8.00848	3.91028	8.09257	6.94099	3.63859	9.06897	12.844	3.4011	9.80138	7.69253	4.33493	6.29847	4.9764	13.0158
orf19.3040	EHT1	Ca21chr1_C_albicans_SC5314	713038	714315	7.16729	6.66417	7.867	6.05172	8.93528	7.66196	6.50795	6.45291	6.84991	5.98171	8.90429	10.5433	4.21366	5.81076	8.1409	7.1397	4.78995	3.42923	5.47824
orf19.3041	orf19.3041	Ca21chr1_C_albicans_SC5314	715612	717561	4.58555	4.65315	4.62231	4.10155	5.20866	5.06946	4.08238	5.29094	3.78625	4.24665	6.42393	6.17703	3.65268	5.34167	5.23255	4.78447	3.5111	3.26741	4.03107
orf19.3042	orf19.3042	Ca21chr1_C_albicans_SC5314	717757	718581	7.78776	6.20949	8.9343	2.33523	3.41656	6.57663	8.06879	5.45421	3.30515	8.07086	6.51989	3.06973	11.0919	6.64619	3.79468	7.64917	6.15652	3.84301	4.38201
orf19.3043	orf19.3043	Ca21chr1_C_albicans_SC5314	719686	720741	9.63501	8.72295	9.59888	11.4693	14.5971	9.30138	8.57868	8.49465	11.2969	7.96766	11.1786	12.4807	6.32115	8.6698	11.3231	9.21677	5.33665	4.92064	5.10799
orf19.3045	orf19.3045	Ca21chr1_C_albicans_SC5314	721188	722624	6.66003	5.89639	6.02069	5.39995	5.417	6.00194	5.50134	4.10173	5.75201	6.10596	6.94515	6.51141	4.96888	6.09938	6.71697	6.42861	3.11939	3.09785	2.27305
orf19.3047	orf19.3047	Ca21chr1_C_albicans_SC5314	723187	726816	2.01285	2.07207	2.38485	1.45688	1.55785	1.89941	2.00321	2.32343	1.64575	1.91934	2.24871	1.99479	1.59851	2.05304	2.03629	2.28167	1.20096	1.03135	1.15213
orf19.3048	orf19.3048	Ca21chr1_C_albicans_SC5314	727188	730160	2.84797	2.90312	2.93336	3.8325	3.64699	2.84528	2.40768	2.10966	2.66729	2.58609	2.85263	3.4085	1.95837	2.07726	2.58659	3.02336	1.28355	1.22554	0.99848
orf19.3049	orf19.3049	Ca21chr1_C_albicans_SC5314	731103	732512	6.24843	5.41577	6.1592	2.73567	2.64181	4.24881	4.6893	3.42328	2.73073	4.82144	4.20037	4.13588	4.11202	3.56913	3.82515	6.30997	2.24221	2.5741	1.91826
orf19.3050	AGE1	Ca21chr1_C_albicans_SC5314	732842	735718	2.05714	2.19843	2.11593	1.08314	1.12377	1.73577	1.99048	1.74244	1.3734	2.21815	2.18107	1.6611	2.06101	2.13248	1.46194	2.20726	1.58876	1.39113	1.24935
orf19.3051	orf19.3051	Ca21chr1_C_albicans_SC5314	736864	737745	10.7862	10.2836	10.1726	12.8335	11.6477	10.0541	9.73539	10.5314	10.9887	8.95707	9.9568	10.5265	8.95398	8.77939	9.34535	11.1623	5.18593	6.39577	6.00231
orf19.3052	YPT1	Ca21chr1_C_albicans_SC5314	738302	738925	16.1358	13.2662	16.6867	19.0066	13.1798	16.9966	14.9004	18.1363	16.7929	14.4865	17.4577	20.4248	16.7106	19.1347	19.4078	16.2323	11.105	8.46995	9.10376
orf19.3053	orf19.3053	Ca21chr1_C_albicans_SC5314	739208	739753	18.4666	19.7463	17.9528	28.2404	27.0321	33.6627	17.7532	31.9183	19.8207	16.4478	34.9132	44.4246	18.0485	45.224	34.3335	18.5592	29.9061	19.4552	35.0158
orf19.3054	RPN3	Ca21chr1_C_albicans_SC5314	740662	742107	6.26418	6.25636	6.60332	4.2521	5.13886	7.78051	6.24856	7.16293	6.38353	6.18888	7.84295	6.41449	5.6453	9.58699	9.44719	6.85417	6.83293	5.09902	5.58873
orf19.3055	orf19.3055	Ca21chr1_C_albicans_SC5314	742294	744058	4.24389	4.3715	4.00426	2.17636	2.3166	3.64629	4.15134	3.84206	2.11822	4.10659	3.63244	2.71519	3.72214	4.01458	3.00923	4.16262	2.72597	2.09909	2.29148
orf19.3057	orf19.3057	Ca21chr1_C_albicans_SC5314	744125	744532	22.0066	17.6312	18.7653	10.8908	19.2681	13.8787	19.9542	17.1741	13.1535	15.2816	20.2359	16.8025	19.0428	21.8461	16.3774	19.0422	10.5777	11.2724	9.98643
orf19.3058	orf19.3058	Ca21chr1_C_albicans_SC5314	744965	746407	7.4795	6.76566	7.27088	7.90748	6.89316	7.26969	5.84917	6.57798	6.87105	5.70118	7.47843	7.86538	5.74892	7.62484	8.20021	7.15026	3.73575	3.4408	2.5477
orf19.3059	SUA71	Ca21chr1_C_albicans_SC5314	746794	747828	12.1315	11.6325	12.5779	16.0661	15.0832	13.1199	9.57117	11.1731	12.74	8.63842	12.6348	14.3135	7.9041	12.0888	14.3322	11.9439	7.84415	5.28158	7.94183
orf19.3059.1	orf19.3059.1	Ca21chr1_C_albicans_SC5314	749169	749267	100.229	77.0026	84.9914	22.805	94.0861	73.6629	140.083	76.1882	33.6636	86.5165	80.2638	17.1916	51.0679	72.3986	63.4398	78.4047	34.1119	20.3058	22.4488
orf19.3060	orf19.3060	Ca21chr1_C_albicans_SC5314	749657	750484	9.91056	9.24687	10.0239	5.10759	2.98248	9.09154	11.2081	10.8606	9.62498	9.03421	11.1802	8.70018	6.20549	15.9131	13.8829	9.30315	8.45275	8.29394	7.16733
orf19.3061	orf19.3061	Ca21chr1_C_albicans_SC5314	750607	751158	20.2166	15.9068	18.2481	19.9685	15.658	15.3222	13.2269	14.0037	20.0812	15.4872	14.4312	16.2575	13.5517	19.2122	22.7604	19.7972	9.80194	7.83778	7.7022
orf19.3061.1	orf19.3061.1	Ca21chr1_C_albicans_SC5314	751463	752184	9.38305	12.6117	9.30822	3.95422	7.38355	11.8647	8.0713	10.5593	7.19239	9.54775	11.8019	6.33531	9.52159	9.01804	8.25767	9.47134	16.7181	17.6711	13.694
orf19.3062	orf19.3062	Ca21chr1_C_albicans_SC5314	752851	756390	1.96952	1.69296	1.85457	0.768922	0.636671	1.4211	1.8254	1.61566	0.959788	2.00347	1.65628	1.04069	2.14346	1.42266	1.33201	2.04504	1.05827	0.955141	0.895423
orf19.3063	HFL1	Ca21chr1_C_albicans_SC5314	756437	757150	11.2806	8.94821	11.2745	9.69424	13.0551	9.77174	9.73007	7.15633	9.53139	9.83522	10.1686	11.568	9.16344	8.6993	9.38194	12.4734	5.11534	5.07501	4.55564
orf19.3064	MRPL27	Ca21chr1_C_albicans_SC5314	757365	757871	20.9392	18.1381	21.8743	15.4583	7.64273	17.882	13.6115	21.8288	13.419	14.3425	16.165	18.2228	18.3358	14.1475	15.8158	20.7022	12.8331	10.6181	7.13292
orf19.3064.1	orf19.3064.1	Ca21chr1_C_albicans_SC5314	758360	758599	29.8454	18.9258	25.3082	20.6955	19.4896	17.9657	24.9894	14.8159	28.1196	30.0827	17.5095	25.7422	26.7927	35.4173	20.759	26.3486	11.6087	8.88468	11.8839
orf19.3065	DAO1	Ca21chr1_C_albicans_SC5314	758629	759714	6.54188	5.98668	6.81574	5.68541	7.03686	5.34614	6.44019	7.97755	8.01103	6.68953	7.42259	6.60037	7.42671	7.82139	7.42131	7.11827	4.08206	2.12136	2.7154
orf19.3066	ENG1	Ca21chr1_C_albicans_SC5314	761491	764928	2.61102	2.65476	2.87009	3.01717	3.81601	4.41006	2.37185	3.01436	2.46656	2.18961	3.77655	4.11121	1.91613	2.91159	3.39904	2.66391	3.11707	2.82389	2.54399
orf19.71	orf19.71	Ca21chr1_C_albicans_SC5314	765540	766592	8.9517	8.34922	8.73336	9.27258	8.02721	8.5297	8.30809	9.48594	9.6301	7.97987	9.05937	11.0931	10.006	10.5591	9.74857	9.30401	6.33197	4.20513	4.12294
orf19.1133	MSB1	Ca21chr1_C_albicans_SC5314	767142	771005	2.19725	2.05561	2.30002	2.35863	2.30668	2.313	1.88511	2.06483	2.06718	1.68157	2.194	2.19386	1.60911	2.14459	2.37374	2.11405	1.25099	1.09112	0.913654
orf19.1037	orf19.1037	Ca21chr1_C_albicans_SC5314	774073	775845	1.00259	0.805607	1.17258	0.639919	0.395378	0.757907	0.943956	0.79407	0.706076	0.891328	0.769997	0.643205	0.915522	0.790044	0.958544	1.13059	0.779939	0.651189	0.528827
orf19.1036	MNS1	Ca21chr1_C_albicans_SC5314	776803	778650	3.85925	4.03183	4.04292	2.61064	2.81758	3.77006	3.72845	4.29808	3.28477	3.85395	3.7919	3.21684	3.3098	4.4672	5.22389	3.98274	2.53881	1.68999	2.14753
orf19.1035	WAR1	Ca21chr1_C_albicans_SC5314	781180	784023	2.96797	2.58773	3.07676	2.10324	2.27026	2.72543	2.59819	2.42672	2.35108	2.68471	2.3018	2.63314	2.53713	2.54413	2.61368	3.15184	1.38885	1.23379	1.01857
orf19.1034	orf19.1034	Ca21chr1_C_albicans_SC5314	784529	785080	10.3434	9.90736	9.22658	2.85264	3.55266	9.63563	10.6833	10.9229	7.48123	12.2204	11.7171	10.8384	15.0575	12.517	8.47627	9.39422	9.36304	7.46455	7.54174
orf19.1033	STR2	Ca21chr1_C_albicans_SC5314	785155	786942	2.8743	2.86956	2.61864	0.893347	1.60525	2.42392	3.20708	4.3111	1.98902	3.36736	2.87079	1.60223	3.96621	3.96745	3.11184	2.86639	2.39833	1.88535	1.59056
orf19.1032	SKO1	Ca21chr1_C_albicans_SC5314	788364	790210	3.86343	3.60358	4.07782	4.09857	4.47775	3.37909	3.12231	3.42718	3.83346	3.54472	3.43532	3.45741	2.87323	3.69203	3.85556	3.83501	2.45009	2.2252	1.9922
orf19.1031	HMG1	Ca21chr1_C_albicans_SC5314	790431	793652	1.997	1.93055	2.14844	1.67457	1.93102	2.19995	2.18004	2.08596	1.81734	2.00295	2.01878	1.65228	2.06514	1.75151	1.84288	2.15219	1.97096	1.46245	1.33993
orf19.1030	orf19.1030	Ca21chr1_C_albicans_SC5314	795613	796893	4.60202	4.21078	4.1118	0.847514	1.63699	3.43175	4.11591	3.93944	1.97407	4.22378	3.83515	1.93039	4.34645	3.29718	2.36089	4.44875	4.36006	3.65575	2.27937
orf19.1029	orf19.1029	Ca21chr1_C_albicans_SC5314	797227	798159	2.13943	2.1193	1.7464	0.199706	0.368464	1.65877	2.87461	2.9656	1.20599	4.70112	2.24768	0.696827	5.41442	1.73219	1.37362	2.33935	2.68851	2.6782	1.23569
orf19.1028	orf19.1028	Ca21chr1_C_albicans_SC5314	798251	799429	4.06352	3.94533	4.04503	1.37569	1.29794	3.15095	4.20572	2.57853	2.61093	4.64143	3.88895	2.37583	6.24127	4.27521	2.99351	4.07706	2.93433	2.69984	1.56525
orf19.1027	PDR16	Ca21chr1_C_albicans_SC5314	801801	802910	4.65085	3.56631	5.00301	0.624846	1.49686	2.85171	4.92458	3.16881	2.41006	6.01439	4.61667	1.53164	5.85649	3.67143	1.78567	4.24107	5.06521	2.81518	3.39291
orf19.1026	orf19.1026	Ca21chr1_C_albicans_SC5314	803076	804068	5.0227	4.30314	5.38551	1.10818	3.5781	3.66093	5.23265	3.89461	2.616	5.42139	3.37529	2.93911	6.93717	3.50814	2.76481	4.71487	3.52624	3.05632	2.7024
orf19.1026.1	orf19.1026.1	Ca21chr1_C_albicans_SC5314	804272	804541	12.3522	12.4231	19.9966	1.022	6.0497	9.57346	15.492	8.77978	7.40598	22.2519	8.30079	4.16036	29.1796	8.51689	3.93652	14.7575	7.03211	14.43	7.71298
orf19.4457	BNI4	Ca21chr1_C_albicans_SC5314	806539	811506	1.03318	1.07907	1.0488	0.321991	0.458094	1.02675	1.12781	1.03385	0.634373	1.28313	1.17931	0.673131	1.25056	1.22906	0.998006	1.06638	0.98796	0.8029	0.808256
orf19.4459	orf19.4459	Ca21chr1_C_albicans_SC5314	813949	815640	3.33839	2.61275	2.77874	0.546509	0.854275	2.48822	3.1327	3.45786	3.96031	4.01787	2.02212	1.17711	4.60387	4.49239	2.97378	3.1472	2.83391	3.63473	1.99819
orf19.4461	orf19.4461	Ca21chr1_C_albicans_SC5314	820980	821342	16.6185	13.3641	15.9622	14.5122	3.95548	10.2276	19.1583	19.9151	10.6985	18.1862	13.3178	13.2986	20.2583	12.1163	16.6968	18.37	6.59685	5.82562	4.26714
orf19.4463	orf19.4463	Ca21chr1_C_albicans_SC5314	823623	824693	6.11978	5.05895	6.57226	2.1651	3.14581	4.25908	6.93075	5.54278	3.08561	5.97827	4.39629	2.20342	5.67261	4.94893	4.46163	5.82845	3.65312	2.87522	3.47401
orf19.4464	SEN15	Ca21chr1_C_albicans_SC5314	825384	825899	8.99305	5.73199	7.74321	0.932734	0.903484	3.52504	10.3962	2.88465	6.19585	12.8773	6.43939	2.27818	8.45924	5.66318	3.05379	7.50389	5.19012	5.44581	3.21359
orf19.4465	orf19.4465	Ca21chr1_C_albicans_SC5314	825995	828046	2.09966	1.42193	2.04753	0.477736	0.285651	1.40598	1.92482	1.72272	1.18247	3.117	1.59999	0.624246	2.9915	1.74837	0.658814	2.12154	1.47684	1.43144	1.31793
orf19.4466	orf19.4466	Ca21chr1_C_albicans_SC5314	828572	830116	2.77785	1.67218	2.89645	0.686664	0.571072	1.49212	2.5419	2.07358	1.4576	3.67588	1.7661	0.945875	3.38986	1.44917	1.12207	2.6076	1.26989	1.64367	1.47478
orf19.4467	orf19.4467	Ca21chr1_C_albicans_SC5314	830349	831857	2.72323	2.32004	3.00887	0.763443	0.845144	1.63814	3.71492	2.42668	1.19867	3.64289	2.06397	1.18393	3.84661	1.51914	1.36529	2.86849	1.63464	1.34846	1.37421
orf19.4468	orf19.4468	Ca21chr1_C_albicans_SC5314	832188	832697	16.5234	14.7659	14.0915	5.25145	9.09453	13.8787	15.4951	15.0107	8.18758	15.0247	10.8571	7.77368	11.0649	15.3456	11.0332	14.2551	11.8256	11.2587	7.5192
orf19.4470	orf19.4470	Ca21chr1_C_albicans_SC5314	833304	833843	4.07062	2.64566	4.21356	1.022	2.33738	1.48554	2.582	2.78027	3.29155	4.0458	2.35189	1.50235	5.29238	2.12922	1.4762	3.82114	3.13387	2.535	3.10196
orf19.4471	orf19.4471	Ca21chr1_C_albicans_SC5314	834306	836915	1.55621	1.28022	1.58662	0.477582	0.37079	1.27534	1.7164	0.867539	0.889422	2.04034	1.6345	0.603524	2.08178	1.34112	0.884665	1.58492	1.56071	1.2646	1.24888
orf19.4472	orf19.4472	Ca21chr1_C_albicans_SC5314	837520	837837	23.0713	9.12162	21.4173	1.7191	3.96474	7.8534	27.8108	4.00857	3.5593	17.135	6.78188	6.66487	28.4598	7.01692	9.9324	26.4066	2.64492	0.5623	2.90101
orf19.4473	SPC19	Ca21chr1_C_albicans_SC5314	838307	838834	4.47798	3.36887	4.33257	1.51439	0.431442	2.07177	6.83117	0.382642	1.39866	7.40562	2.46001	1.20878	6.43336	3.8179	1.54406	5.71956	2.95814	1.22378	3.59532
orf19.4474	orf19.4474	Ca21chr1_C_albicans_SC5314	839354	840280	2.95313	2.79087	3.36853	0.5491	1.25972	2.46446	4.17465	4.36962	1.88483	5.87763	2.88716	1.56862	5.38766	4.02546	3.00555	3.24161	3.16436	2.58064	2.95866
orf19.4475	KTR4	Ca21chr1_C_albicans_SC5314	840435	841877	1.97553	1.96526	1.37017	0.405512	1.27081	1.53715	2.49919	2.72546	1.36845	3.8598	2.13116	1.10051	2.46382	2.38543	1.30928	1.94671	2.75097	2.03444	1.59672
orf19.4476	orf19.4476	Ca21chr1_C_albicans_SC5314	842842	843876	9.80071	7.3427	10.4589	6.14359	5.87608	7.09912	9.19907	6.61223	5.31999	8.87934	7.07999	6.19729	7.24218	8.03159	6.38476	10.2761	4.66072	3.71569	3.4232
orf19.4477	CSH1	Ca21chr1_C_albicans_SC5314	844844	845857	9.13603	7.60105	9.92443	7.29438	7.05783	7.06853	6.59037	8.65268	8.05139	7.02784	7.53322	5.93224	9.04619	9.05783	8.55916	8.8003	4.44389	3.40111	4.08954
orf19.4478	orf19.4478	Ca21chr1_C_albicans_SC5314	846723	848819	3.01577	2.97864	2.95037	1.4966	1.91466	2.4846	3.21787	3.50292	2.63968	3.02658	3.15127	2.34499	2.49457	3.08607	2.73002	2.97074	1.53579	1.30601	1.28421
orf19.4479	orf19.4479	Ca21chr1_C_albicans_SC5314	848882	851044	2.56771	2.41966	2.48374	0.583898	0.754115	1.87235	2.89196	1.99278	1.27579	2.52949	2.04789	1.03	2.69235	2.06645	1.61523	2.26251	1.63405	1.16068	1.18091
orf19.4481	MFALPHA	Ca21chr1_C_albicans_SC5314	851871	852302	15.7912	15.3671	18.3005	6.25443	5.58565	10.832	13.0524	5.94465	7.23241	11.4578	13.7266	5.95885	17.2092	4.27746	8.45738	16.6763	6.44928	4.57031	4.97781
orf19.4482	IFI3	Ca21chr1_C_albicans_SC5314	854018	855784	1.13395	0.805715	1.03382	0.62041	0.603522	0.747648	1.24826	0.785806	0.422685	1.00366	0.710633	0.67996	1.17556	0.76701	0.658695	1.11983	0.663888	0.473502	0.485446
orf19.1039	orf19.1039	Ca21chr1_C_albicans_SC5314	855932	857122	1.26964	0.99316	0.954278	0.0700315	0.452236	0.52594	1.87336	1.53415	0.655505	3.0669	1.02385	0.190056	2.46998	1.18807	0.977831	1.40852	1.58702	1.54333	1.10301
orf19.1040	MAD2	Ca21chr1_C_albicans_SC5314	857326	857970	6.39506	5.64381	5.75657	0.417865	2.21655	3.47081	5.16317	5.07699	3.38857	7.79839	3.87879	2.34906	7.41907	5.11685	2.41429	5.77222	5.83972	4.44207	3.52577
orf19.1041	orf19.1041	Ca21chr1_C_albicans_SC5314	857981	859468	1.69148	1.32555	1.74001	0.415005	0.869168	1.04343	1.88025	0.896122	1.46304	2.9805	1.65802	1.6894	2.2417	1.56232	1.38249	1.86546	1.56031	1.81053	1.1262
orf19.1042	POR1	Ca21chr1_C_albicans_SC5314	859696	860544	11.1015	11.8431	12.25	10.5085	19.5236	16.0593	11.4286	17.5225	18.0598	8.54167	18.7493	15.7554	9.31638	23.2572	23.6224	9.91471	10.5445	9.70312	10.3783
orf19.1043	orf19.1043	Ca21chr1_C_albicans_SC5314	862110	863027	1.55423	0.935354	1.68038	0.235755	0.570906	0.885268	2.654	1.34178	0.676248	4.37478	1.02922	0.599821	3.11812	1.47351	1.53238	1.8921	2.40681	3.00259	2.43678
orf19.1045	orf19.1045	Ca21chr1_C_albicans_SC5314	863089	864150	2.81257	2.12643	2.21573	0.594527	1.35084	2.19779	3.20039	1.05932	0.957395	3.53034	1.48441	1.10553	3.55025	1.57287	1.145	2.36765	3.73506	4.66353	2.90454
orf19.1047	ERB1	Ca21chr1_C_albicans_SC5314	864198	866747	1.9293	1.99113	1.70379	0.549971	0.536423	2.14287	2.10802	1.68317	0.714972	2.23387	2.06905	0.891382	2.79668	1.41861	1.05183	1.89969	2.64962	2.06373	1.2745
orf19.1048	IFD6	Ca21chr1_C_albicans_SC5314	867455	868489	5.63588	4.05492	6.20148	2.17924	3.06903	4.60544	5.43675	4.8795	3.02399	6.53905	4.61329	3.64916	6.15196	3.5604	4.46487	6.61757	3.45392	3.34412	2.76138
orf19.1049	orf19.1049	Ca21chr1_C_albicans_SC5314	868578	869162	4.90369	2.45031	5.11155	0.072568	0.351461	1.969	7.89428	5.48607	0.876448	11.4192	3.00596	1.28011	4.997	2.85096	1.81686	4.9961	2.67028	2.57538	2.50022
orf19.1050	orf19.1050	Ca21chr1_C_albicans_SC5314	869498	870400	3.28788	2.03621	3.01364	1.00507	0.540861	1.9479	3.85636	1.91002	1.47137	6.05858	3.88374	0.619915	6.39398	1.41409	1.17312	3.29841	2.65144	2.68477	2.09867
orf19.1051	HTA2	Ca21chr1_C_albicans_SC5314	870746	871141	23.7521	41.9237	19.9199	81.5594	71.076	113.564	21.4643	40.543	26.204	21.6291	82.0647	104.439	21.2783	32.24	25.9249	22.9089	303.88	258.355	199.857
orf19.1052	orf19.1052	Ca21chr1_C_albicans_SC5314	872008	872400	20.4059	40.1772	15.3711	58.5293	68.2714	87.1013	26.238	29.4229	23.11	19.3349	104.479	101.457	15.3931	31.0112	25.3932	17.787	394.547	391.17	308.02
orf19.1053	orf19.1053	Ca21chr1_C_albicans_SC5314	872669	873841	4.6704	4.40022	4.41949	2.22007	4.51652	4.18023	4.4098	5.95423	2.9429	5.46608	5.45346	3.82071	5.09272	4.77031	3.82372	5.24982	5.0703	4.0913	3.12708
orf19.1054	orf19.1054	Ca21chr1_C_albicans_SC5314	874659	875468	3.86787	4.44777	3.30102	0.908444	5.01086	4.21819	4.69147	7.5116	2.83439	6.96776	4.02742	3.49265	6.1665	5.67793	3.49913	3.54297	7.74551	6.37	6.81872
orf19.1055	CDC3	Ca21chr1_C_albicans_SC5314	876470	877866	4.53014	4.70924	4.70577	1.5652	1.29424	3.98298	4.57274	5.88139	2.79715	5.06271	5.02307	2.65916	5.27887	5.3629	4.60738	4.60687	3.96298	3.35063	2.51782
orf19.1057	orf19.1057	Ca21chr1_C_albicans_SC5314	878815	879384	12.724	11.9241	12.8834	9.78403	11.5997	8.9626	14.1768	21.8668	15.1402	12.1416	11.6096	14.0023	14.2498	15.0149	12.8073	13.4224	8.98684	7.17556	6.3205
orf19.1058	orf19.1058	Ca21chr1_C_albicans_SC5314	879709	880689	6.25216	6.15177	5.95086	2.68381	2.66631	5.85162	6.23585	5.78619	3.89592	8.77282	6.45562	3.64176	7.02124	6.91248	4.57235	6.20833	6.7397	4.84504	5.30921
orf19.1059	HHF1	Ca21chr1_C_albicans_SC5314	881013	881330	24.2855	39.3059	22.8588	80.3065	76.1229	106.616	21.0224	38.3979	31.4405	24.7911	92.7523	102.306	17.7358	28.0677	30.7431	18.8076	306.59	282.556	229.663
orf19.1060	orf19.1060	Ca21chr1_C_albicans_SC5314	881441	881950	14.399	3.99774	11.7696	1.43221	1.84973	3.05332	20.0075	3.77318	1.84509	12.8986	7.13466	3.49816	11.5459	5.11519	3.49384	10.8575	5.82712	6.66778	3.7596
orf19.1061	HHT21	Ca21chr1_C_albicans_SC5314	882239	882649	13.0846	23.9275	12.3283	67.4817	65.0332	84.3404	16.911	24.6287	16.5134	11.3491	76.4227	101.743	13.0867	18.9029	15.0066	12.5101	270.889	270.137	211.006
orf19.1062	orf19.1062	Ca21chr1_C_albicans_SC5314	882993	884228	4.74228	3.91918	3.70781	1.21922	1.02352	2.77252	4.76896	2.08084	2.35604	5.06785	3.68377	2.00734	4.36837	3.54163	2.25416	4.32588	3.04926	2.60545	2.27234
orf19.1063	orf19.1063	Ca21chr1_C_albicans_SC5314	884624	885808	3.16259	2.47228	3.06986	0.389084	0.942205	1.98801	3.39052	2.00552	2.00784	4.59455	2.93035	1.3679	4.78218	1.83177	2.11176	3.17398	2.39676	2.53084	2.48955
orf19.1064	ACS2	Ca21chr1_C_albicans_SC5314	886084	889191	2.57839	2.62514	2.69269	4.88739	4.04264	4.8133	2.48045	4.68456	4.3254	2.35867	4.81738	5.20154	2.17192	4.53603	4.77809	2.38855	5.90926	4.80341	4.00374
orf19.1065	SSA2	Ca21chr1_C_albicans_SC5314	890449	892386	5.2092	5.88534	5.10112	13.3964	13.1834	9.89322	4.61067	13.5422	12.1627	3.44541	7.62617	9.79786	3.35379	9.89503	11.8685	4.95131	16.6342	14.375	10.7268
orf19.1066	GIG1	Ca21chr1_C_albicans_SC5314	892986	893750	5.84002	3.61086	5.51562	1.5277	3.69947	3.00191	8.17326	9.55144	3.53642	9.63851	4.5841	3.22464	11.1183	5.30464	4.57672	6.33559	4.76072	5.1982	2.5064
orf19.1067	GPM2	Ca21chr1_C_albicans_SC5314	895168	895953	7.08907	9.6914	7.24734	3.2561	6.29499	12.5043	10.0722	15.3676	5.24344	9.78679	17.9574	9.32754	8.64175	16.367	5.80638	7.92953	19.0852	12.3794	17.8465
orf19.1069	RPN4	Ca21chr1_C_albicans_SC5314	898013	899623	4.99153	4.7884	5.40822	4.32518	3.8157	6.76908	4.1809	12.3801	6.92267	5.22755	8.48706	6.12868	4.58027	8.54397	8.73527	4.81884	6.24351	4.53525	4.99237
orf19.1070	orf19.1070	Ca21chr1_C_albicans_SC5314	900062	901012	5.38563	4.37637	5.11184	0.98855	0.842289	3.75194	6.36615	5.04828	2.95166	7.13376	4.21528	2.38471	8.30134	3.72677	2.53845	5.01307	2.73556	2.82926	2.622
orf19.5203	orf19.5203	Ca21chr1_C_albicans_SC5314	901625	903994	3.74192	2.9112	3.73723	2.6838	2.28413	2.74209	3.08301	2.81837	2.9103	3.29495	2.74361	3.31176	2.62129	2.92136	2.9803	3.98799	1.41663	1.22999	1.08374
orf19.5201.1	orf19.5201.1	Ca21chr1_C_albicans_SC5314	905339	905590	23.5257	26.1455	22.2994	8.99464	5.05077	20.464	19.179	49.7223	16.5312	24.3831	26.3635	15.3891	27.5858	30.7279	32.3859	25.714	28.0785	19.699	18.0933
orf19.5201	orf19.5201	Ca21chr1_C_albicans_SC5314	906023	906625	14.071	11.7155	10.8819	3.96142	7.49795	12.112	13.3984	12.0284	6.26927	11.9643	12.9255	6.02413	13.077	17.5634	10.5231	13.103	8.5818	11.6505	7.32848
orf19.5200	SIT4	Ca21chr1_C_albicans_SC5314	907197	908141	8.73136	8.46986	9.30454	9.76114	12.1667	10.3752	7.81109	8.91119	10.9494	8.95855	10.2546	11.9245	7.42626	10.4288	12.5326	8.75555	6.7638	4.83918	4.59904
orf19.5198	NOP4	Ca21chr1_C_albicans_SC5314	908635	910860	3.45697	3.16803	3.1857	1.97471	2.7915	3.06462	3.10598	2.22603	2.02178	2.66363	2.97165	2.14228	2.36534	2.61344	2.39382	3.2955	2.11414	1.64673	1.62318
orf19.5197	APE2	Ca21chr1_C_albicans_SC5314	911174	914393	2.57782	2.79994	2.75768	3.88505	4.01765	3.62317	2.58641	3.48777	3.31231	2.47479	3.26831	4.05944	2.27689	3.47316	3.90716	2.83857	2.05939	1.63976	1.58445
orf19.5196	ESS1	Ca21chr1_C_albicans_SC5314	914604	915137	19.5212	17.0561	19.7912	12.4541	11.3886	20.3391	17.2399	10.699	11.1496	18.7468	17.8256	21.2719	14.7732	19.9071	16.6051	21.0196	11.959	7.17864	9.94483
orf19.5195	orf19.5195	Ca21chr1_C_albicans_SC5314	915330	916169	13.835	10.6721	13.6059	8.8695	11.3642	11.8009	12.0828	9.04072	11.0523	10.8157	9.3765	9.88616	10.4629	12.3191	12.0656	13.7495	5.9702	3.30405	4.40014
orf19.5194.1	orf19.5194.1	Ca21chr1_C_albicans_SC5314	916502	917328	11.0716	9.7842	11.1444	10.5667	7.91391	7.91716	9.61634	9.60793	12.0165	9.48731	11.4137	11.8254	9.81865	9.46722	13.9165	11.4324	5.1491	3.86602	4.53957
orf19.6833.2	orf19.6833.2	Ca21chr1_C_albicans_SC5314	916866	917234	29.4594	21.8014	28.4476	29.365	12.9559	18.5582	25.3709	24.1301	27.5356	20.3072	23.9987	24.9968	19.9112	24.1024	36.8829	28.6415	10.8038	7.93456	9.15671
orf19.6837	FMA1	Ca21chr1_C_albicans_SC5314	917556	918388	12.2399	10.0546	12.8151	10.9877	10.8049	8.53185	10.691	14.7277	11.2821	10.2012	9.82545	11.1215	10.5794	8.94785	10.9596	12.5695	5.3964	5.49043	4.75626
orf19.6838	orf19.6838	Ca21chr1_C_albicans_SC5314	918810	919619	11.3541	9.50903	10.9188	9.87934	12.6494	8.7665	9.11293	10.5358	13.2576	11.0136	10.2684	10.8375	9.40868	10.1392	11.8096	11.6245	4.28041	4.16	4.58308
orf19.6840	orf19.6840	Ca21chr1_C_albicans_SC5314	920232	920753	13.5192	10.5249	11.9225	6.47105	6.62125	8.65532	12.2716	19.731	11.7782	13.5301	12.5104	6.92569	10.562	12.3695	13.5157	10.9986	6.21667	5.63436	4.75507
orf19.6842	TUS1	Ca21chr1_C_albicans_SC5314	921782	925975	1.94187	1.86403	2.09202	2.2449	1.79613	1.94554	1.56109	1.84607	1.69329	1.65581	1.95636	2.21088	1.44647	2.00191	2.16716	1.94518	0.952898	0.719275	0.932583
orf19.6843	orf19.6843	Ca21chr1_C_albicans_SC5314	926944	928065	6.94165	6.72774	6.79894	3.78768	3.47144	6.04087	6.8603	5.52487	4.12191	6.09143	6.34505	5.56793	6.52706	6.12977	5.28103	6.9435	3.68267	4.06517	3.14595
orf19.6844	ICL1	Ca21chr1_C_albicans_SC5314	929160	930812	6.05931	5.24174	6.7755	8.00732	8.64247	5.4078	4.23858	4.30226	6.90467	4.26366	4.34067	5.7102	4.19782	4.90164	5.89893	6.03246	1.3704	1.81049	1.54783
orf19.6845	orf19.6845	Ca21chr1_C_albicans_SC5314	931252	932691	4.82619	4.18956	4.36867	1.62881	2.45554	3.50494	4.6241	3.97148	2.60367	5.04934	4.69838	2.37271	3.52006	4.36301	3.73662	4.71569	2.76244	1.71387	2.19285
orf19.6846	PHO85	Ca21chr1_C_albicans_SC5314	932824	933901	5.63551	6.56655	6.89936	3.46206	5.10614	5.61216	6.09785	9.87723	4.72336	5.74226	6.457	4.4948	7.03486	6.7167	6.17366	6.29854	2.99207	2.69121	3.68148
orf19.6847	orf19.6847	Ca21chr1_C_albicans_SC5314	934217	935776	5.18868	5.18931	5.65637	5.04121	5.40372	4.42035	4.86821	4.47107	5.41069	3.96911	5.80196	5.10967	3.11931	5.64928	6.32843	4.98908	2.94912	2.34822	2.33056
orf19.6848	VPS16	Ca21chr1_C_albicans_SC5314	936148	938988	2.04875	2.07996	2.44855	1.19692	1.43557	1.87844	2.5104	2.55872	1.6091	2.53965	2.36165	1.67842	2.26344	2.08796	1.90811	2.21119	1.28409	1.34559	1.08736
orf19.6849	ELC1	Ca21chr1_C_albicans_SC5314	939235	939537	20.9538	18.2675	17.6927	2.97553	13.5377	11.7958	20.2609	13.0135	9.80107	16.0626	13.8414	10.6446	33.6189	10.6272	13.024	19.0418	9.22537	7.12253	7.72209
orf19.6850	orf19.6850	Ca21chr1_C_albicans_SC5314	940083	941816	3.8865	3.38574	3.85782	1.06549	1.33343	2.84938	3.61616	3.95937	2.20461	4.40188	3.50185	2.12947	4.09224	2.94993	2.67239	3.7058	1.63083	1.46563	1.34968
orf19.6851	CHL4	Ca21chr1_C_albicans_SC5314	942016	943413	4.90063	4.12757	4.54987	2.21102	2.8925	3.70638	4.52088	4.71585	3.00801	4.45184	4.41728	3.70715	4.16157	4.76525	3.6219	4.43317	2.86249	2.12388	2.36412
orf19.6852	orf19.6852	Ca21chr1_C_albicans_SC5314	943709	944536	10.627	10.3232	11.2997	6.23053	6.08193	10.3552	10.9497	9.11795	5.99374	9.94838	9.76794	7.6188	9.91663	9.05624	10.0459	10.5921	4.19386	4.81049	3.77978
orf19.6852.1	orf19.6852.1	Ca21chr1_C_albicans_SC5314	946320	946508	49.2715	68.0782	64.129	107.067	123.463	211.546	55.1735	114.078	89.0061	54.7008	181.827	156.603	70.059	186.229	96.4047	45.7139	228.996	272.204	288.125
orf19.6853	orf19.6853	Ca21chr1_C_albicans_SC5314	947608	948645	7.74972	8.23426	8.50439	9.05847	9.74934	8.33129	7.64562	11.1482	7.79473	7.90422	9.66008	10.1337	8.40044	10.3726	9.8104	8.1306	6.90935	5.38304	4.5833
orf19.6854	ATP1	Ca21chr1_C_albicans_SC5314	949400	951542	5.06684	5.67871	5.46875	10.2314	10.0135	7.62459	4.68691	8.64554	8.84978	3.86138	7.38767	8.95224	4.37764	7.82206	10.1022	4.64335	5.1494	4.98979	4.35442
orf19.6855	orf19.6855	Ca21chr1_C_albicans_SC5314	952391	954121	4.04341	3.24077	3.3569	1.71567	2.68949	2.68257	3.85042	3.56013	2.79285	3.53126	3.69576	2.27182	3.70275	3.5522	3.27227	3.43014	2.7746	2.03054	1.88469
orf19.783	orf19.783	Ca21chr1_C_albicans_SC5314	954267	957758	2.44698	2.02865	2.40629	1.61707	1.42367	1.79199	2.01213	1.92807	1.69476	1.96822	1.7286	1.75762	1.57001	2.10941	2.05136	2.42146	0.997997	0.858008	0.815958
orf19.782	orf19.782	Ca21chr1_C_albicans_SC5314	958856	960817	3.15798	2.91033	3.19724	1.9806	1.94765	2.68199	3.34803	3.26443	2.17392	3.37121	2.87673	2.47745	3.53229	3.31799	3.37956	3.36867	2.10181	1.83166	1.66389
orf19.781	orf19.781	Ca21chr1_C_albicans_SC5314	962001	964178	3.73182	3.35163	4.0169	3.93171	3.37229	3.16568	3.03899	2.66254	3.14252	2.93	2.83619	3.5875	3.15657	2.24376	3.45834	4.09438	1.16526	0.78514	1.04617
orf19.780	DUR1,2	Ca21chr1_C_albicans_SC5314	965238	970679	1.37863	1.3393	1.50551	1.12872	0.902978	1.16528	1.32125	1.24629	1.14446	1.16644	1.21439	1.27443	1.06051	1.41363	1.53586	1.4829	0.605096	0.537604	0.557197
orf19.779	HAT1	Ca21chr1_C_albicans_SC5314	970989	972230	4.35162	3.40302	4.48209	1.80315	1.32555	3.43224	4.96704	4.90993	3.13055	5.87941	4.26285	2.7526	5.92158	5.17499	2.72853	4.24682	4.72487	3.55718	3.12209
orf19.778	PIL1	Ca21chr1_C_albicans_SC5314	973551	974477	7.93059	11.4562	8.43345	13.9298	12.5972	15.2908	6.72582	14.0771	12.9146	8.10856	18.2619	21.2547	8.83382	16.6179	17.3654	7.82458	14.8102	13.0024	12.7735
orf19.776	orf19.776	Ca21chr1_C_albicans_SC5314	975036	976943	3.72153	2.75031	3.33501	1.09831	1.0022	2.24761	3.41857	2.73685	1.2853	3.65588	2.13873	1.66622	4.15898	2.70444	2.12837	3.69397	1.27348	1.14803	1.27591
orf19.775	orf19.775	Ca21chr1_C_albicans_SC5314	977270	980005	2.42227	2.07464	2.48152	0.972059	1.04977	1.71354	2.34292	1.88676	1.05781	2.31477	1.74071	1.30551	2.4405	1.647	1.30982	2.38673	1.01831	0.953308	0.901361
orf19.773	orf19.773	Ca21chr1_C_albicans_SC5314	980663	981250	7.69501	9.31344	7.58929	2.15488	4.98634	5.70765	8.90276	7.65169	6.4197	11.6229	8.45939	3.11897	9.40972	7.69622	4.98009	8.83477	6.51106	5.01611	4.66671
orf19.772.1	orf19.772.1	Ca21chr1_C_albicans_SC5314	982240	982461	25.3305	17.6954	12.254	2.51954	4.06755	20.9972	20.2195	4.32897	16.4322	29.9223	18.8268	3.41885	44.8545	34.1946	14.5571	25.7271	19.899	16.7295	18.8495
orf19.772	LYS21	Ca21chr1_C_albicans_SC5314	982615	983901	5.07815	5.50814	5.49427	4.0932	3.38875	3.79212	4.11773	4.99764	3.51303	4.11771	4.04303	3.45866	4.98592	4.12329	5.68851	5.40482	2.75856	2.48887	2.22865
orf19.771	LPG20	Ca21chr1_C_albicans_SC5314	984797	985843	4.18191	4.37558	3.93244	1.8124	1.68241	3.09545	4.86842	4.63206	1.83324	6.55817	4.21374	2.39782	5.44101	4.69294	3.09781	4.27611	3.17188	1.71176	2.14092
orf19.769	IFE1	Ca21chr1_C_albicans_SC5314	986332	987516	4.82405	4.65791	4.73085	2.4583	3.68317	3.11913	3.91092	4.70994	2.0292	4.6208	4.09387	4.0077	3.47525	4.1057	4.3257	4.93882	1.8571	1.33628	2.19359
orf19.768	SYG1	Ca21chr1_C_albicans_SC5314	987594	990557	1.91718	2.098	1.9248	1.28904	1.6566	2.49278	1.94844	1.87964	1.19153	2.24092	2.95034	2.32068	1.9418	2.61489	1.32294	2.10145	3.06729	2.03881	2.03415
orf19.767	ERG3	Ca21chr1_C_albicans_SC5314	991691	992851	5.19257	6.63172	4.49587	6.00635	8.41764	16.6577	4.51786	10.763	4.9845	5.00528	19.4837	13.1754	5.41515	9.93626	2.94512	5.40166	42.2982	29.6138	28.6922
orf19.764	orf19.764	Ca21chr1_C_albicans_SC5314	994445	997102	1.8742	1.84923	1.99556	0.928007	1.09526	1.59757	2.21916	2.03234	1.74914	2.54133	2.20696	1.54544	2.33198	2.38536	2.01065	2.28142	1.3755	1.07447	1.17304
orf19.763	orf19.763	Ca21chr1_C_albicans_SC5314	997365	998039	11.5887	13.8034	13.3006	23.3834	16.4552	12.3068	11.3243	13.3921	19.2885	12.7847	11.3333	14.4965	11.7176	14.0164	16.061	12.3963	7.43569	8.73599	7.88736
orf19.762	orf19.762	Ca21chr1_C_albicans_SC5314	998186	1000297	3.62001	3.19591	3.39416	1.49769	1.79767	2.23363	3.2319	2.65936	1.72143	3.43006	2.69516	2.16825	3.31018	2.02826	2.66994	3.43691	1.37414	0.898717	1.33728
orf19.761	TCO89	Ca21chr1_C_albicans_SC5314	1001683	1003809	4.60052	3.82938	4.81024	6.31826	6.26546	4.90981	3.99411	3.67832	6.05967	3.21887	4.57444	6.13774	3.614	5.39148	5.8357	4.70073	2.29088	2.01726	1.85345
orf19.760	orf19.760	Ca21chr1_C_albicans_SC5314	1003980	1004351	16.4156	10.7862	13.0924	2.333	6.95334	12.3473	19.5226	14.8005	7.15263	21.5795	11.2236	8.2796	14.4675	10.8962	4.83873	16.659	12.8851	6.77985	8.30298
orf19.759	orf19.759	Ca21chr1_C_albicans_SC5314	1004536	1007346	2.47345	2.61701	2.45365	1.45832	1.54756	2.38472	2.64274	3.26974	2.28514	2.63147	2.79523	1.87223	2.30673	3.26649	3.52282	2.40451	1.73476	1.40685	1.34583
orf19.758	orf19.758	Ca21chr1_C_albicans_SC5314	1007511	1007882	25.5847	18.6637	24.3789	11.1266	8.98141	19.1296	20.1627	24.2049	8.8866	21.313	19.5319	20.4555	13.2618	23.0742	20.7374	21.2402	11.4356	11.7106	10.4229
orf19.757.1	orf19.757.1	Ca21chr1_C_albicans_SC5314	1008273	1008446	45.2894	27.1432	28.2014	10.6636	11.9183	25.4361	49.005	21.1404	15.8511	58.45	24.6507	12.2436	31.6859	17.5777	31.5952	48.859	33.1283	15.025	13.7269
orf19.757	orf19.757	Ca21chr1_C_albicans_SC5314	1009021	1011591	2.41187	2.41798	2.42905	0.969332	1.019	2.27913	2.41544	2.13025	1.6381	2.43178	2.1666	1.71298	2.69439	2.6703	2.32268	2.40646	1.57807	1.35057	1.33513
orf19.756	SAP7	Ca21chr1_C_albicans_SC5314	1013057	1014823	4.84386	3.84595	5.04236	2.06008	1.51523	3.16016	3.75186	3.45071	2.82431	4.00284	3.49502	2.39605	3.72707	3.09645	3.18625	4.87925	1.62046	1.02896	1.16664
orf19.755	MRPL37	Ca21chr1_C_albicans_SC5314	1015163	1015525	18.0163	13.1095	19.1231	1.13082	1.21707	10.9581	19.4944	8.09556	5.91831	17.9064	18.2163	2.04594	15.8268	16.1551	6.17057	20.4111	8.4575	11.6512	7.97769
orf19.754	YBN5	Ca21chr1_C_albicans_SC5314	1015852	1017042	6.26162	6.42007	6.0193	3.95678	5.08765	6.39611	5.66693	6.73821	4.86342	6.10781	6.75454	6.48567	6.64541	7.06587	6.23789	6.21644	4.36824	5.0509	3.4469
orf19.753	orf19.753	Ca21chr1_C_albicans_SC5314	1017748	1020039	2.1972	2.40716	2.06139	0.841488	1.41192	1.96071	2.34796	2.8307	1.48451	2.58262	2.59563	1.85389	2.89801	3.25866	2.25794	2.29659	1.45953	1.21771	1.28906
orf19.752	orf19.752	Ca21chr1_C_albicans_SC5314	1020193	1021152	5.77366	5.80513	5.3102	2.15578	4.65489	5.11814	7.28056	7.3848	4.2635	7.00063	5.73435	5.41172	8.50848	5.29335	6.74668	6.1077	4.78859	3.36261	3.97897
orf19.751	orf19.751	Ca21chr1_C_albicans_SC5314	1021734	1022435	8.47182	8.03159	7.691	2.87249	2.44071	5.42059	9.57127	10.2171	4.86915	9.72547	5.81219	3.48748	10.8336	10.7991	9.31722	9.00514	4.92989	2.94231	2.92685
orf19.750	orf19.750	Ca21chr1_C_albicans_SC5314	1023282	1023818	17.8843	15.761	21.1595	16.363	12.235	15.606	13.4386	17.1644	16.0181	14.1911	16.228	18.3471	11.1373	13.5336	19.4056	16.4551	7.49736	5.91554	4.40836
orf19.48	orf19.48	Ca21chr1_C_albicans_SC5314	1028341	1032522	0.710299	0.821819	0.815658	1.19848	1.15998	1.50676	0.897723	1.23087	1.08732	1.1046	1.82343	1.62819	1.00404	1.29832	1.38653	0.855701	2.24428	2.13121	2.11631
orf19.50	orf19.50	Ca21chr1_C_albicans_SC5314	1033908	1035890	1.66022	1.66761	1.50404	0.221045	0.7341	1.29744	1.80206	1.80671	0.579703	2.97204	1.72866	0.591316	3.25634	1.55637	0.7906	1.66595	2.35794	1.60509	1.78426
orf19.51	orf19.51	Ca21chr1_C_albicans_SC5314	1036865	1040956	0.890998	0.919464	0.819595	0.198743	0.351977	0.886772	0.989224	1.0104	0.605457	1.31445	1.14922	0.485022	1.18818	0.995857	0.585561	0.875398	1.20465	1.17157	0.880376
orf19.52	orf19.52	Ca21chr1_C_albicans_SC5314	1042025	1043587	5.05987	4.36619	5.54943	7.83779	5.46506	6.03866	5.05802	6.11323	6.45811	4.57263	6.01915	8.06964	4.55859	5.48239	6.96981	5.08004	3.2845	2.88619	2.85199
orf19.53	orf19.53	Ca21chr1_C_albicans_SC5314	1044424	1045557	6.5568	6.92519	6.44529	3.51482	5.54961	5.98856	6.21649	6.37082	3.89518	5.53315	7.29378	6.31549	6.58426	5.72483	5.16985	6.34915	4.81841	4.04592	4.22035
orf19.54	RHD1	Ca21chr1_C_albicans_SC5314	1048370	1050334	2.36921	2.72337	2.45398	2.23826	2.00401	5.16687	2.39726	1.37583	0.784574	3.22725	7.79938	4.4074	2.91659	2.13633	1.20153	2.59716	10.9503	6.92141	10.1175
orf19.55	orf19.55	Ca21chr1_C_albicans_SC5314	1050513	1051487	4.15498	3.81073	4.62231	1.20173	4.59712	3.94924	6.01001	5.58831	2.80814	5.77854	5.47439	4.3248	5.61613	4.10539	3.01878	4.56722	3.5404	2.39261	3.62603
orf19.56	ARG2	Ca21chr1_C_albicans_SC5314	1052052	1053794	3.22672	2.84299	3.3314	1.00547	1.06895	2.87548	4.19848	3.54639	1.89559	3.19156	3.09397	1.90787	4.69535	4.26254	2.99122	3.19337	1.74609	1.60027	1.35187
orf19.57	PSF2	Ca21chr1_C_albicans_SC5314	1054162	1054857	8.61851	6.75118	7.65221	2.56336	1.98637	5.36542	8.77702	7.09084	5.20114	9.1328	7.82825	4.03483	8.86861	8.23957	6.02283	7.85234	5.9815	4.93006	4.79432
orf19.58	RRP6	Ca21chr1_C_albicans_SC5314	1055371	1057731	3.10965	2.91538	2.87663	1.24745	1.35937	2.63352	3.13436	2.77866	1.50662	3.09525	2.47146	1.71689	3.26984	2.33903	2.25659	2.8398	1.87528	1.55561	1.1885
orf19.59	REI1	Ca21chr1_C_albicans_SC5314	1058088	1059233	5.12681	4.3546	4.86804	2.45828	2.19802	4.37952	4.26595	4.48363	3.17456	5.41788	3.93184	3.15611	4.85914	3.24177	2.51286	5.09053	3.44518	3.29053	2.62465
orf19.4064	GPI7	Ca21chr1_C_albicans_SC5314	1059283	1061940	2.01903	1.88484	2.26084	0.98425	1.31658	1.60779	2.15333	1.72431	1.45196	2.31694	1.69591	1.46435	2.38511	1.56932	1.92264	2.11554	1.01585	1.09459	0.920436
orf19.4063	GPT1	Ca21chr1_C_albicans_SC5314	1064065	1065792	5.35284	4.19562	5.32136	4.95697	5.65279	3.91694	4.13078	3.04377	4.20886	3.62996	3.94504	4.35628	3.79943	4.27746	4.29276	5.43653	1.65711	1.49487	1.03977
orf19.4062	orf19.4062	Ca21chr1_C_albicans_SC5314	1066173	1067288	8.52824	7.27158	7.70829	4.88534	6.27733	6.80162	7.7166	7.10903	5.12966	6.48272	7.22324	6.89966	7.3342	6.55194	7.45011	8.77681	4.61718	3.85789	3.82761
orf19.4061	orf19.4061	Ca21chr1_C_albicans_SC5314	1067600	1068403	6.4586	6.04515	7.9896	2.49723	1.98475	4.35584	8.9754	6.60098	5.4289	8.32688	7.48901	5.10893	8.13009	6.72349	6.14123	7.31098	3.68941	2.90284	3.21461
orf19.4060	ARO4	Ca21chr1_C_albicans_SC5314	1068579	1069691	8.75601	8.90838	9.76723	12.1891	12.9461	14.4538	7.81188	20.3227	16.8522	8.39267	11.9355	13.2481	7.34012	19.3323	19.7683	8.23487	7.64687	7.16071	6.57167
orf19.4059	orf19.4059	Ca21chr1_C_albicans_SC5314	1070570	1071850	6.56006	4.824	5.67276	2.93603	3.42057	4.85432	5.50587	4.51151	4.86207	5.9088	5.48229	4.18936	5.00731	5.83762	5.59619	5.56094	3.12403	2.94539	2.65182
orf19.4057	orf19.4057	Ca21chr1_C_albicans_SC5314	1072230	1072670	21.6776	14.4876	17.8824	3.19242	11.7508	10.7657	18.7876	15.3582	5.24372	16.682	11.9274	5.37156	17.1573	14.1382	10.575	16.1014	5.15728	3.80091	5.40522
orf19.4056	BRG1	Ca21chr1_C_albicans_SC5314	1082678	1083949	8.05723	6.74792	9.03542	9.97692	12.3402	8.00214	6.15889	25.1459	48.5325	6.26614	6.71955	9.47661	5.20732	35.8521	51.9086	8.53704	10.5108	11.7907	14.1575
orf19.450	orf19.450	Ca21chr1_C_albicans_SC5314	1085006	1085239	17.9403	18.9899	17.8752	4.98905	8.78653	11.4272	40.442	21.0403	7.12114	28.2787	18.4189	7.38525	32.7547	27.5377	25.3312	19.6476	10.1764	14.0192	13.8405
orf19.449	orf19.449	Ca21chr1_C_albicans_SC5314	1092666	1093862	6.19901	5.67697	5.78469	4.92252	3.16197	7.02079	5.84209	6.78996	5.67308	6.02101	8.89722	9.87818	5.47276	11.4523	9.31333	5.92634	3.65565	2.75815	8.87231
orf19.448	orf19.448	Ca21chr1_C_albicans_SC5314	1094731	1096011	6.8968	6.39793	7.08144	5.56938	5.44847	7.69944	5.76228	7.80088	6.92753	6.0436	8.46928	8.09122	5.49025	8.10781	8.01537	6.61459	4.80829	3.86366	4.69282
orf19.446.2	orf19.446.2	Ca21chr1_C_albicans_SC5314	1097191	1097577	10.3851	8.17456	9.17714	0.829097	6.42477	4.49919	13.7507	6.55279	1.20162	16.4928	5.11784	2.47507	14.2032	5.33005	3.1935	9.4921	9.3757	3.98648	5.06013
orf19.446.1	orf19.446.1	Ca21chr1_C_albicans_SC5314	1098305	1098637	19.7477	12.0994	22.7239	1.1198	5.06183	11.5023	20.569	14.2375	7.57368	23.9379	17.6445	1.51949	19.9354	14.3978	8.1951	17.8444	10.653	7.17896	8.81847
orf19.446	orf19.446	Ca21chr1_C_albicans_SC5314	1099306	1100199	11.3692	8.81328	11.6471	15.1947	11.8387	11.0507	11.1936	13.4805	9.34463	8.94887	11.8617	11.4686	8.66303	12.8734	10.5922	10.8166	9.53754	6.65209	7.2187
orf19.445	orf19.445	Ca21chr1_C_albicans_SC5314	1101288	1102445	7.11196	7.11637	7.46988	6.07455	6.75709	7.42987	5.68075	6.45951	5.43534	5.38866	7.23525	6.65955	5.94091	6.28372	6.56281	6.24629	5.93385	5.76692	4.79469
orf19.444	orf19.444	Ca21chr1_C_albicans_SC5314	1102658	1103095	22.0822	16.4351	17.9111	9.96781	17.9729	12.5444	18.5841	15.4581	13.1331	18.0643	14.6148	13.1743	18.2628	16.1819	22.6873	20.5286	6.85471	3.26037	6.88125
orf19.443	orf19.443	Ca21chr1_C_albicans_SC5314	1103345	1103932	12.5488	10.3321	10.4202	2.4422	3.71076	7.51739	14.539	6.78779	5.03166	9.49023	8.16768	4.38605	13.0288	8.2093	7.47013	10.1683	7.41359	5.59173	6.01016
orf19.441	RPT1	Ca21chr1_C_albicans_SC5314	1104058	1105392	8.33671	8.77035	8.93891	11.5657	9.85326	10.762	7.81543	11.947	10.2829	6.90916	10.4803	13.2926	5.9444	12.5415	13.0157	7.95512	7.27856	5.74291	6.35097
orf19.442	orf19.442	Ca21chr1_C_albicans_SC5314	1104299	1104913	17.7478	20.752	19.5463	35.3912	27.7728	26.851	16.5106	31.6449	30.2143	13.2565	25.4386	37.1537	10.3661	30.7207	32.4992	19.3521	18.504	14.8084	15.0601
orf19.440	SDH1	Ca21chr1_C_albicans_SC5314	1105682	1107598	5.89756	4.82385	6.95322	7.35937	6.666	5.55328	4.67005	4.64447	6.5622	4.30382	4.80274	6.66663	3.29148	4.36863	5.2841	6.08501	2.83242	2.59175	2.40151
orf19.439	orf19.439	Ca21chr1_C_albicans_SC5314	1108197	1108916	12.4751	13.976	14.8234	18.396	22.0419	15.1803	12.3879	18.8491	16.3742	11.2366	14.8636	20.2168	8.93089	14.3723	17.9911	14.1193	10.5768	7.89749	7.45099
orf19.438	orf19.438	Ca21chr1_C_albicans_SC5314	1109186	1110934	4.13456	3.95841	4.09148	2.02963	2.37229	3.08393	4.11181	3.92662	2.4415	4.20617	4.41136	3.45912	4.26778	3.33449	3.03327	3.90628	2.57934	1.54284	1.93401
orf19.437	GRS1	Ca21chr1_C_albicans_SC5314	1111223	1113181	4.49018	4.64545	4.30318	3.98629	4.10575	4.4586	3.51986	5.85396	4.61127	3.99637	4.74093	4.40809	3.35835	5.08469	5.42138	4.64549	3.01428	2.54107	2.56719
orf19.434	PRD1	Ca21chr1_C_albicans_SC5314	1113371	1115479	4.02142	3.80453	4.26531	2.7359	2.81235	4.31224	3.87837	5.10363	4.1405	3.99517	4.41251	4.7201	3.53529	7.55782	5.15076	4.05569	2.95654	2.71661	2.98998
orf19.433	orf19.433	Ca21chr1_C_albicans_SC5314	1116296	1118038	5.20721	4.27277	5.81282	2.96735	3.32563	4.49145	5.3793	4.58573	3.31728	5.09678	4.54137	4.12633	4.15992	4.96323	4.61277	5.28013	3.47018	2.69519	2.77617
orf19.432	orf19.432	Ca21chr1_C_albicans_SC5314	1118293	1119669	5.99026	5.46618	6.0406	3.56253	5.62448	4.89912	5.13865	5.86219	4.96706	5.26918	5.03175	4.63862	6.22523	6.22149	5.65027	6.35261	3.42066	2.77393	3.17168
orf19.431	ZCF2	Ca21chr1_C_albicans_SC5314	1119972	1122299	4.05186	3.76607	4.4074	4.59155	5.12667	3.78331	3.19525	3.75554	4.20062	3.53055	4.25408	4.68215	2.85526	3.78056	4.37729	4.06584	2.11389	1.76265	1.76824
orf19.430	orf19.430	Ca21chr1_C_albicans_SC5314	1123222	1123881	15.5511	10.8189	16.6849	10.5473	10.4927	12.2649	13.5734	10.2364	8.88259	13.0339	11.0208	11.9911	12.4478	11.6064	12.627	15.877	7.82868	4.96041	4.3214
orf19.429	orf19.429	Ca21chr1_C_albicans_SC5314	1123924	1125735	5.17971	4.24471	5.09947	4.00126	3.19929	4.54437	4.10064	3.39191	3.57189	3.77281	4.71199	3.56147	3.60777	4.21424	3.56894	4.89151	2.88508	2.32931	2.00289
orf19.428	orf19.428	Ca21chr1_C_albicans_SC5314	1125979	1128162	3.59121	3.07305	3.84205	2.22841	2.42919	2.63873	3.42622	3.28755	2.77942	3.4627	3.20545	2.67763	3.49777	3.55172	3.46945	3.90678	1.62147	1.38881	1.42482
orf19.427	orf19.427	Ca21chr1_C_albicans_SC5314	1128440	1133437	1.28544	1.29443	1.36721	0.912657	1.10264	1.07226	1.29604	1.22816	1.00141	1.27663	1.27744	1.03201	1.16547	1.2321	1.20242	1.46814	0.706672	0.553141	0.555876
orf19.426	orf19.426	Ca21chr1_C_albicans_SC5314	1133510	1135564	3.05307	3.12149	3.1659	1.61721	1.97473	2.81515	3.80695	2.50581	2.37225	3.43965	3.50589	2.79293	3.03216	3.63357	3.1259	3.4346	2.4595	2.03318	1.50512
orf19.425	orf19.425	Ca21chr1_C_albicans_SC5314	1135801	1136394	10.7305	10.4096	11.0371	13.0917	14.2038	9.95814	10.9205	14.512	14.3665	11.4937	11.5479	11.5566	8.51132	10.8095	11.5222	12.3052	5.55898	4.59297	5.19649
orf19.424	TRP99	Ca21chr1_C_albicans_SC5314	1136581	1137135	17.341	14.9186	13.6569	15.2382	25.6418	13.8288	17.8291	17.1773	15.5802	12.8068	13.2279	17.7233	11.1036	20.7328	18.6331	18.0869	10.5646	6.36876	7.38106
orf19.423	orf19.423	Ca21chr1_C_albicans_SC5314	1137366	1137923	19.3241	13.7352	15.9182	9.57128	7.21088	11.7483	16.4289	17.1987	9.44051	13.4983	14.3169	14.2864	9.64498	13.6736	12.9033	15.3633	6.80049	5.20473	5.96715
orf19.422	SPT20	Ca21chr1_C_albicans_SC5314	1138330	1140585	3.68331	3.315	4.18584	6.07503	5.85301	3.64092	2.86729	3.19005	5.15076	3.03513	4.23271	4.31041	2.24548	3.52033	4.4732	3.61232	2.37359	2.07247	2.19513
orf19.419	orf19.419	Ca21chr1_C_albicans_SC5314	1141123	1142880	4.74128	3.83659	4.52811	3.2705	3.1394	3.35612	4.09131	2.7682	2.8533	3.68606	3.30247	3.56555	3.33347	4.04662	3.45109	5.01636	1.8246	1.16831	1.43965
orf19.420	orf19.420	Ca21chr1_C_albicans_SC5314	1142135	1142629	15.786	14.1685	16.2334	10.6423	12.9266	12.4736	16.7196	5.6597	10.6499	12.4885	11.772	8.93962	14.9799	12.6698	15.8112	17.249	7.00431	4.64132	5.68704
orf19.418	KOG1	Ca21chr1_C_albicans_SC5314	1144029	1148327	1.80941	1.92836	2.08009	1.59236	1.95894	1.78786	1.78532	2.14487	1.73817	1.79535	1.98856	1.89086	1.56625	1.87652	1.92025	1.95007	1.03355	0.812252	0.750015
orf19.417	orf19.417	Ca21chr1_C_albicans_SC5314	1149163	1150212	7.05384	7.02792	6.36556	4.79798	6.25487	6.70128	6.96972	5.94087	6.58377	6.18635	6.69619	6.66337	4.502	7.16015	7.37496	7.12685	4.04331	3.19768	3.21522
orf19.416	orf19.416	Ca21chr1_C_albicans_SC5314	1150346	1151467	7.93332	5.82183	8.38702	9.27191	7.89831	5.0468	7.00103	4.3216	7.21929	6.20857	5.2555	7.20083	6.72585	5.56611	8.01652	7.7523	2.58495	2.01	2.0002
orf19.415	orf19.415	Ca21chr1_C_albicans_SC5314	1151757	1152503	10.5626	10.85	10.8229	8.18906	9.62791	10.3938	11.7864	19.1552	11.9867	9.58006	12.0734	11.5951	12.4828	11.2857	15.857	10.4317	8.0286	7.08215	6.5278
orf19.414	orf19.414	Ca21chr1_C_albicans_SC5314	1152818	1155091	2.57644	2.62705	2.54117	1.08058	1.7445	2.17337	2.71502	1.86074	1.43269	2.98014	2.33263	1.16651	3.4361	1.97255	1.62787	2.71575	1.56894	1.45149	1.25281
orf19.413.1	RPS27A	Ca21chr1_C_albicans_SC5314	1155591	1155839	17.4944	16.2299	16.1223	3.20441	6.46651	14.3616	23.2156	16.8612	12.0943	23.785	13.0133	7.60931	26.909	11.4446	4.62852	16.1123	17.615	10.0883	10.2517
orf19.413	orf19.413	Ca21chr1_C_albicans_SC5314	1158929	1161004	3.43799	3.18319	3.27129	1.17553	1.54426	2.33969	3.62756	2.8118	1.61462	4.01199	3.08898	1.85315	3.30985	2.57256	1.66466	3.46353	2.61686	2.41445	2.14417
orf19.412	SSH1	Ca21chr1_C_albicans_SC5314	1161330	1162939	3.07127	3.4421	2.46645	0.76647	0.64963	2.20037	3.68205	3.11122	1.97871	3.95398	2.83253	1.30006	3.62049	2.56637	1.71601	2.83116	2.90636	2.8737	2.2918
orf19.411	orf19.411	Ca21chr1_C_albicans_SC5314	1163651	1164670	8.14368	7.7698	8.20671	4.0102	4.77848	12.2827	6.70463	7.6489	5.73707	9.922	13.7652	12.0492	6.77522	13.47	5.47061	8.82633	10.3046	7.78819	11.9367
orf19.410.3	orf19.410.3	Ca21chr1_C_albicans_SC5314	1166924	1167627	9.91029	9.33958	9.7903	5.56205	11.3253	6.36098	10.9467	10.6327	6.59658	13.0921	11.3549	9.65515	8.75236	11.9906	7.9133	10.1557	5.62147	4.24501	5.17924
orf19.2495	GSL1	Ca21chr1_C_albicans_SC5314	1169252	1173967	1.7235	1.50589	1.75659	1.17693	1.29253	1.31254	1.54628	1.47345	1.21781	1.55654	1.46199	1.52277	1.3334	1.52743	1.42579	1.81913	0.891924	0.73632	0.605656
orf19.2494	orf19.2494	Ca21chr1_C_albicans_SC5314	1174271	1175737	5.79132	5.14336	5.72858	5.16981	5.32812	4.85319	5.08313	5.31368	4.50174	5.07076	5.12687	5.24567	5.32978	6.18218	5.60053	5.68633	3.31417	2.94603	2.34007
orf19.2492	STE3	Ca21chr1_C_albicans_SC5314	1175824	1177077	6.0387	5.03397	6.11832	3.3481	4.38532	4.11676	5.54837	3.40541	3.14722	5.83775	4.41254	4.95032	4.69478	4.34316	5.29229	6.68259	2.57965	3.36287	1.95883
orf19.2489	orf19.2489	Ca21chr1_C_albicans_SC5314	1177591	1180920	2.52844	2.20512	2.38319	1.46469	1.38477	2.21582	2.03294	1.82394	1.45252	1.96822	2.09369	1.86897	2.2305	1.73573	1.83311	2.38214	1.35072	1.36144	0.994283
orf19.2488	FAL1	Ca21chr1_C_albicans_SC5314	1181204	1182403	6.9355	5.14782	6.81152	2.62143	3.2854	5.69889	5.33619	5.36335	3.72845	6.11895	4.46842	4.49319	6.71989	4.25008	4.18502	7.41763	3.31235	2.94182	2.85213
orf19.2487	orf19.2487	Ca21chr1_C_albicans_SC5314	1182555	1183313	11.4036	7.42369	10.411	4.78516	3.27102	7.35237	9.53307	10.5178	5.98759	10.0475	6.68768	7.3706	7.31265	6.31264	6.06078	10.6713	4.95235	3.35596	3.47978
orf19.2485	orf19.2485	Ca21chr1_C_albicans_SC5314	1183366	1187646	1.62924	1.75884	1.59764	0.87674	1.05664	1.68475	1.53937	1.68565	0.941055	1.52281	1.78079	1.32575	1.46793	1.40352	1.5528	1.58494	1.40589	1.2364	1.10316
orf19.2484	orf19.2484	Ca21chr1_C_albicans_SC5314	1188231	1189484	7.00177	7.00703	6.5421	5.14849	4.13036	6.6113	6.12574	5.42694	4.15814	6.47076	6.11855	6.45041	5.62313	6.09171	5.35312	7.4889	4.43644	3.92335	3.48237
orf19.2483	RIM1	Ca21chr1_C_albicans_SC5314	1189582	1190013	20.5067	17.8834	19.9743	19.8279	21.913	20.6324	15.0696	16.0048	29.4118	17.9769	20.8601	18.4183	19.6676	21.3873	20.2464	21.9263	10.0322	15.8437	12.5755
orf19.2481	orf19.2481	Ca21chr1_C_albicans_SC5314	1190292	1191038	12.0297	12.473	11.42	7.65499	6.82576	8.66868	12.0642	10.5908	6.66528	9.18364	8.60322	6.94501	7.69898	9.21929	7.45705	11.6022	5.03286	3.2099	4.42489
orf19.2480.1	AUT7	Ca21chr1_C_albicans_SC5314	1191631	1192122	15.5564	14.3418	14.1951	10.3621	10.6003	11.9302	18.2049	14.1901	8.92154	15.8396	12.8326	11.5548	11.3724	16.4889	12.2504	14.1268	6.90584	7.86931	6.16058
orf19.2479	UGA4	Ca21chr1_C_albicans_SC5314	1192561	1194234	5.68915	4.48265	6.15325	4.77678	4.1205	4.2596	4.63075	4.46908	4.01382	4.82833	4.39801	4.3773	4.04851	3.73492	4.18162	6.22483	2.19525	1.62331	1.56158
orf19.2478.1	orf19.2478.1	Ca21chr1_C_albicans_SC5314	1195221	1196758	6.38505	9.80557	6.00423	8.7036	10.6612	13.2464	5.77613	11.7793	10.3851	5.47061	12.1685	11.8957	5.55437	9.29929	10.0897	5.94499	13.2859	14.94	8.81573
orf19.2478	orf19.2478	Ca21chr1_C_albicans_SC5314	1197046	1198188	7.48783	5.54568	6.98179	3.00346	3.25298	5.12095	7.45804	7.70797	4.1555	7.87324	5.45014	4.41082	9.45009	5.56714	4.02707	6.52895	5.03286	4.04774	3.03141
orf19.2476	orf19.2476	Ca21chr1_C_albicans_SC5314	1198403	1203457	1.11645	1.14792	1.07821	0.46942	0.469134	0.953096	1.10666	1.34507	0.734801	1.17153	1.0996	0.775445	1.18014	1.05522	0.98641	1.15704	0.728332	0.535173	0.53767
orf19.2475	PGA26	Ca21chr1_C_albicans_SC5314	1204178	1204573	27.4062	22.2452	33.8638	21.6964	30.9359	21.3316	18.6401	13.469	18.5532	22.8046	23.2817	18.2661	11.1711	19.2309	21.0449	30.3818	14.4976	9.79028	6.85937
orf19.2474	PRC3	Ca21chr1_C_albicans_SC5314	1206098	1207750	4.74109	4.1001	4.14609	2.50854	3.50688	3.21474	3.95493	3.68542	2.82114	4.54701	3.5877	3.39159	3.69408	3.14874	3.34331	4.67551	1.75379	1.46712	1.4852
orf19.2473	orf19.2473	Ca21chr1_C_albicans_SC5314	1208547	1210451	3.91372	3.46605	3.73	2.77155	2.51891	3.61414	3.49646	3.157	3.49613	3.80963	3.9241	3.33365	4.57436	3.81281	3.41349	3.75856	2.50585	3.11023	2.09504
orf19.2472.1	orf19.2472.1	Ca21chr1_C_albicans_SC5314	1210733	1210942	39.9099	31.9451	28.8056	6.19457	0.909138	15.8255	33.1413	53.7001	14.283	35.9477	24.6991	12.2264	50.1273	30.1692	16.2683	30.4938	18.1949	9.02571	10.5326
orf19.2472	orf19.2472	Ca21chr1_C_albicans_SC5314	1211062	1211754	9.58819	7.96218	9.75667	3.82668	1.58619	6.36408	11.297	13.5495	5.80837	11.0545	7.64417	5.33289	8.42446	8.49575	7.66855	9.12055	6.07981	3.43363	3.97054
orf19.2471	GIM5	Ca21chr1_C_albicans_SC5314	1211899	1212375	12.3227	8.0344	12.9053	4.58427	4.93389	8.88466	13.9176	19.0349	5.80034	11.9905	11.7021	6.51676	15.3985	13.644	8.61859	11.5674	9.79599	7.12246	7.41369
orf19.2469	RAD10	Ca21chr1_C_albicans_SC5314	1212409	1213425	10.962	7.86436	10.1076	9.60451	8.56681	8.77198	8.52129	9.22054	9.56995	7.2716	8.50296	7.52638	8.30734	9.00447	9.7573	9.15709	4.52546	3.87587	2.52909
orf19.2468	orf19.2468	Ca21chr1_C_albicans_SC5314	1213982	1214902	7.14156	7.01896	8.22453	3.89394	4.67934	5.87286	7.75357	7.06769	6.25881	9.86616	5.63579	6.19757	8.85096	7.00594	5.69497	7.5192	2.62764	2.31271	2.70913
orf19.2467	PRN1	Ca21chr1_C_albicans_SC5314	1215461	1216498	8.26257	6.45977	7.80858	4.67906	5.20957	6.87946	7.41954	5.6434	4.48197	6.74082	6.6647	6.00513	4.297	6.17415	6.43669	8.04145	4.22008	3.1401	3.22193
orf19.2465	POL32	Ca21chr1_C_albicans_SC5314	1216806	1218017	5.5171	4.84088	5.61404	3.24604	2.45644	5.17702	5.9245	5.62078	3.36912	5.72231	6.04189	4.31289	6.04799	5.97779	5.17703	6.53909	4.47612	3.25159	3.77783
orf19.2463	PRN2	Ca21chr1_C_albicans_SC5314	1218316	1219317	7.03241	6.34763	6.36778	3.01774	3.27451	5.05761	7.14618	5.4612	4.66044	7.12374	5.88651	3.99418	5.40064	5.56565	5.47837	6.62054	3.52977	1.52915	2.43493
orf19.2462	PRN3	Ca21chr1_C_albicans_SC5314	1219834	1220814	6.99646	5.87294	6.16726	3.63863	3.37455	5.35148	7.50143	7.89228	5.23611	6.43595	5.61723	6.05793	8.36481	6.17515	7.20641	7.30627	4.30785	3.63378	3.68342
orf19.2461	PRN4	Ca21chr1_C_albicans_SC5314	1221590	1222576	7.37383	6.73141	7.18274	3.74749	5.76185	5.28661	6.5467	5.12474	5.11107	6.24441	5.11432	4.32406	5.52322	6.37345	5.00789	7.00078	3.18028	3.91077	2.58479
orf19.2460	orf19.2460	Ca21chr1_C_albicans_SC5314	1223738	1224793	5.96453	4.63219	6.18138	2.717	2.55269	4.03564	5.89784	3.5777	2.82422	6.21543	3.8709	2.29669	6.73258	3.10204	3.1739	6.9944	2.75827	2.37108	2.54303
orf19.2459	orf19.2459	Ca21chr1_C_albicans_SC5314	1226736	1229654	2.8006	2.60802	3.04045	2.5824	2.37154	2.77641	2.04796	2.80941	2.43247	2.34949	2.42651	2.38883	2.0266	2.78983	2.79544	2.71463	1.60876	1.67839	1.33416
orf19.2458	orf19.2458	Ca21chr1_C_albicans_SC5314	1231428	1232969	3.83872	3.75238	4.2565	2.97669	1.8885	3.78531	3.80907	4.0377	2.68688	4.06232	4.41972	3.84075	3.68373	4.36443	4.20404	3.82968	3.41207	3.67081	3.27977
orf19.2457	orf19.2457	Ca21chr1_C_albicans_SC5314	1236354	1238429	2.65922	2.06635	2.63346	0.305407	0.409323	1.463	2.70782	1.78213	0.911705	2.8486	1.46492	0.562981	3.51309	1.95515	1.13197	2.70129	1.05502	0.883979	0.777119
orf19.2455	orf19.2455	Ca21chr1_C_albicans_SC5314	1238578	1241973	1.57579	1.43531	1.55292	1.17575	1.64087	1.54625	1.45161	1.55209	1.19375	1.66869	1.92215	1.5808	1.77575	1.62277	1.48884	1.46922	1.9249	1.489	1.51139
orf19.2454	PHO87	Ca21chr1_C_albicans_SC5314	1244696	1247716	1.38134	2.12248	1.4193	1.68713	1.98566	3.90791	1.50922	2.01744	1.9259	1.80571	3.54068	3.0832	1.94234	2.23531	2.07007	1.46087	6.19101	7.76939	5.79398
orf19.2452	orf19.2452	Ca21chr1_C_albicans_SC5314	1248262	1249509	4.1522	4.24258	3.74381	1.22777	0.978189	4.35731	4.32224	3.6711	1.71395	5.16023	5.56884	1.81746	4.28477	4.55587	2.67165	4.0704	5.53818	6.16992	4.0653
orf19.2451	PGA45	Ca21chr1_C_albicans_SC5314	1251599	1252987	4.3385	4.42463	4.19885	3.74581	1.517	4.71504	4.01724	4.39012	2.75173	4.58615	7.70528	4.12215	4.75615	4.18357	3.61941	3.86349	6.56189	5.71767	5.38526
orf19.2449	orf19.2449	Ca21chr1_C_albicans_SC5314	1254890	1256662	4.94785	3.40382	5.02817	5.19045	3.90276	3.65173	3.98716	2.83693	3.75938	3.56531	2.84899	3.03379	3.43652	3.16018	3.39294	5.23129	1.57406	1.46517	1.36095
orf19.2447	orf19.2447	Ca21chr1_C_albicans_SC5314	1257154	1259244	2.14845	2.2401	2.0195	0.772482	1.38464	1.67877	1.91447	1.46875	1.26912	2.68139	2.04372	0.870936	2.67108	1.76491	1.48772	2.2145	1.49364	1.22248	1.16858
orf19.2446	orf19.2446	Ca21chr1_C_albicans_SC5314	1259335	1260405	3.94306	3.53834	3.35875	0.714483	0.943742	2.16101	4.80712	2.93879	1.83045	5.33544	3.05982	2.05653	5.05443	3.01576	2.37676	4.37134	2.04031	2.42906	1.91816
orf19.2445	orf19.2445	Ca21chr1_C_albicans_SC5314	1261730	1263376	3.35732	2.89967	3.32419	1.66625	3.48813	2.20907	3.67358	3.92468	3.01865	3.28904	2.65464	2.70823	3.38277	3.07363	3.91431	3.59773	1.61869	1.06907	1.22567
orf19.2444	CHS7	Ca21chr1_C_albicans_SC5314	1263887	1264819	5.78352	5.27899	6.17223	2.31089	2.53319	4.50633	6.35977	3.18618	3.37676	6.69168	4.84293	2.28404	7.04354	4.99279	3.0769	6.40011	2.48367	2.93948	2.63989
orf19.2443	RGD1	Ca21chr1_C_albicans_SC5314	1265549	1267582	2.32497	1.96609	2.28528	1.33863	0.959404	1.86725	2.95462	1.94415	1.44274	2.94072	2.18425	1.32771	2.2079	2.72278	1.4451	2.11746	1.37919	1.44314	1.35909
orf19.2442	orf19.2442	Ca21chr1_C_albicans_SC5314	1267697	1268401	2.22349	1.61967	1.21508	0.0499665	0.564661	0.91997	2.40591	1.24483	1.32765	3.56045	1.58275	0.949217	2.01405	2.14148	1.05853	2.5897	2.28706	3.43214	1.96745
orf19.2440	orf19.2440	Ca21chr1_C_albicans_SC5314	1268667	1271219	1.37215	1.19136	1.38348	0.301011	0.270657	0.908305	1.62741	1.44681	0.837544	1.9854	1.16362	0.532539	2.29096	1.17033	0.88058	1.47079	1.08061	0.863685	0.836421
orf19.2439.1	orf19.2439.1	Ca21chr1_C_albicans_SC5314	1271352	1271693	10.1484	9.46357	13.5315	7.00679	8.9123	14.4027	17.2287	19.6998	15.13	18.5969	14.4861	14.4057	16.0471	15.9249	22.4905	11.3331	8.57522	5.83379	7.73342
orf19.2439	orf19.2439	Ca21chr1_C_albicans_SC5314	1272208	1272642	13.0866	10.9016	10.5652	1.44368	4.44947	10.556	12.5219	13.5299	5.70639	13.6383	8.74099	4.27414	25.3487	9.84354	8.59388	13.2998	9.65874	9.61597	8.91441
orf19.2438	orf19.2438	Ca21chr1_C_albicans_SC5314	1272885	1273427	12.4244	10.5229	10.5944	4.12718	2.99152	13.7122	14.2698	18.6685	8.85029	13.5041	14.7768	7.65757	11.034	13.8379	9.40844	9.96883	18.3693	13.9817	11.2762
orf19.2437	ARC35	Ca21chr1_C_albicans_SC5314	1273515	1274555	3.70148	3.28094	3.93947	0.412504	0.480962	2.39839	4.04602	4.13436	1.7714	5.37523	4.07632	1.33716	8.08267	4.66535	2.25091	3.45689	4.05182	3.93533	3.13571
orf19.2436	orf19.2436	Ca21chr1_C_albicans_SC5314	1274919	1277567	2.27484	2.06258	2.23469	1.05111	1.36553	1.97884	2.17746	1.84246	1.32933	2.31695	2.2651	1.56556	2.33002	1.94656	1.51314	2.27504	1.91531	1.52341	1.51199
orf19.2435	MSI3	Ca21chr1_C_albicans_SC5314	1278633	1280738	2.86547	3.11583	2.6341	1.8366	2.72093	3.57032	2.791	5.02197	2.61041	2.94258	3.11075	2.59852	2.97172	3.11974	2.84693	2.65953	3.61324	3.05769	2.51345
orf19.2434	NPL4	Ca21chr1_C_albicans_SC5314	1281198	1282994	2.69348	2.45657	2.58603	1.09207	1.65129	2.51895	3.22304	2.5106	1.37469	2.92271	2.4236	1.18967	3.74575	2.63685	1.76254	2.65333	2.38127	1.91934	1.77907
orf19.2433	orf19.2433	Ca21chr1_C_albicans_SC5314	1283140	1283769	2.83597	1.986	2.99074	1.06371	1.61625	1.27332	6.58363	3.01021	2.34271	6.59506	2.43941	2.03773	4.93917	3.79908	2.16911	3.09778	2.75169	2.79367	2.52537
orf19.2432	HAC1	Ca21chr1_C_albicans_SC5314	1284338	1285460	5.20914	4.10925	3.78148	2.89478	5.8814	6.98425	6.23352	26.4417	38.9338	5.34974	8.36504	7.10785	5.98627	25.9524	31.2505	4.81371	9.87956	11.2495	8.74257
orf19.2431	orf19.2431	Ca21chr1_C_albicans_SC5314	1286083	1286424	9.79842	7.59953	8.19013	0.849307	0.685561	4.32081	11.7383	19.335	29.2341	13.5537	4.65626	4.89793	19.6131	27.2999	22.4905	8.37665	5.52626	1.70152	5.6433
orf19.2430	orf19.2430	Ca21chr1_C_albicans_SC5314	1288962	1289687	7.22204	5.9502	6.75629	1.97894	0.988869	4.06364	8.73886	7.81222	3.81276	6.15532	5.58734	3.45252	9.41696	4.37533	4.71867	7.87287	3.383	2.48128	3.06121
orf19.2429	orf19.2429	Ca21chr1_C_albicans_SC5314	1289718	1291073	4.04025	3.42951	3.18253	0.756355	1.13384	2.47366	4.63667	3.16762	1.56599	4.61158	2.49019	1.008	5.12656	1.88129	2.13296	4.22099	2.00009	1.94824	1.42261
orf19.2661	TLO34	Ca21chr1_C_albicans_SC5314	1292869	1293864	0.639534	1.23415	1.02864	8.26138	6.95149	4.26965	0.736647	3.87119	13.6665	1.11492	3.31432	6.89594	0.126136	7.33172	7.32848	1.04575	4.51609	6.21918	5.59408
orf19.2662	orf19.2662	Ca21chr1_C_albicans_SC5314	1293072	1293677	1.28175	2.60311	2.2683	17.9208	15.2845	9.56765	1.44721	6.9715	31.1184	2.10822	6.92071	16.2422	0.113577	15.6993	15.4985	2.19713	8.37566	12.6193	11.3834
orf19.2663	orf19.2663	Ca21chr1_C_albicans_SC5314	1294913	1296667	3.20268	3.56112	3.92156	1.47555	2.17386	2.90661	3.4151	3.20713	2.59039	3.83034	3.21553	2.49458	3.43967	3.45571	3.99087	3.47419	2.44595	1.65231	1.68269
orf19.1828	BUD16	Ca21chr1_C_albicans_SC5314	1297270	1298319	2.91435	3.10324	3.09778	0.427989	0.836406	2.33563	4.23807	4.56693	1.63234	5.01596	2.94559	1.58943	5.86395	3.4594	1.30146	3.53728	2.89096	2.60456	2.23957
orf19.1827	orf19.1827	Ca21chr1_C_albicans_SC5314	1298462	1299820	3.09162	2.29745	2.64981	0.309276	0.412461	1.53759	3.28531	2.54141	1.07187	3.55322	1.90036	1.27725	3.47791	2.35325	1.60562	2.64209	1.53267	1.07758	1.08542
orf19.1826	MDM34	Ca21chr1_C_albicans_SC5314	1300757	1302625	2.22631	1.99248	2.61717	1.02377	1.07889	1.74301	2.18074	1.97276	0.789963	2.89183	2.20005	1.10942	2.71047	2.38682	1.72521	2.40334	2.30342	2.30335	1.60265
orf19.1825	orf19.1825	Ca21chr1_C_albicans_SC5314	1306306	1308531	0.44193	0.372311	0.437087	0.451076	0.331743	0.446823	0.379868	0.374593	0.296608	0.349695	0.354156	0.285637	0.387208	0.501208	0.328184	0.453616	0.305875	0.315576	0.162812
orf19.1824	PGA50	Ca21chr1_C_albicans_SC5314	1309559	1310488	6.34146	6.36021	8.78845	6.28833	9.68832	6.37188	7.24578	6.95623	7.49075	6.01028	5.73713	4.48072	6.89616	8.30672	6.35947	8.50718	3.60784	2.95848	2.45909
orf19.1823	orf19.1823	Ca21chr1_C_albicans_SC5314	1310872	1313613	1.85095	1.77782	1.86685	0.779533	1.0825	1.45638	2.18247	1.43016	1.125	1.96631	1.68212	1.1026	1.72529	1.75777	1.47585	1.90359	1.22434	1.12309	0.897421
orf19.1822	UME6	Ca21chr1_C_albicans_SC5314	1314494	1317025	2.68466	2.25498	2.68636	1.49914	1.06314	1.80182	2.12774	2.73549	1.4831	2.41526	1.81226	1.35615	2.65442	2.42115	2.78273	2.72389	0.969978	0.980069	0.739769
orf19.1821	orf19.1821	Ca21chr1_C_albicans_SC5314	1324514	1324825	17.8702	14.4722	17.9703	2.2961	4.53056	7.4167	23.2036	5.91759	5.23815	22.3452	12.8472	6.92367	25.2802	16.4011	7.37006	17.9591	8.47184	2.6286	4.01821
orf19.177	orf19.177	Ca21chr1_C_albicans_SC5314	1337672	1340068	1.87357	1.82727	1.91737	1.27942	1.30489	1.66285	1.48385	1.61526	1.48781	2.11106	1.80799	1.46629	2.38108	1.6518	1.28196	1.71862	1.66808	1.56861	1.15307
orf19.6280	orf19.6280	Ca21chr1_C_albicans_SC5314	1340369	1340722	2.77628	2.00747	1.82798	0	1.91961	1.15224	5.12455	0.170249	4.30828	7.64906	2.73633	0.268911	8.65374	2.12337	0.763331	2.75942	4.26864	5.67186	4.68195
orf19.6277	orf19.6277	Ca21chr1_C_albicans_SC5314	1344908	1348267	1.21818	0.897267	1.29308	0.305769	0.365786	0.626711	1.1004	0.610399	0.71468	1.35849	0.634272	0.391029	1.26353	1.03706	0.834597	1.15543	0.696917	0.702615	0.495883
orf19.6276	orf19.6276	Ca21chr1_C_albicans_SC5314	1350853	1353474	2.02425	2.20285	2.11737	1.46301	1.09055	2.95444	1.9423	1.86509	1.20852	2.27911	3.50613	2.17147	1.87469	2.03846	1.43315	1.95328	3.77051	2.92379	4.03601
orf19.6275	orf19.6275	Ca21chr1_C_albicans_SC5314	1354052	1355749	2.6902	2.18132	2.3041	0.775219	0.625757	1.81961	2.31951	1.63534	1.88296	3.09444	2.35066	1.25062	2.61843	2.49184	2.13995	2.29877	2.1259	2.19898	2.01801
orf19.6274	PBR1	Ca21chr1_C_albicans_SC5314	1356803	1357330	12.6264	13.1145	13.7447	2.67246	1.72577	9.66826	9.29357	8.49465	5.59465	9.38927	8.39297	5.07689	8.97677	9.54474	4.63218	12.5417	5.43659	2.65153	3.94609
orf19.6273	orf19.6273	Ca21chr1_C_albicans_SC5314	1359447	1359770	21.4449	23.3253	22.6152	13.9579	7.25658	17.6522	24.4699	18.6977	18.8578	20.7207	20.752	17.6559	19.469	23.658	25.5145	24.5226	10.6161	7.04166	10.9454
orf19.6272	orf19.6272	Ca21chr1_C_albicans_SC5314	1360018	1360794	2.13559	2.02789	2.3111	0.123406	1.39459	1.43502	3.11775	1.97896	0.993632	6.71726	2.67284	0.893087	4.49064	2.93832	1.26756	2.25927	3.24882	3.10809	3.27993
orf19.6271	orf19.6271	Ca21chr1_C_albicans_SC5314	1361070	1363202	2.76639	2.77573	3.1766	3.38975	2.58199	2.76113	2.5553	2.67291	2.53155	2.76321	2.85516	2.71091	2.32857	2.8658	3.17479	2.88398	2.08206	1.93719	1.67647
orf19.6269	orf19.6269	Ca21chr1_C_albicans_SC5314	1364477	1367062	1.34347	1.14861	1.49164	0.493914	0.48562	1.00043	1.32455	1.11342	0.843215	2.07287	1.20952	0.72564	1.9023	1.22023	0.858249	1.50819	0.923226	0.778011	0.851767
orf19.6268	orf19.6268	Ca21chr1_C_albicans_SC5314	1367174	1369348	2.82065	2.32567	2.75576	1.63267	1.39841	2.25363	2.82269	2.75558	2.19379	3.11733	2.97194	2.22255	3.37689	2.79369	2.77026	2.71682	1.94117	1.55659	1.66919
orf19.6267	orf19.6267	Ca21chr1_C_albicans_SC5314	1370850	1372217	3.46663	3.4413	4.52905	0.583899	0.79268	1.78748	3.94037	2.18887	1.26617	4.37343	2.78082	1.2785	4.54669	1.99062	1.68679	3.96249	1.60785	1.36729	1.30632
orf19.6266	orf19.6266	Ca21chr1_C_albicans_SC5314	1372868	1375483	1.75244	1.69097	1.39676	0.424588	0.802626	1.22378	1.98034	1.67101	0.845901	2.24648	1.42363	0.743562	1.96863	1.62011	0.915556	1.64223	1.3614	1.32112	1.16099
orf19.6265.1	RPS14B	Ca21chr1_C_albicans_SC5314	1375913	1376741	10.2142	10.5912	8.48466	16.1531	12.7179	17.2988	8.92555	17.2917	12.3514	8.58326	15.1742	11.0819	7.34367	10.196	12.8751	8.91732	23.0917	26.0629	11.1342
orf19.6265	RPS22A	Ca21chr1_C_albicans_SC5314	1377106	1377498	36.8367	35.508	30.7422	46.3089	48.8024	56.8729	31.6863	48.4856	34.5679	22.9154	40.094	36.8738	17.0134	21.2484	35.6125	31.8425	43.1491	37.7364	19.1524
orf19.6264.4	orf19.6264.4	Ca21chr1_C_albicans_SC5314	1377882	1378268	22.82	28.443	20.8571	6.46696	5.88937	31.9764	18.0386	31.0545	18.2246	16.739	31.9192	10.8003	26.4569	14.8057	14.6901	21.5496	37.9493	43.6614	24.9742
orf19.6264.3	orf19.6264.3	Ca21chr1_C_albicans_SC5314	1378685	1379293	8.60816	10.491	10.2755	5.89258	9.18867	8.88964	9.49351	12.3103	8.73427	11.5309	8.53868	5.36084	10.5713	11.7185	9.54303	10.2561	9.91596	8.35572	5.93239
orf19.6264	orf19.6264	Ca21chr1_C_albicans_SC5314	1380462	1381178	10.1115	9.59119	10.4917	3.57479	2.65161	8.66027	11.4149	11.1636	5.71775	10.3268	9.02433	4.91631	16.0644	10.697	8.00109	10.5755	5.72296	4.47959	5.42111
orf19.6263	orf19.6263	Ca21chr1_C_albicans_SC5314	1381205	1382602	6.93209	6.762	7.66126	5.22257	4.59518	6.11984	6.14115	6.17864	4.72687	6.01752	5.36679	4.13821	5.71949	5.9906	5.84888	7.2248	3.30726	2.35664	2.31408
orf19.6261	BPH1	Ca21chr1_C_albicans_SC5314	1382897	1389718	0.810003	0.818384	0.785754	0.280152	0.336838	0.602422	0.776535	0.640876	0.408605	0.920501	0.656621	0.46559	0.820935	0.731844	0.526182	0.851999	0.465509	0.42213	0.395017
orf19.6260	orf19.6260	Ca21chr1_C_albicans_SC5314	1390283	1394401	1.75871	1.68244	1.7847	0.939742	1.41787	1.70923	1.5284	1.40714	1.05366	1.54934	1.52297	1.30695	1.22674	1.48472	1.42081	1.68829	1.16001	1.04902	0.935154
orf19.6259	orf19.6259	Ca21chr1_C_albicans_SC5314	1395099	1396220	6.42143	5.62199	5.64097	1.85438	2.83448	4.72182	6.36777	3.13528	2.64469	6.23786	5.06322	3.34611	7.71982	5.77748	3.98926	5.92105	3.36398	3.41022	2.87407
orf19.6257	GLT1	Ca21chr1_C_albicans_SC5314	1398250	1404630	1.27918	1.40703	1.44895	1.24914	1.0536	1.31567	1.06161	1.4336	1.09392	1.0141	1.13445	1.15289	1.02335	1.27217	1.19345	1.32581	0.781145	0.691273	0.581793
orf19.6255	orf19.6255	Ca21chr1_C_albicans_SC5314	1404890	1406203	5.90282	5.36181	5.30698	3.09247	2.94905	4.62749	5.72016	4.88086	3.57861	6.1709	4.81318	3.55219	4.83144	4.88027	4.15518	5.97498	3.58872	2.73344	2.36455
orf19.6254	ANT1	Ca21chr1_C_albicans_SC5314	1407331	1408368	8.26257	6.30411	7.48	4.28722	4.76303	5.60631	6.3919	6.71267	5.5955	6.70661	5.80353	4.12853	4.99381	5.10396	5.54887	7.34607	4.01321	2.98178	3.24462
orf19.6253	RPS23A	Ca21chr1_C_albicans_SC5314	1409046	1409483	22.5089	37.3287	20.4077	35.5993	40.1256	53.3137	17.8916	36.3655	38.305	17.2956	39.3232	42.6849	17.1758	36.5249	37.6459	19.5272	42.871	49.7947	31.9851
orf19.6252	orf19.6252	Ca21chr1_C_albicans_SC5314	1409842	1411044	7.18378	6.65187	6.84953	8.11684	6.0948	7.26689	6.53373	7.59218	5.63735	6.75081	8.32087	6.8925	8.27156	7.4772	7.43602	6.82314	6.00646	5.50071	3.95281
orf19.6250	orf19.6250	Ca21chr1_C_albicans_SC5314	1411731	1412774	11.1534	8.94002	12.0754	18.9119	17.5831	11.9452	7.05006	14.3285	15.4933	9.47106	10.5672	12.089	9.29913	10.9861	12.9014	11.7741	6.35982	5.76478	5.49524
orf19.6249	HAK1	Ca21chr1_C_albicans_SC5314	1413089	1415515	2.59538	2.33189	2.62331	1.66117	1.33409	1.83036	2.77824	2.48833	1.82807	2.64754	2.15395	1.61334	2.4642	1.83709	1.97313	2.74289	1.04059	0.815716	0.917222
orf19.6248	orf19.6248	Ca21chr1_C_albicans_SC5314	1417268	1417969	6.72762	7.01062	6.9726	1.76381	1.139	4.15091	10.7396	6.53722	2.49544	9.42623	6.2215	5.06027	8.63302	3.41972	4.4645	6.97801	3.21122	4.15384	3.77017
orf19.6247	orf19.6247	Ca21chr1_C_albicans_SC5314	1418596	1421211	2.85893	2.62959	2.46183	0.994334	1.31232	2.10293	2.61781	2.042	1.4113	2.71517	2.07502	1.38864	2.80362	1.89229	1.88702	2.7595	1.46888	1.29204	1.186
orf19.6246	orf19.6246	Ca21chr1_C_albicans_SC5314	1421911	1422477	14.7687	12.6766	14.7043	9.42434	7.35791	15.4954	17.0136	15.927	15.0209	15.7107	15.2463	14.7798	16.7363	22.0716	19.1917	16.0746	10.1221	7.16326	8.51675
orf19.6245	orf19.6245	Ca21chr1_C_albicans_SC5314	1422978	1424678	4.50559	4.02847	4.39762	4.01693	3.13161	4.04227	4.11754	5.32377	3.97034	4.45965	4.55229	4.16956	4.82918	4.72088	4.33094	4.74734	2.75778	2.23054	2.41646
orf19.6244	orf19.6244	Ca21chr1_C_albicans_SC5314	1425396	1427717	3.16185	2.99236	3.0745	2.07735	2.0821	2.99053	3.06393	2.73429	2.34205	3.12488	3.23981	2.68757	2.91645	3.02694	3.08705	3.07852	1.6577	1.37628	1.51895
orf19.6243	VPS34	Ca21chr1_C_albicans_SC5314	1427968	1431030	1.87378	1.73933	1.78685	0.574411	0.816221	1.37746	2.15261	1.75555	1.01345	2.11019	1.61677	0.862051	2.69856	1.57882	1.40703	1.91457	1.07619	0.63032	0.935454
orf19.6242	CYK3	Ca21chr1_C_albicans_SC5314	1432024	1432983	7.3059	7.49753	8.24776	9.72796	12.6596	10.7324	6.07914	9.60718	8.98265	7.52068	12.2566	14.224	7.42229	11.0679	14.2199	7.58772	6.43316	5.55293	6.04803
orf19.6240	orf19.6240	Ca21chr1_C_albicans_SC5314	1433503	1435086	3.89071	4.22445	4.35747	2.10827	3.88297	4.33537	3.46854	3.52031	2.77342	3.86444	4.55021	3.31744	4.3554	3.57044	3.88874	4.104	2.75383	2.37958	2.16304
orf19.6239	orf19.6239	Ca21chr1_C_albicans_SC5314	1435444	1436475	6.70636	6.88154	7.68455	3.45112	2.29635	7.56979	7.19418	5.42875	4.92852	6.23095	6.62879	5.88531	10.7699	7.74523	6.37703	7.43174	2.99269	3.25681	3.53495
orf19.6238	orf19.6238	Ca21chr1_C_albicans_SC5314	1436509	1437711	6.16561	5.67843	5.94298	2.88294	3.29674	4.70602	6.2736	4.55531	4.37309	6.95461	6.09082	4.49409	6.54232	5.94499	4.89125	6.39836	2.98783	1.53234	1.9933
orf19.6237	RAC1	Ca21chr1_C_albicans_SC5314	1440150	1440860	11.4164	11.8107	12.3585	11.643	8.80344	13.2344	10.0314	11.606	14.2993	9.62667	11.8906	11.5325	10.7261	15.4402	15.6111	12.1988	9.96448	8.3799	5.89987
orf19.6236	orf19.6236	Ca21chr1_C_albicans_SC5314	1441494	1442123	11.3439	9.50747	11.4908	2.44029	2.6264	7.33673	11.2703	9.29941	5.89456	10.9608	8.48713	4.49998	8.82744	11.1738	6.2663	10.4066	7.13194	6.66183	4.74277
orf19.6235	orf19.6235	Ca21chr1_C_albicans_SC5314	1442352	1442738	23.2299	18.2528	19.4667	17.411	22.4867	15.4258	20.7	23.2197	22.4302	18.2159	18.4512	13.9504	16.9881	15.9902	19.7997	22.3193	10.8639	5.50513	10.7732
orf19.6234	orf19.6234	Ca21chr1_C_albicans_SC5314	1442891	1444495	5.31492	4.57036	5.14153	3.08501	3.14391	4.10122	4.0059	3.07266	2.93419	4.12177	3.82116	2.74717	3.12496	3.51205	3.52771	5.04138	2.64763	2.91371	1.6323
orf19.6233	orf19.6233	Ca21chr1_C_albicans_SC5314	1444504	1446027	5.38384	4.52753	5.31704	3.41097	3.91854	4.03068	4.64327	3.64679	3.79678	4.23821	4.00365	4.49788	4.79489	4.77365	4.4069	5.2193	2.29358	2.72977	1.90516
orf19.6232	NPR1	Ca21chr1_C_albicans_SC5314	1447186	1449687	3.90347	3.5766	3.86893	5.20098	5.18775	4.07886	2.88302	2.95485	3.96729	2.92111	3.98262	4.66186	2.17876	3.88228	4.67591	4.03556	2.22175	1.48059	2.05025
orf19.6231	MRPL19	Ca21chr1_C_albicans_SC5314	1449937	1450368	21.8226	19.9503	20.309	17.4326	24.9206	17.9244	16.2561	15.5475	22.5008	20.5451	18.8065	20.9463	18.3267	10.456	25.3721	18.2204	9.43506	8.3789	8.51467
orf19.6230	orf19.6230	Ca21chr1_C_albicans_SC5314	1450648	1451823	4.17306	4.02612	4.12592	0.61055	1.10163	3.25406	5.38008	4.27322	2.23388	5.97138	4.14218	2.04683	5.21757	2.5654	2.55921	4.04232	3.65844	2.98088	1.96214
orf19.6229	CAT1	Ca21chr1_C_albicans_SC5314	1453415	1454872	7.3649	6.18535	7.60207	9.20595	9.63772	7.23409	5.19816	6.50355	6.91383	5.56713	7.26841	8.56041	4.5717	5.50769	7.19986	8.08837	5.48368	4.37345	3.23157
orf19.6227	orf19.6227	Ca21chr1_C_albicans_SC5314	1455604	1456596	11.3115	10.2221	10.8555	14.633	15.6948	12.0566	7.95004	7.72432	10.8594	7.81428	9.22579	10.5261	7.27557	9.71485	9.55558	10.1116	11.1664	8.79414	6.22296
orf19.6225.1	orf19.6225.1	Ca21chr1_C_albicans_SC5314	1457278	1457571	25.0976	27.3582	30.5981	18.963	30.15	28.1206	29.2062	19.0058	17.6976	29.0039	22.1694	23.0024	39.5691	26.6802	19.367	26.4487	27.3336	26.9719	28.5659
orf19.6225	PCL7	Ca21chr1_C_albicans_SC5314	1459337	1461391	4.06592	4.33276	4.63543	7.47445	6.5413	6.42241	3.29307	6.02708	5.42634	3.47457	6.79684	8.82567	3.08154	6.427	5.75346	4.34443	3.9426	4.48376	5.07689
orf19.6224	orf19.6224	Ca21chr1_C_albicans_SC5314	1462779	1464272	5.18045	4.30543	4.4691	2.85949	3.23325	3.75212	5.03996	4.15794	3.39983	4.62486	3.84976	3.15545	4.83989	4.29174	3.51424	5.87858	1.82741	1.554	1.29242
orf19.6222.1	orf19.6222.1	Ca21chr1_C_albicans_SC5314	1464503	1464706	37.8661	35.4638	39.0319	29.2411	60.6944	30.0705	35.6516	50.2407	48.2894	35.4357	34.8978	38.8684	22.0495	38.3639	44.8222	40.1617	19.2809	19.8121	9.98644
orf19.6222	SPO22	Ca21chr1_C_albicans_SC5314	1465246	1468296	2.44479	2.0305	2.26626	0.768361	1.30074	1.55378	2.32421	1.61354	1.09233	2.4199	1.88738	1.31413	2.28967	1.71514	1.63392	2.3548	1.04397	0.873521	0.806261
orf19.6220.4	orf19.6220.4	Ca21chr1_C_albicans_SC5314	1468534	1469344	11.0149	17.7727	11.4301	16.9158	23.2857	25.7224	11.0769	22.0251	18.3325	10.4259	25.6077	16.0881	8.37084	16.9918	15.1255	10.0478	30.194	38.4716	16.6145
orf19.6220.3	MMD1	Ca21chr1_C_albicans_SC5314	1469706	1470343	17.2957	16.8518	17.8554	12.9346	18.4191	18.2099	18.6602	14.8332	9.80049	13.4954	14.7673	16.6407	13.0137	20.7011	16.5679	17.4628	10.2944	7.26413	9.3092
orf19.6220	orf19.6220	Ca21chr1_C_albicans_SC5314	1470554	1473250	3.08931	3.00893	3.02621	2.03148	2.27093	2.56081	2.60297	2.6398	2.37107	2.42274	2.76477	2.31646	2.44852	2.99974	2.7091	3.01354	1.84774	1.54002	1.37798
orf19.6219	orf19.6219	Ca21chr1_C_albicans_SC5314	1473564	1474919	6.81165	5.33581	7.27112	9.44094	9.376	5.94203	5.84099	6.89219	8.10727	5.29329	5.78118	7.71576	4.26457	6.99454	8.32376	7.60615	3.285	2.58219	2.22034
orf19.6217	PGA63	Ca21chr1_C_albicans_SC5314	1475717	1479514	2.51263	2.62762	2.75168	4.86541	4.29703	3.42179	2.17226	3.59851	5.12352	1.9731	3.00365	3.83367	2.01828	4.06445	5.09959	2.56773	1.53126	1.51371	1.1999
orf19.6214	ATC1	Ca21chr1_C_albicans_SC5314	1479813	1483049	2.93168	2.96108	3.23957	3.45091	4.3735	2.80892	2.68189	2.71212	2.93411	2.33628	2.75281	3.4348	1.92662	2.68339	2.74333	3.09852	1.61664	1.15046	1.48153
orf19.6213	SUI2	Ca21chr1_C_albicans_SC5314	1484830	1485732	11.9217	11.8059	11.5949	11.6344	11.8989	12.6909	11.379	11.3816	8.57073	9.54	10.7607	10.4972	8.59351	10.4425	8.97439	11.3795	8.06365	6.83396	6.56584
orf19.6211	orf19.6211	Ca21chr1_C_albicans_SC5314	1485887	1487542	5.38812	4.80079	5.23979	4.49178	5.65794	5.59007	3.98099	5.25138	3.55468	4.89353	5.48711	6.70947	4.09137	5.11031	5.11018	5.48522	3.41361	3.26574	3.54801
orf19.6209	orf19.6209	Ca21chr1_C_albicans_SC5314	1487778	1489211	6.78745	5.52146	7.97006	8.70751	8.7152	6.0856	5.24439	7.16919	7.62853	5.71918	6.17971	8.19384	5.23309	6.29746	6.39622	7.25898	3.45762	2.9864	2.59167
orf19.6208	MEF2	Ca21chr1_C_albicans_SC5314	1490523	1492802	4.47228	3.9134	4.89939	4.73436	5.16742	4.06928	3.22897	3.45157	3.69273	4.17722	3.43787	4.30442	2.68789	3.27599	3.85508	4.70078	2.31531	1.53137	1.69299
orf19.6205	orf19.6205	Ca21chr1_C_albicans_SC5314	1493138	1494094	9.07241	8.42359	11.1873	23.5642	18.4738	8.75021	6.23821	11.9504	15.0978	8.25223	11.6729	15.7484	6.69469	9.39417	11.0714	10.2364	6.66825	6.64327	5.60554
orf19.6203	PUT3	Ca21chr1_C_albicans_SC5314	1494204	1497140	2.82332	3.04083	3.32439	3.15544	2.77947	3.14423	2.27196	2.68109	2.71917	2.32933	2.97911	2.93782	2.08404	2.24161	2.78901	3.19815	1.87333	1.83256	1.52758
orf19.6202	RBT4	Ca21chr1_C_albicans_SC5314	1497979	1499055	10.3039	8.15476	11.4006	16.6787	16.9714	8.50649	7.12102	9.12306	11.1451	6.67466	6.7994	9.99408	4.24314	8.1056	10.1436	10.1196	3.90077	3.5786	3.16142
orf19.6200	orf19.6200	Ca21chr1_C_albicans_SC5314	1502242	1503195	10.4338	7.79484	12.5849	12.634	13.2158	7.40388	6.98312	6.91537	8.73347	7.65608	7.89003	9.70109	9.11997	7.30929	9.77474	10.7864	3.96738	3.06141	3.35765
orf19.6199	orf19.6199	Ca21chr1_C_albicans_SC5314	1504870	1507029	3.6583	3.45086	4.12876	2.29418	1.97646	3.20834	3.68789	2.95403	2.21794	3.6428	3.23817	2.66523	3.76367	3.68812	2.90114	4.0929	2.20231	1.35281	1.63482
orf19.6198.1	orf19.6198.1	Ca21chr1_C_albicans_SC5314	1507818	1508336	13.752	11.0828	12.9112	1.10638	2.08383	8.66633	18.333	10.3759	6.34714	15.0556	11.3075	5.75492	16.1041	11.5251	5.85961	13.0518	7.19896	4.64419	5.8993
orf19.6197	orf19.6197	Ca21chr1_C_albicans_SC5314	1509973	1511622	5.71303	6.70847	5.11733	10.3352	8.99791	11.9511	4.36788	11.2375	9.4968	4.94272	10.8912	10.3356	4.45823	12.3802	13.176	4.9395	10.209	8.76165	7.75832
orf19.6196	orf19.6196	Ca21chr1_C_albicans_SC5314	1513343	1513909	19.3521	14.2416	19.433	10.2741	11.8475	11.3034	15.1538	11.5471	17.1668	11.697	11.9838	14.1509	15.5687	14.8984	13.5383	19.1221	6.309	6.89796	7.45215
orf19.6195	orf19.6195	Ca21chr1_C_albicans_SC5314	1514154	1516388	2.9949	3.04856	2.84742	1.8246	3.04195	3.10744	2.75297	3.0538	2.69005	2.9153	3.40407	2.81318	2.35467	3.39148	3.15014	3.01134	2.50319	2.64092	1.85484
orf19.6194	orf19.6194	Ca21chr1_C_albicans_SC5314	1516859	1517800	7.81841	6.0102	7.34561	1.37136	4.02121	5.39696	9.00886	7.45333	3.10974	7.97702	6.56934	2.69633	11.281	9.9956	5.06658	6.94954	6.07853	4.80597	5.70283
orf19.6193	TAF145	Ca21chr1_C_albicans_SC5314	1518264	1522049	2.14594	2.05226	2.0834	1.76378	2.0195	2.23804	1.59898	1.98706	1.9377	1.91104	2.03907	2.07829	1.59753	1.63363	1.83189	2.14845	1.66227	1.51142	1.3235
orf19.4456	GAP4	Ca21chr1_C_albicans_SC5314	1527013	1528836	6.26208	5.55514	6.27196	8.80078	9.38763	7.17563	4.85224	7.91327	8.18604	4.55443	6.19622	6.42178	4.30013	7.97135	9.76134	5.5838	6.21034	6.30665	4.29126
orf19.4455	orf19.4455	Ca21chr1_C_albicans_SC5314	1529021	1530826	4.83143	4.40665	5.22918	4.18779	5.70362	4.49345	3.86994	5.63194	3.91753	4.57784	4.31045	4.3704	4.5653	3.91595	4.66317	4.88283	3.00679	2.00486	2.30854
orf19.4451	RIA1	Ca21chr1_C_albicans_SC5314	1531511	1534645	2.61538	2.71152	2.70583	2.87557	3.39812	2.62003	2.19231	2.70045	2.5605	2.18693	2.57159	2.79789	1.70179	2.33741	3.00261	2.67597	1.73942	1.26126	1.22629
orf19.4450.2	orf19.4450.2	Ca21chr1_C_albicans_SC5314	1534840	1535082	37.7776	28.6861	37.7361	13.0379	27.1591	32.6044	28.1263	28.5433	45.7159	42.4559	49.8731	27.964	64.2785	61.586	42.1192	40.0171	47.1827	44.7777	64.5853
orf19.4450.1	orf19.4450.1	Ca21chr1_C_albicans_SC5314	1535227	1535433	33.9108	34.8348	23.3285	15.6488	39.2986	55.6023	21.1889	77.6737	63.6998	39.5784	70.1409	49.5468	35.0428	70.3799	73.6703	36.7643	75.4245	86.9205	108.972
orf19.4450	ZCF23	Ca21chr1_C_albicans_SC5314	1536764	1538464	5.83534	4.51536	6.23297	8.48877	8.09231	5.86379	4.77574	5.80305	6.95587	4.30675	5.63285	7.10456	4.69944	6.13101	8.44698	6.36741	3.45108	2.53515	3.0079
orf19.4449	orf19.4449	Ca21chr1_C_albicans_SC5314	1540755	1541501	12.7265	11.3309	12.8008	12.6841	19.0403	13.0677	12.5801	10.6673	13.4381	11.5621	13.5555	15.0374	10.0161	14.3058	16.7141	13.4269	8.62775	8.05022	6.57161
orf19.4448	SOG2	Ca21chr1_C_albicans_SC5314	1542293	1544758	4.13942	3.66524	4.34229	5.51321	4.37774	3.67248	3.43756	4.07672	4.66105	3.3344	3.51597	4.56068	2.57207	3.36927	4.05838	4.41961	2.44836	1.95426	1.9015
orf19.4447	YMC1	Ca21chr1_C_albicans_SC5314	1545462	1546361	9.3484	9.2552	9.38411	10.4244	14.3048	7.4871	8.72108	9.85092	8.99827	9.37613	10.21	10.0681	7.10609	8.86974	7.91242	9.70043	5.42084	3.861	3.89338
orf19.4446	orf19.4446	Ca21chr1_C_albicans_SC5314	1546472	1548214	5.21395	5.38789	5.23702	4.92924	4.90927	4.46768	4.16932	4.62085	4.46253	3.60415	4.82023	5.00262	2.85565	4.23335	5.43142	5.52674	2.72919	2.21792	2.67961
orf19.4445	orf19.4445	Ca21chr1_C_albicans_SC5314	1549838	1551466	3.87153	3.7162	3.88462	2.22737	2.59869	3.29202	4.08901	4.93647	3.75261	4.69587	4.59874	3.32717	3.63084	6.58468	5.91182	3.96726	4.49363	4.10344	5.02084
orf19.4444	PHO15	Ca21chr1_C_albicans_SC5314	1551791	1552717	10.2169	9.62168	10.2995	9.47919	8.44476	15.6269	8.71007	9.58337	6.94594	9.18112	13.45	12.745	6.94086	13.0053	10.1298	9.9484	13.2281	7.94042	11.3795
orf19.4443	YPD1	Ca21chr1_C_albicans_SC5314	1553589	1554143	12.8231	11.3251	12.2371	10.6425	18.8734	11.4068	11.6464	17.1081	12.0746	12.328	10.7395	13.1284	13.2702	15.5496	13.3537	16.2159	10.7093	9.32239	7.69853
orf19.4442	ALG9	Ca21chr1_C_albicans_SC5314	1554303	1555985	5.45506	4.83746	5.71266	4.33128	4.28887	4.95334	4.53445	4.87334	4.86051	4.71175	4.81398	5.08014	3.79917	5.32343	4.91376	6.00922	2.95086	2.54951	2.20087
orf19.4441	orf19.4441	Ca21chr1_C_albicans_SC5314	1556170	1557966	4.96867	4.11332	5.15916	4.55284	5.88506	4.40443	4.53969	5.17316	4.40271	4.38406	4.85345	5.51003	4.70156	5.3561	5.27282	5.34236	3.07149	1.74325	2.2333
orf19.4440	SEC34	Ca21chr1_C_albicans_SC5314	1558202	1560721	3.39995	3.51776	3.50232	1.84586	2.41805	3.20224	2.83849	3.46376	2.44662	2.96081	3.55113	3.23702	3.09355	3.35213	3.31391	3.38518	2.24277	2.14002	1.83628
orf19.4439.1	orf19.4439.1	Ca21chr1_C_albicans_SC5314	1560777	1560986	37.1255	34.9875	40.1389	18.0206	14.5462	30.5596	36.6563	29.0271	11.5624	46.8157	35.219	14.5188	56.7479	26.1466	26.0293	33.5432	19.7111	12.2492	16.0761
orf19.4439	orf19.4439	Ca21chr1_C_albicans_SC5314	1561038	1561481	17.9598	11.7402	17.1133	8.69242	8.9486	11.3531	22.4661	17.7488	9.88974	14.7742	12.3807	13.3335	13.1178	14.3978	10.9178	14.8126	8.81889	2.8844	7.44059
orf19.4438	RME1	Ca21chr1_C_albicans_SC5314	1578967	1580490	7.89512	5.2424	7.5676	7.72013	7.59541	5.77143	4.99604	6.65976	5.19151	6.06366	7.59913	8.82165	5.29772	4.62089	6.63094	7.17964	5.06698	4.10078	5.95756
orf19.4437	orf19.4437	Ca21chr1_C_albicans_SC5314	1581235	1584358	2.40736	2.65675	2.50727	2.18335	2.30878	3.0232	2.11021	2.4681	2.07453	2.40257	3.29658	2.61391	2.22238	2.84468	2.77385	2.45272	2.8388	2.40921	2.33712
orf19.4436	orf19.4436	Ca21chr1_C_albicans_SC5314	1584420	1584935	12.7594	15.2433	13.8439	8.30133	14.9075	18.7098	13.3903	25.6414	15.8839	12.4619	20.9849	18.6052	18.1717	26.3171	21.7358	14.142	22.7696	23.9189	20.7506
orf19.4435	orf19.4435	Ca21chr1_C_albicans_SC5314	1586011	1589922	1.98988	1.82136	2.01531	1.94571	1.77099	1.96881	1.62932	1.44428	1.53854	1.71042	1.77144	1.74839	1.52353	1.47213	1.52202	1.91562	1.29476	1.18898	1.08786
orf19.4433	CPH1	Ca21chr1_C_albicans_SC5314	1590604	1592574	4.19334	3.57886	4.79236	6.20091	5.6762	3.80359	3.89325	3.95961	5.44319	3.7201	3.47359	4.59747	2.64119	4.33801	5.44175	4.66822	1.96791	1.49296	1.89415
orf19.4432	KSP1	Ca21chr1_C_albicans_SC5314	1595267	1598119	3.10265	2.98352	2.78874	2.35543	2.42343	3.60707	2.48117	3.04312	2.23309	2.55457	3.67257	3.45286	2.61339	2.68066	3.00266	3.19335	3.06416	2.28786	2.68807
orf19.4430	orf19.4430	Ca21chr1_C_albicans_SC5314	1600458	1602098	5.06908	5.11316	5.09628	4.07626	3.58813	5.19227	4.2679	3.88212	3.35264	4.95602	4.81636	3.97948	5.49855	5.96173	4.06731	5.3862	3.75772	3.28349	2.94137
orf19.4428	orf19.4428	Ca21chr1_C_albicans_SC5314	1602250	1603689	3.9182	3.64767	4.36867	0.694641	1.02475	2.95947	4.33576	3.75542	1.17165	4.996	4.15364	1.64139	3.88212	3.20809	2.49108	4.41922	3.1924	2.37199	1.85096
orf19.4427	SKP1	Ca21chr1_C_albicans_SC5314	1604515	1605009	16.6212	14.0316	16.9133	2.63524	5.56336	11.4914	18.4367	10.884	9.67062	19.4098	13.5008	10.0399	15.1501	13.7557	13.0784	15.5241	7.73203	9.39868	7.2834
orf19.4426	PEX3	Ca21chr1_C_albicans_SC5314	1605439	1606830	3.93959	3.63525	4.18077	1.28168	0.972496	2.96837	4.38851	3.16005	2.1981	4.52835	3.20625	1.93046	5.29534	3.66203	2.32027	4.03523	2.87572	2.74382	2.48548
orf19.4424	PHO100	Ca21chr1_C_albicans_SC5314	1609129	1610100	9.29277	7.63307	9.34585	8.80581	8.31748	8.76242	7.45348	7.38424	6.31769	7.18004	7.96346	8.66742	6.44551	8.35542	8.70733	9.57725	2.76019	3.12963	2.71693
orf19.4423	orf19.4423	Ca21chr1_C_albicans_SC5314	1611087	1614308	2.45436	2.34735	2.65797	2.6554	2.57598	2.36223	2.45308	2.60796	2.2334	2.24799	2.60946	2.61313	2.18567	2.61445	2.84265	2.53341	1.4342	1.37482	1.18216
orf19.2799	GPI8	Ca21chr1_C_albicans_SC5314	1615765	1616916	6.38434	5.10552	7.07713	2.84443	2.62835	5.16819	7.67569	7.70054	4.18123	7.41733	6.71804	4.69767	6.63154	7.88656	6.30699	6.15229	5.77748	4.32751	5.30529
orf19.2798	orf19.2798	Ca21chr1_C_albicans_SC5314	1617182	1619149	3.93665	4.01414	4.61879	2.45587	2.28776	3.39266	3.60209	3.43185	2.757	3.76	3.41127	2.46236	4.37233	2.95427	3.32194	4.55846	2.00269	1.72508	1.65376
orf19.2797	orf19.2797	Ca21chr1_C_albicans_SC5314	1619388	1621259	4.01788	3.42661	3.98746	1.67955	1.9907	2.60958	3.46917	3.22058	2.29383	3.88201	3.02185	2.55791	3.79678	3.11318	2.67506	4.40755	1.66002	1.0628	1.49985
orf19.2796	orf19.2796	Ca21chr1_C_albicans_SC5314	1621508	1623502	2.70471	2.50302	2.34934	0.6739	1.05772	1.86236	2.85428	1.62423	1.42434	2.95492	1.92585	1.28699	2.92385	1.91656	1.45408	2.34104	1.75285	1.18581	1.44346
orf19.2795	orf19.2795	Ca21chr1_C_albicans_SC5314	1623924	1624898	3.89664	3.63431	4.73184	1.2801	2.48835	3.08851	4.82198	3.05225	1.86157	5.39072	3.35254	1.70156	3.99272	3.91878	2.41502	4.76931	4.43137	5.832	3.00884
orf19.2794	orf19.2794	Ca21chr1_C_albicans_SC5314	1625260	1626093	5.0902	3.6409	4.88024	1.35678	0.749341	2.62954	5.47597	5.64386	2.67361	6.41349	3.65396	1.25967	5.39694	3.95312	3.43817	5.22014	3.07627	4.25102	2.60089
orf19.2792	IST2	Ca21chr1_C_albicans_SC5314	1626286	1629144	2.04056	1.94921	1.8675	1.08467	1.00553	1.69881	1.92351	1.99414	1.26965	2.14243	2.05808	1.3234	1.94417	1.97494	1.34583	1.88024	1.34705	1.11653	1.36083
orf19.2800	orf19.2800	Ca21chr1_C_albicans_SC5314	1630691	1630786	0	0	0	0	0	0	0	0	0	0	0	0	0	0	0	0	0	0	0
orf19.2791	BBC1	Ca21chr1_C_albicans_SC5314	1631898	1634762	2.96701	2.62145	3.14092	4.29329	4.61096	2.87619	2.68434	2.69278	3.99035	2.46584	3.38139	3.7278	2.11896	3.2958	3.92152	3.00048	1.727	1.58292	1.58447
orf19.2790	SWD2	Ca21chr1_C_albicans_SC5314	1635240	1636334	8.10748	7.735	8.28468	5.32307	6.78791	6.26217	8.88344	7.81136	5.60348	6.21104	7.11603	6.942	7.3747	8.58105	7.29982	8.49181	4.31266	3.79388	4.62828
orf19.2789	orf19.2789	Ca21chr1_C_albicans_SC5314	1636942	1637901	5.50719	6.58763	4.90346	1.9402	1.08759	3.36857	6.89611	4.79202	2.63621	6.12055	5.997	3.98566	8.41797	6.06329	3.99611	5.00289	3.3375	3.33176	3.05054
orf19.2788	orf19.2788	Ca21chr1_C_albicans_SC5314	1637927	1639135	4.84445	5.08293	5.3	1.54613	1.1246	3.70449	6.01454	4.58319	2.35984	5.39762	4.30554	2.53604	7.04825	5.27931	3.27218	5.02069	2.36355	2.02289	1.48854
orf19.2787	PRY1	Ca21chr1_C_albicans_SC5314	1639582	1640814	5.55961	5.44959	7.17779	6.33815	5.01067	4.71724	4.89415	3.9434	6.29365	4.68029	4.2855	4.69922	4.25248	4.72574	4.87635	6.41934	2.0965	2.61814	1.84924
orf19.2786	orf19.2786	Ca21chr1_C_albicans_SC5314	1642067	1645192	1.12255	1.12244	1.19129	0.343094	0.541582	0.876739	1.33022	1.0327	0.917764	1.63362	1.14149	0.55177	1.6177	1.12552	0.846754	1.17171	0.916924	0.928121	0.80056
orf19.2785	ATP7	Ca21chr1_C_albicans_SC5314	1645704	1646228	8.61311	7.97106	8.84001	3.0635	1.45462	7.9455	13.2565	15.5585	11.2087	12.5733	12.7337	7.33582	16.646	18.3428	12.494	9.33983	10.1891	9.28358	8.16002
orf19.2784	orf19.2784	Ca21chr1_C_albicans_SC5314	1646384	1647328	2.65837	1.9907	2.35528	0.333714	1.43666	1.61691	3.19883	1.57678	1.27631	4.25221	1.53593	0.490564	3.26943	1.39051	0.374907	2.62451	1.59736	1.49633	1.45089
orf19.2783	PIR32	Ca21chr1_C_albicans_SC5314	1647638	1648912	3.97821	3.70371	4.13778	1.31382	1.47979	3.13844	5.32624	3.07104	2.45397	4.76256	3.07721	1.65839	5.25982	3.60109	2.79507	4.20709	2.59135	2.15118	2.04522
orf19.2782	orf19.2782	Ca21chr1_C_albicans_SC5314	1649731	1650258	10.0571	9.44485	8.73984	2.40521	4.60204	8.89135	10.6439	7.04061	9.2527	11.3729	10.2018	4.59337	10.0241	9.8629	10.1222	9.64745	4.79699	6.22091	5.61221
orf19.2781	orf19.2781	Ca21chr1_C_albicans_SC5314	1651229	1653745	1.15648	0.833888	0.930262	0.0784009	0.360726	0.520418	1.23737	0.548923	0.478181	1.804	0.525343	0.223408	1.84344	0.658025	0.415227	1.20689	0.569946	0.417358	0.55953
orf19.2779	orf19.2779	Ca21chr1_C_albicans_SC5314	1658949	1659461	13.6867	11.0249	13.3733	13.2114	15.8441	10.5163	10.1816	8.91761	11.8532	10.0865	8.66102	13.0612	9.03394	13.8185	10.541	13.2128	6.01324	4.10526	2.9726
orf19.2778	orf19.2778	Ca21chr1_C_albicans_SC5314	1660272	1662500	0.704363	0.536711	0.616144	0.074977	0.137182	0.387497	0.860204	0.274821	0.265626	1.40986	0.41004	0.108522	1.59504	0.392747	0.163651	0.777192	0.654965	0.703845	0.59045
orf19.1227	ZCF4	Ca21chr1_C_albicans_SC5314	1666503	1667093	9.60925	9.21912	8.16829	1.99086	4.24712	4.89195	8.7492	7.20772	3.69259	11.7163	6.06373	4.24516	14.2105	8.63405	3.69724	9.02031	4.33929	2.68615	4.40948
orf19.1228	HAP2	Ca21chr1_C_albicans_SC5314	1668206	1669300	5.59843	4.46196	6.13101	3.08614	2.6416	4.59627	4.2478	3.13166	4.00248	5.71908	3.71783	3.34453	4.38308	3.92065	3.31085	5.39951	3.55051	3.4382	3.40495
orf19.1229	orf19.1229	Ca21chr1_C_albicans_SC5314	1669828	1672965	0.602716	0.691486	0.4843	0.156366	0.268724	0.510786	0.625177	0.847152	0.52696	1.16438	0.776352	0.29089	0.957281	0.630526	0.32543	0.561874	1.38979	1.24441	0.911134
orf19.1232	VRG4	Ca21chr1_C_albicans_SC5314	1674241	1675356	4.19018	4.0263	4.24708	0.937188	1.4808	3.42013	5.28071	4.77932	3.13078	5.26906	3.6764	1.56933	5.4253	3.48962	2.72658	3.48604	4.99299	4.67969	2.43397
orf19.1233	ADE4	Ca21chr1_C_albicans_SC5314	1677134	1678759	3.09627	3.56499	3.0089	1.50292	1.89556	3.51354	3.3503	2.1465	1.75844	3.90444	3.42555	1.73346	3.39183	2.91869	2.24321	3.16083	3.28783	3.53791	2.13596
orf19.4712	FGR6-3	Ca21chr1_C_albicans_SC5314	1691374	1692912	0.414748	0.580631	0.50996	0.167764	0.338549	0.406425	0.411377	0.837715	0.202619	0.451401	0.289552	0.298784	0.493081	0.636623	0.181742	0.421773	0.762242	0.91228	0.53672
orf19.4713	orf19.4713	Ca21chr1_C_albicans_SC5314	1696719	1699295	2.42531	2.53805	2.18569	1.00596	1.06859	2.2033	2.1141	2.39984	1.4453	2.7147	2.5605	1.86232	2.51228	2.84486	2.31908	2.23038	1.92985	1.79809	1.54612
orf19.5049	orf19.5049	Ca21chr1_C_albicans_SC5314	1699335	1700264	7.09865	5.11919	6.23619	1.6654	1.52974	4.42415	6.17043	3.72479	2.91307	6.30866	5.20073	2.41569	7.86065	3.17912	2.98619	6.35262	4.61288	3.35294	3.53318
orf19.5050	MTO1	Ca21chr1_C_albicans_SC5314	1700480	1702567	3.10755	3.15824	2.99497	1.41269	1.85763	2.50055	3.06789	2.39787	1.69931	2.78212	2.97492	1.94012	3.55892	2.42101	2.09537	2.992	1.78934	1.33033	1.59811
orf19.5051	orf19.5051	Ca21chr1_C_albicans_SC5314	1702648	1704918	3.83322	3.28436	3.7431	2.25837	2.54981	2.98171	2.90682	1.82843	2.17508	3.0595	3.24224	2.63322	2.98421	2.80326	2.98614	3.73611	1.7762	1.49392	1.64956
orf19.5052	orf19.5052	Ca21chr1_C_albicans_SC5314	1705203	1706363	6.10355	5.44971	5.60825	2.68996	4.93756	5.19549	5.83215	6.80604	3.42684	6.40019	5.38721	4.82513	5.29138	5.26424	4.96767	6.18554	2.81106	3.31152	3.0651
orf19.5053	orf19.5053	Ca21chr1_C_albicans_SC5314	1706446	1707228	6.10869	6.01814	5.70652	1.70131	2.81198	4.00382	7.94628	5.25465	4.25631	7.99778	6.11948	2.85822	6.73517	8.39102	3.12051	6.61167	4.68977	4.31272	3.7881
orf19.5054	orf19.5054	Ca21chr1_C_albicans_SC5314	1707564	1708466	7.70519	5.80012	6.25714	2.86292	3.19599	4.86975	7.41398	7.53542	3.2738	8.45488	7.07483	4.79401	7.62163	7.50558	6.1589	6.17274	4.07283	4.84653	3.92751
orf19.5056	orf19.5056	Ca21chr1_C_albicans_SC5314	1708525	1709964	4.33271	3.14621	4.07743	0.73057	0.908743	3.09874	4.60274	3.37473	1.8515	4.78265	3.26843	1.93392	4.44533	2.78035	2.30656	4.03011	2.63346	2.35828	2.65265
orf19.5057	orf19.5057	Ca21chr1_C_albicans_SC5314	1710213	1711466	3.52691	3.47685	3.6551	0.521166	0.943355	1.82117	4.75977	2.04867	1.64037	5.22819	3.00155	1.13579	4.0582	3.04586	2.22033	3.57952	2.05522	1.89839	1.97438
orf19.5058	SMI1	Ca21chr1_C_albicans_SC5314	1711758	1713620	3.18411	3.81737	3.29406	2.55446	3.73117	4.99928	3.53467	7.02605	3.41357	3.6328	6.27078	5.02945	4.23013	6.79777	4.50621	3.74727	7.62273	5.68494	7.76207
orf19.5059	GCS1	Ca21chr1_C_albicans_SC5314	1714737	1717055	1.95987	2.07388	1.90524	0.475656	0.715711	1.38726	1.853	1.48772	0.892393	2.61195	1.41405	0.739429	2.10186	1.5009	1.08504	1.8969	1.1522	0.941045	0.95464
orf19.5061	ADE5,7	Ca21chr1_C_albicans_SC5314	1718587	1720995	3.12803	3.20495	3.18658	2.09263	1.65808	2.71208	2.63293	1.93744	2.07774	2.7889	2.57903	2.38662	2.24242	2.13976	2.24174	3.11508	1.99717	1.77348	1.4407
orf19.5063	COI1	Ca21chr1_C_albicans_SC5314	1722918	1723493	7.71055	8.39125	8.09711	1.19766	1.57097	4.42469	8.34314	5.20871	3.88742	9.88978	3.95179	2.33614	10.183	4.01011	3.74816	9.14881	3.09028	4.54175	3.53686
orf19.5064	MRPL3	Ca21chr1_C_albicans_SC5314	1723858	1725072	4.39468	3.46506	3.49852	1.14397	1.60239	3.08111	3.88518	4.35015	1.62546	5.44434	2.93773	1.50663	3.84258	2.88403	1.97636	3.53972	4.21247	4.21777	2.84838
orf19.5064.1	orf19.5064.1	Ca21chr1_C_albicans_SC5314	1725751	1725942	23.3167	20.9276	19.772	4.71577	26.1022	12.4036	22.2261	5.20871	15.4593	42.0038	14.7736	21.9394	50.9151	24.0607	15.5693	24.4933	12.0924	3.8562	7.95794
orf19.5065	orf19.5065	Ca21chr1_C_albicans_SC5314	1726263	1727666	1.95184	1.35278	1.57412	0.264571	0.26441	1.4284	1.69632	0.984912	1.12599	3.70316	1.49398	0.547056	3.55477	1.2149	0.558063	1.79323	2.7024	2.49519	2.14553
orf19.5066	orf19.5066	Ca21chr1_C_albicans_SC5314	1729702	1730502	6.06051	4.39145	5.35555	0.270951	1.81218	3.86341	8.00732	4.58886	2.01021	8.73414	4.49569	1.5757	5.98081	4.28556	2.83275	5.26987	4.58558	3.01325	3.12443
orf19.5067	orf19.5067	Ca21chr1_C_albicans_SC5314	1730783	1731481	5.02629	4.05034	4.04906	0.457452	0.984681	2.36421	5.5293	3.62422	3.00801	7.24366	3.8806	1.79323	5.29266	4.53833	2.54512	4.79687	4.1968	3.84044	4.30295
orf19.5068	IRE1	Ca21chr1_C_albicans_SC5314	1731684	1735358	1.64413	1.83785	1.69923	1.14375	1.03901	1.85139	1.5593	2.34112	1.5324	1.64332	2.08943	1.28751	1.88696	2.20009	1.80257	1.56754	1.59917	1.37464	1.31596
orf19.5069	orf19.5069	Ca21chr1_C_albicans_SC5314	1737133	1737864	9.3576	7.48065	8.27833	3.059	5.08809	6.10822	9.38141	6.96797	6.0456	9.63269	6.02315	4.27664	9.73027	10.7597	10.0866	8.85579	4.57568	3.44892	3.78685
orf19.5070	orf19.5070	Ca21chr1_C_albicans_SC5314	1741854	1743149	5.27592	4.20374	5.40582	2.77975	3.81925	3.99754	3.90253	3.60744	3.98229	4.93872	4.27529	3.21015	4.07259	3.74938	4.21445	5.69603	2.61422	2.09896	2.05225
orf19.5071	NRP1	Ca21chr1_C_albicans_SC5314	1747314	1749605	3.43995	3.49901	4.16638	4.67073	4.35025	3.91683	3.00134	3.71606	4.36787	2.70192	3.53636	4.25946	2.72334	3.41062	4.78901	3.58385	2.46084	2.59779	2.12671
orf19.5073	DPM1	Ca21chr1_C_albicans_SC5314	1750300	1751019	13.2646	12.0672	12.9353	7.32966	8.43005	10.863	15.5917	22.1004	16.2006	11.0232	13.6963	11.246	12.3906	23.7827	24.5418	13.304	7.13721	3.94875	5.84761
orf19.5074	orf19.5074	Ca21chr1_C_albicans_SC5314	1751322	1753196	4.05743	4.0549	3.92732	2.69847	2.47472	4.05245	4.16984	4.24195	3.13966	3.3872	4.10232	4.07383	3.34567	4.16286	4.04057	3.94537	2.52328	2.14306	2.05136
orf19.5076	PFY1	Ca21chr1_C_albicans_SC5314	1753657	1754037	29.4657	24.7245	20.0846	43.113	54.1345	26.6916	26.5438	34.2449	41.1188	20.572	25.5678	32.0365	21.55	39.1057	42.8334	21.8367	9.82687	10.1846	9.59946
orf19.5076.1	orf19.5076.1	Ca21chr1_C_albicans_SC5314	1754785	1755009	47.7021	34.7847	40.7245	26.9808	55.4372	40.4066	55.115	25.2858	50.9531	35.6839	39.4453	39.9394	47.7859	31.5368	36.8459	52.3681	28.6176	17.4096	21.7305
orf19.5077	orf19.5077	Ca21chr1_C_albicans_SC5314	1755501	1756001	19.3238	18.1743	19.4974	17.8096	24.2793	27.2296	17.8213	26.3498	16.6103	14.3944	24.5104	20.9443	13.6262	20.4957	28.3923	19.2876	25.3966	26.1655	18.8951
orf19.5078	orf19.5078	Ca21chr1_C_albicans_SC5314	1756580	1756987	22.4984	20.2507	23.0188	19.5438	25.771	28.3357	19.6882	14.3545	16.3968	17.9393	26.2945	31.5806	18.2911	18.6491	15.5154	21.0041	15.2641	8.88126	16.0077
orf19.5079	CDR4	Ca21chr1_C_albicans_SC5314	1758073	1762545	1.89027	2.18779	2.08794	3.30048	2.96373	3.33421	1.57275	1.96952	2.10178	1.581	3.57996	5.00404	1.25289	2.25204	2.0654	2.00199	2.11327	1.51052	3.10599
orf19.5079.1	orf19.5079.1	Ca21chr1_C_albicans_SC5314	1763056	1763442	22.6833	21.1643	15.4343	7.13023	17.1327	20.2464	20.7	24.2168	15.6211	19.9391	24.1078	13.5003	15.5956	21.3202	17.2449	21.0366	16.0726	14.6171	11.5893
orf19.5081	FUN12	Ca21chr1_C_albicans_SC5314	1763797	1766850	3.01049	2.8105	3.30899	4.30822	4.61673	3.28206	2.34338	2.54594	3.49244	2.2689	2.91742	3.26623	1.78432	2.66275	3.28194	2.89807	2.05516	1.91432	1.45733
orf19.5083	DRG1	Ca21chr1_C_albicans_SC5314	1767426	1768532	9.00149	7.37661	9.34658	9.82887	8.83358	9.28889	6.95713	6.59833	9.2275	6.46822	7.43993	7.91978	6.16056	6.58653	8.46942	8.66927	4.36517	4.47769	2.93254
orf19.5085	orf19.5085	Ca21chr1_C_albicans_SC5314	1769083	1772358	2.50951	2.52845	2.67585	3.35303	3.17914	2.61014	2.06543	2.1251	2.8479	2.068	2.12005	2.59363	1.6595	2.30583	2.85667	2.39687	1.42677	1.18681	0.995441
orf19.5087	BUD6	Ca21chr1_C_albicans_SC5314	1772735	1774846	3.20708	3.46662	3.82368	3.75814	2.69651	4.00866	3.08793	4.02252	3.8396	2.81844	3.41869	3.84544	3.02031	3.83778	3.75292	3.86329	2.04372	1.71457	1.80862
orf19.5089	TERT	Ca21chr1_C_albicans_SC5314	1774856	1777459	2.21229	2.52527	2.503	1.24891	1.17663	1.7284	2.87059	2.81914	1.63666	2.50102	2.10311	1.57044	2.60808	2.69461	2.3982	2.34585	1.05842	1.19916	0.944585
orf19.5090	orf19.5090	Ca21chr1_C_albicans_SC5314	1777650	1778630	7.82583	6.98827	7.50891	7.50952	5.79088	8.35231	6.9952	8.3135	6.98148	8.96436	8.9708	6.6182	6.80454	7.74198	8.5483	8.70364	4.30785	3.84058	3.4548
orf19.5092	orf19.5092	Ca21chr1_C_albicans_SC5314	1778627	1779265	8.77116	6.53069	7.19122	2.06792	2.06199	4.89187	9.65345	4.18002	4.77474	10.5639	6.42195	5.19942	11.7472	6.51673	5.15395	7.15145	3.27518	1.94961	3.05345
orf19.5093	orf19.5093	Ca21chr1_C_albicans_SC5314	1779375	1780433	5.87604	5.95189	6.8149	3.78671	3.25325	5.49346	6.08168	7.0198	4.51994	5.52279	6.43897	5.04816	8.03339	6.72261	6.09864	6.04694	4.51148	3.52383	3.83657
orf19.5094	BUL1	Ca21chr1_C_albicans_SC5314	1780738	1782963	2.83331	2.86679	2.99657	1.30812	1.41598	2.22926	2.98979	2.41117	1.99151	2.89428	2.28777	1.83624	3.45962	2.59554	2.65443	3.16368	1.27298	0.860662	0.957135
orf19.5095	orf19.5095	Ca21chr1_C_albicans_SC5314	1785424	1789380	2.01676	1.87122	2.14397	2.19513	1.89738	2.04878	1.71127	2.12152	1.94434	1.67174	1.93492	2.04029	1.57698	2.17525	2.29096	2.12627	1.00925	0.858857	0.758798
orf19.5097	CAT8	Ca21chr1_C_albicans_SC5314	1790436	1793606	2.52581	2.26835	2.43971	1.35099	1.29985	1.70646	2.23972	2.18966	1.5034	1.97256	1.85355	1.67569	2.08647	2.22289	1.84556	2.59072	0.866701	0.613563	0.726943
orf19.5098	NTG1	Ca21chr1_C_albicans_SC5314	1794223	1795185	7.01771	6.38389	8.42101	5.97186	6.70112	6.12432	7.37854	5.03828	6.85679	6.20174	5.76393	6.06848	5.75697	6.31251	6.91101	7.20907	2.64378	1.47157	2.42525
orf19.5100	MLT1	Ca21chr1_C_albicans_SC5314	1795293	1800113	1.452	1.4374	1.42375	1.04608	1.24719	1.38542	1.2548	1.34571	1.0337	1.30388	1.32176	1.12948	1.03906	1.18304	1.30262	1.42087	0.844864	0.6312	0.564835
orf19.5101	CCR4	Ca21chr1_C_albicans_SC5314	1801719	1804082	3.64741	3.72126	3.77858	5.20378	4.39061	4.62926	3.32454	4.1536	4.44399	3.25232	4.50088	4.61299	3.11974	4.25354	5.36614	3.68857	3.3821	2.85913	2.70343
orf19.5102	PLB5	Ca21chr1_C_albicans_SC5314	1804179	1806443	4.14875	3.11871	4.01463	4.31803	4.64214	3.39626	3.01721	4.10876	4.344	3.38475	3.08645	3.83612	2.91061	3.78633	4.0648	4.25397	1.69439	1.13054	1.50582
orf19.5103	orf19.5103	Ca21chr1_C_albicans_SC5314	1806937	1807929	8.05293	8.06201	9.03921	9.57067	13.5805	7.73676	8.93818	10.2342	11.6807	7.66473	9.71674	11.278	6.55647	11.334	9.11903	8.51404	6.1257	3.77715	4.83457
orf19.5104	LTP1	Ca21chr1_C_albicans_SC5314	1809023	1809691	9.69403	10.5297	9.63171	6.82512	6.18109	8.65709	8.11439	9.39084	6.36662	10.2967	8.42781	9.18594	9.7853	10.3053	9.40415	10.9456	4.48204	4.4467	3.87818
orf19.5105	orf19.5105	Ca21chr1_C_albicans_SC5314	1810187	1813627	2.7845	2.66571	3.12714	5.60644	4.32743	3.37597	2.14141	2.16584	4.02524	1.83084	3.017	3.81374	1.48303	2.65931	3.53046	2.90102	1.62264	1.66401	1.54232
orf19.5106	DIP2	Ca21chr1_C_albicans_SC5314	1816394	1819339	2.40758	2.38072	2.46428	1.13887	1.62147	2.11017	2.16879	1.95676	1.36512	2.15369	1.93367	1.32405	1.93196	1.75782	1.65879	2.35742	1.48182	1.19569	0.963346
orf19.5107	NOT5	Ca21chr1_C_albicans_SC5314	1820259	1822247	4.80581	4.37495	4.88499	5.74392	5.78675	4.95168	3.73354	3.45684	4.05622	4.29608	4.79274	4.00354	2.87826	3.92355	4.70294	4.59382	3.22827	2.86026	2.32349
orf19.5110	OPY2	Ca21chr1_C_albicans_SC5314	1823851	1825434	6.87603	5.74178	6.94705	7.27502	6.37574	6.21531	4.82771	4.52368	5.20016	4.55505	5.16923	5.80215	3.17512	5.58544	5.56624	6.97527	2.79824	2.28893	2.63072
orf19.5112	TKL1	Ca21chr1_C_albicans_SC5314	1826680	1828713	5.25838	5.42397	5.235	10.0367	9.10949	7.30029	4.27671	6.78648	7.46746	3.66253	5.82628	8.60972	2.98419	6.34601	8.04631	5.47475	3.79815	3.39482	3.20863
orf19.5113	ADH2	Ca21chr1_C_albicans_SC5314	1829288	1830334	9.80137	12.6525	11.3034	31.8076	28.345	19.385	8.747	15.4726	21.5884	6.52454	14.9781	22.6871	5.02247	13.8361	16.1871	9.34085	34.3417	41.3416	42.3723
orf19.5114	orf19.5114	Ca21chr1_C_albicans_SC5314	1831969	1832442	14.9385	12.9138	15.0156	13.5958	12.3129	14.9958	15.967	20.9858	17.355	13.6196	22.8036	17.8487	21.1634	27.2397	21.9265	15.3911	18.1543	13.1604	12.2954
orf19.5114.1	orf19.5114.1	Ca21chr1_C_albicans_SC5314	1832948	1833139	66.0641	123.291	68.9196	809.765	665.606	543.801	70.2826	476.308	727.399	53.0048	436.096	724	108.619	476.402	559.196	66.1842	1347.09	1339.64	1755.39
orf19.5117	OLE1	Ca21chr1_C_albicans_SC5314	1834354	1835814	10.4316	18.4721	11.0344	105.864	98.5738	80.872	8.97388	47.9768	60.9012	7.97964	65.6009	106.408	7.50357	54.477	55.077	9.27021	113.661	120.915	135.535
orf19.5118	SDS24	Ca21chr1_C_albicans_SC5314	1839339	1841225	5.86242	5.94871	6.21691	19.2915	15.6396	15.2338	4.22892	7.1061	10.302	4.2761	16.3485	25.4107	3.73666	9.19164	14.6276	5.76749	9.74609	9.75707	21.2765
orf19.382	TEF2	Ca21chr1_C_albicans_SC5314	1842606	1843982	1.05774	1.73361	0.856667	5.47477	5.09586	4.82296	0.85255	3.128	4.20776	0.56386	2.7765	4.12321	0.505938	2.33891	3.53142	1.07397	4.39632	4.82814	3.48111
orf19.384	orf19.384	Ca21chr1_C_albicans_SC5314	1844216	1845892	7.12422	5.70702	7.61224	7.97405	8.08324	6.97412	5.11026	5.96275	6.42049	6.08266	5.52986	7.04575	5.01288	6.65468	7.10885	6.83787	3.54264	3.15414	2.67736
orf19.385	GCV2	Ca21chr1_C_albicans_SC5314	1846497	1849496	3.03116	3.55362	3.40836	3.37751	4.49041	4.50563	2.38914	2.80435	2.89278	2.37589	2.97185	3.12651	2.02987	2.51309	3.54996	2.98199	3.8089	3.90136	1.81993
orf19.386	SAM4	Ca21chr1_C_albicans_SC5314	1850470	1851405	10.9557	9.97354	10.031	14.9105	21.7375	15.1905	9.60498	21.1134	23.1095	8.37419	13.607	18.2323	9.28367	23.7918	26.696	9.97729	8.80257	8.43749	6.39007
orf19.387	GCR3	Ca21chr1_C_albicans_SC5314	1851872	1854532	2.48559	2.72851	2.5675	1.35029	1.34758	2.86847	2.46121	3.47701	2.12643	2.68659	3.011	2.12257	3.12193	3.56998	2.93825	2.66967	1.81623	1.54182	1.78148
orf19.388	CAF16	Ca21chr1_C_albicans_SC5314	1854922	1855884	10.5707	10.5072	10.3298	10.4173	12.6241	14.9994	8.73963	13.3664	10.1882	8.90506	14.7687	16.1342	9.1302	14.5379	14.0799	10.3786	10.9116	7.3885	11.0454
orf19.389	orf19.389	Ca21chr1_C_albicans_SC5314	1855967	1856338	14.641	19.8757	18.6604	7.8963	10.7197	14.7819	23.5232	27.2884	15.6057	19.1817	15.4506	17.7768	21.0984	19.2285	23.5024	18.0472	14.4958	13.1488	10.5995
orf19.390	CDC42	Ca21chr1_C_albicans_SC5314	1856886	1857461	16.038	14.3561	15.9432	17.7403	18.4891	18.2065	14.2835	16.7836	16.9057	12.7789	17.9351	17.3687	14.4574	19.2486	20.1824	14.5339	12.2268	11.2258	10.1685
orf19.391	UPC2	Ca21chr1_C_albicans_SC5314	1858237	1860375	4.54904	4.82023	5.35723	17.8471	20.2422	14.1386	4.25918	12.3337	12.0034	3.67439	13.702	21.227	4.05672	14.6365	7.49526	4.65233	21.0936	14.6712	16.9058
orf19.392	orf19.392	Ca21chr1_C_albicans_SC5314	1861319	1861753	20.4411	19.9419	17.9388	10.3683	22.2474	22.7653	21.884	35.2904	16.4851	20.0678	20.6799	19.946	25.5691	25.7807	11.627	22.3356	18.8463	12.3205	14.9865
orf19.393	APS3	Ca21chr1_C_albicans_SC5314	1861819	1862414	18.8974	15.0141	17.8224	19.9255	22.9125	17.0051	19.8867	14.595	18.5767	12.766	16.4676	22.1044	12.6814	14.2329	18.9852	17.0361	9.97677	8.88428	9.01572
orf19.394	orf19.394	Ca21chr1_C_albicans_SC5314	1862609	1863994	6.23232	5.83195	7.05732	6.5157	7.45092	7.26607	6.68599	7.98533	7.32292	6.50601	8.9252	8.40282	5.34128	10.158	10.2081	6.53039	5.89417	5.49085	5.93036
orf19.395	ENO1	Ca21chr1_C_albicans_SC5314	1864226	1865548	14.3114	46.433	16.5617	311.154	267.175	210.665	14.4228	116.479	236.584	9.03606	130.003	242.144	13.3446	155.369	160.046	16.4307	428.092	416.72	507.573
orf19.396	EAF6	Ca21chr1_C_albicans_SC5314	1866510	1867145	15.2796	13.1434	13.8492	21.8571	26.1672	23.8577	17.5186	33.0707	23.4321	11.9398	29.3715	30.9916	15.5704	37.0581	27.6688	13.5358	25.292	21.1565	22.4828
orf19.397	orf19.397	Ca21chr1_C_albicans_SC5314	1867224	1867667	19.517	21.5238	19.1204	27.463	34.5741	28.5659	25.1621	25.7574	25.5612	17.9534	35.505	38.4621	15.0221	39.5938	33.2387	21.7316	28.3787	27.9787	15.0052
orf19.398	orf19.398	Ca21chr1_C_albicans_SC5314	1867938	1868411	21.6791	14.8546	17.889	16.9119	26.7672	15.6385	14.2914	11.7749	15.3525	13.2914	14.1849	17.6987	23.2055	16.1859	16.3917	19.2388	6.64666	6.83328	7.39902
orf19.399	orf19.399	Ca21chr1_C_albicans_SC5314	1868518	1870656	4.32092	4.05412	4.35588	6.25842	6.53711	6.30661	3.97362	5.60497	5.66409	3.22315	6.3837	7.90304	3.05394	6.6688	6.6067	4.392	3.70235	2.95164	3.74557
orf19.400	GCF1	Ca21chr1_C_albicans_SC5314	1871464	1872201	9.73212	10.1925	8.67958	6.97647	8.83358	12.0186	12.2789	17.0007	8.53604	8.7321	13.8881	13.1171	10.1088	14.6568	13.5238	10.0175	10.722	8.35217	7.81013
orf19.401	TCP1	Ca21chr1_C_albicans_SC5314	1872960	1874624	5.27835	4.88817	5.55139	6.0469	5.94404	5.00026	3.57062	4.44826	4.4252	4.04284	4.64941	4.81374	3.82157	3.8714	4.8308	4.66379	3.22405	2.87158	2.21344
orf19.403	PCL2	Ca21chr1_C_albicans_SC5314	1874882	1875646	6.36457	6.76321	5.69354	1.44282	3.21991	8.1833	6.39482	4.48408	2.87014	7.30763	8.72013	3.51255	7.55474	7.27493	4.49499	7.41888	8.41695	7.19003	4.34443
orf19.405	VCX1	Ca21chr1_C_albicans_SC5314	1878025	1879275	8.94463	6.75133	9.43446	10.2988	9.29952	8.67287	5.77311	6.36638	7.37877	6.33693	7.25637	8.95766	5.2237	6.29099	6.5096	8.18774	3.30414	2.45251	3.01484
orf19.406	ERG1	Ca21chr1_C_albicans_SC5314	1880646	1882136	5.93779	8.32115	5.93908	15.2711	17.6742	19.0743	5.46867	13.455	8.05484	5.82094	17.4028	20.1307	4.9532	12.5281	6.71256	5.90226	20.9144	13.1215	21.7297
orf19.407	GCD6	Ca21chr1_C_albicans_SC5314	1882857	1885055	4.50733	4.21048	4.66405	4.19594	3.63155	4.88221	3.53534	4.37234	3.28748	3.45374	3.9002	3.95138	2.77742	3.59514	4.65865	4.57275	2.55355	1.64038	1.9464
orf19.409	orf19.409	Ca21chr1_C_albicans_SC5314	1885603	1886244	11.6686	12.6548	12.1768	37.9601	27.1395	35.6754	12.3035	39.0812	32.311	12.8805	61.7122	73.3396	11.1316	40.4574	37.9461	12.2119	54.0233	35.0417	118.033
orf19.4720	CTR2	Ca21chr1_C_albicans_SC5314	1886980	1887468	18.3154	16.2717	18.5501	8.72406	11.4014	17.0085	18.2437	16.6845	7.90243	16.3429	16.5335	16.4886	13.2566	12.6116	19.2018	19.2014	6.71119	6.77718	9.09901
orf19.4721	orf19.4721	Ca21chr1_C_albicans_SC5314	1887838	1889175	5.68152	4.7871	5.06014	1.87275	2.06036	4.55707	6.01158	5.91099	2.86498	5.33371	4.87867	3.8212	4.68296	4.70676	4.27461	5.06503	2.73902	1.93749	1.99371
orf19.4722	orf19.4722	Ca21chr1_C_albicans_SC5314	1889579	1890403	8.4192	7.5401	9.08728	8.50169	8.01123	8.09703	9.63049	12.7578	8.54932	9.04586	10.0762	8.0209	6.9248	10.0344	10.33	9.28626	6.22201	4.17719	4.31018
orf19.4723	orf19.4723	Ca21chr1_C_albicans_SC5314	1890589	1891525	7.06292	7.20154	6.87866	2.97007	2.05495	4.76945	8.17204	9.1369	4.57787	7.81044	7.48969	3.83828	8.07619	6.36461	4.52156	7.92104	3.19872	1.97534	3.53628
orf19.4724	orf19.4724	Ca21chr1_C_albicans_SC5314	1891789	1892559	12.0842	7.19441	12.5418	4.30314	3.57467	7.81352	14.1187	7.39347	5.65128	10.3574	9.12786	7.02957	11.9283	9.2511	9.25291	11.3436	5.21184	3.01317	5.63422
orf19.4725	SWI6	Ca21chr1_C_albicans_SC5314	1893017	1895206	2.73094	2.85691	3.13932	1.88482	1.68026	2.77984	2.47481	1.79715	2.20137	2.90566	2.83464	2.55758	2.67855	2.71857	2.75239	2.79989	2.00297	1.67761	1.43232
orf19.4726	orf19.4726	Ca21chr1_C_albicans_SC5314	1895362	1895937	8.75919	11.1209	11.4866	8.75786	5.31712	9.64728	9.94502	11.5106	12.3855	10.6676	12.1594	9.14142	9.05158	14.7038	13.2627	10.8859	7.3898	7.28393	6.41056
orf19.4727	orf19.4727	Ca21chr1_C_albicans_SC5314	1896273	1896740	15.5109	15.391	11.79	4.87567	12.9968	15.2729	20.4232	21.8196	9.31226	15.4859	18.0505	12.001	16.3773	20.2483	12.6656	14.7357	9.05698	8.82692	10.8268
orf19.4728	orf19.4728	Ca21chr1_C_albicans_SC5314	1897223	1901365	1.8457	1.98837	1.95942	1.98799	1.69347	2.40174	1.62815	2.43125	1.87503	1.63884	2.48428	2.23816	1.30491	2.09801	2.14561	1.84898	1.66213	1.67461	1.40575
orf19.4730	orf19.4730	Ca21chr1_C_albicans_SC5314	1901579	1902363	8.60164	7.53883	9.69902	3.3047	5.59535	5.31126	9.84636	5.3664	3.69924	8.01691	7.4304	4.81237	8.52841	4.60597	4.96741	7.79387	4.3042	3.36802	4.12587
orf19.4731	orf19.4731	Ca21chr1_C_albicans_SC5314	1903070	1904245	5.4753	4.77799	5.05953	2.83726	5.56615	5.35962	6.02057	5.59993	4.22919	6.98438	5.9945	5.55567	6.00171	6.99073	6.98596	5.84817	3.46505	2.79586	3.2172
orf19.4732	SEC24	Ca21chr1_C_albicans_SC5314	1904416	1907202	3.47002	3.27332	3.65165	6.28909	5.49723	4.32214	2.78538	5.29021	7.11301	2.78616	3.88493	4.99364	2.56142	5.92658	7.69091	3.39338	1.95989	1.63982	1.77826
orf19.4733	YMC2	Ca21chr1_C_albicans_SC5314	1907576	1908484	10.3283	7.61144	9.77888	9.37743	12.4702	8.32984	7.34323	6.63584	8.74837	8.2544	7.78733	9.42107	9.69193	6.87009	9.14573	10.1138	3.99226	3.40643	3.25452
orf19.4734	orf19.4734	Ca21chr1_C_albicans_SC5314	1908930	1909979	7.5736	6.38902	7.19667	2.50035	5.01844	6.19923	6.82912	7.7212	4.54334	9.12905	8.81849	8.09997	6.9989	8.68872	9.32715	6.76092	4.85197	3.50713	3.96914
orf19.4735	orf19.4735	Ca21chr1_C_albicans_SC5314	1910244	1911296	7.62279	6.53417	8.30139	4.50191	6.47239	5.72988	6.79026	7.35017	4.788	6.84939	5.54841	5.98722	7.26002	6.79943	6.03894	8.26446	2.57299	2.79487	2.40321
orf19.4736	orf19.4736	Ca21chr1_C_albicans_SC5314	1912123	1913778	5.51499	5.14938	6.01437	5.01703	4.69302	5.16006	5.00651	4.22444	5.04217	5.26996	5.50918	5.65266	4.07616	5.33671	4.60439	5.8495	2.80404	1.3685	2.63872
orf19.4737	TPO3	Ca21chr1_C_albicans_SC5314	1914936	1916693	4.76777	5.48627	5.23563	7.52134	6.99229	8.97042	4.6287	8.49098	5.69689	4.59266	16.9039	16.2467	3.98127	7.57664	6.67004	5.02257	6.85848	3.21055	14.9897
orf19.4738	orf19.4738	Ca21chr1_C_albicans_SC5314	1917067	1918743	4.13336	3.78679	4.15415	2.72866	1.88181	4.09035	4.46459	6.60758	3.60486	4.50956	5.06365	4.73311	4.53829	6.65468	3.43538	4.74757	3.82002	2.1533	2.97291
orf19.4739	MSS116	Ca21chr1_C_albicans_SC5314	1918970	1920976	3.7953	3.22262	3.74308	2.04692	2.84669	3.28002	3.51294	2.44702	2.42751	3.18512	3.27498	2.11661	3.95554	3.34703	2.75475	3.80593	2.61176	2.35746	1.99068
orf19.4740	orf19.4740	Ca21chr1_C_albicans_SC5314	1921194	1921826	14.199	10.1291	12.6294	5.95006	9.00541	7.56766	16.7456	9.21147	9.28222	10.4891	11.0246	6.64409	15.7183	8.63312	8.11691	12.5616	4.83946	3.05107	5.125
orf19.4741	orf19.4741	Ca21chr1_C_albicans_SC5314	1922090	1922673	14.3414	12.0969	13.3112	3.85929	5.40755	8.53803	12.5962	14.5754	7.21151	14.2689	9.75851	6.12607	9.53907	13.0033	7.01187	12.1106	6.60056	4.00136	5.23262
orf19.4742	orf19.4742	Ca21chr1_C_albicans_SC5314	1922856	1923920	5.3048	5.20483	6.79341	2.80264	2.15625	4.28598	4.64667	4.49562	4.15182	5.72078	5.81533	3.44647	4.78058	5.08305	3.54217	5.96205	3.20312	2.60691	1.74585
orf19.4743	AFG1	Ca21chr1_C_albicans_SC5314	1924093	1926159	3.06563	2.75955	3.02689	1.51711	1.81111	2.39953	3.13055	2.22712	1.727	3.11507	2.44082	1.76678	3.53398	2.71957	2.79865	3.40383	1.51809	1.1246	1.21304
orf19.4744	orf19.4744	Ca21chr1_C_albicans_SC5314	1926408	1928615	3.28688	3.10637	3.49841	1.99175	2.44246	2.89266	2.96606	2.62131	2.66396	2.97191	2.93755	2.35707	2.96016	3.05648	3.20803	3.34945	1.55898	1.34129	1.2486
orf19.4746	JIP5	Ca21chr1_C_albicans_SC5314	1929099	1930727	4.58105	4.2534	4.8028	2.56428	1.96413	3.31923	4.02225	4.7596	2.85967	4.44579	3.52697	2.98429	3.80373	4.77974	4.19955	4.98804	2.58698	1.88566	2.0544
orf19.4747	HEM14	Ca21chr1_C_albicans_SC5314	1931411	1933006	3.33429	3.17355	2.86146	0.896973	1.13327	3.65631	3.6513	3.53457	2.17843	4.00918	4.87798	2.55333	2.98018	5.25801	2.36589	3.09976	5.61765	4.97807	4.41483
orf19.4748	orf19.4748	Ca21chr1_C_albicans_SC5314	1933057	1933452	6.00327	5.24046	7.70234	1.74205	8.18141	4.14354	10.1673	6.39437	3.8254	12.2252	10.9334	3.65321	10.9051	6.22175	4.57499	9.80059	8.24371	5.98295	6.54758
orf19.4749	orf19.4749	Ca21chr1_C_albicans_SC5314	1933898	1935574	4.28617	3.60192	4.32446	2.38427	2.25247	3.33731	4.06301	4.36965	2.70898	4.74552	3.4714	2.66013	4.22684	2.9331	2.67007	4.11911	2.124	1.69838	1.27783
orf19.4750	orf19.4750	Ca21chr1_C_albicans_SC5314	1936252	1938354	1.18926	1.22486	1.4503	0.247077	0.444208	0.71828	1.80756	1.6643	0.827407	2.35078	1.09917	0.525759	2.09369	1.02283	0.811095	1.19021	1.08354	1.20214	0.923124
orf19.4751	orf19.4751	Ca21chr1_C_albicans_SC5314	1938588	1939475	4.5159	3.46677	4.14628	0.787356	1.83039	4.18112	5.08296	3.46317	1.74972	6.07797	4.52765	2.35046	6.45314	4.83674	2.91142	4.72638	5.20088	5.55248	4.21633
orf19.4751.1	orf19.4751.1	Ca21chr1_C_albicans_SC5314	1939653	1939877	33.1489	22.1959	30.8519	4.41504	1.58392	23.7686	36.3059	19.3858	12.4421	27.6732	21.5156	11.9818	40.3708	36.793	20.7848	31.4968	14.5289	7.30079	13.0383
orf19.4752	MSN4	Ca21chr1_C_albicans_SC5314	1940516	1942792	2.95254	3.08593	3.58281	3.84154	3.61126	4.18676	2.90861	2.76936	2.64958	3.05051	5.90181	5.6027	3.31442	4.85851	2.67523	3.32368	3.83034	3.09275	4.0456
orf19.4753	PFK26	Ca21chr1_C_albicans_SC5314	1948259	1951699	1.80621	1.82577	1.83794	0.887214	0.998898	1.83331	1.84405	2.07034	0.990479	1.91491	2.09026	1.40027	1.71552	2.29225	1.57942	1.66306	1.83912	1.14536	1.47418
orf19.4754	ZWF1	Ca21chr1_C_albicans_SC5314	1953369	1954892	2.57296	2.80894	2.37608	0.652255	1.50182	2.64222	3.39425	3.30691	2.22124	3.77788	4.63764	1.49446	3.77126	4.35357	3.35666	2.5807	4.40482	4.4925	4.46291
orf19.4755	KEX2	Ca21chr1_C_albicans_SC5314	1956554	1959364	2.39316	2.19463	2.13476	0.870593	0.639318	1.72992	2.19434	2.25723	1.50698	2.44951	1.89923	1.35619	2.65511	2.37971	2.50592	2.26836	1.28626	1.10101	1.06738
orf19.4756	orf19.4756	Ca21chr1_C_albicans_SC5314	1960409	1962061	3.08583	2.12984	2.64466	1.64509	1.67274	1.79673	2.85273	2.20969	1.86613	3.40014	2.35489	1.68963	3.22087	2.04506	1.68041	2.88264	1.46829	1.18618	1.4852
orf19.4757	NAR1	Ca21chr1_C_albicans_SC5314	1962576	1964405	3.15332	2.8295	3.08436	2.1209	1.36481	2.47922	3.51121	1.91121	1.91668	3.50079	3.0176	1.97229	3.99797	2.33073	2.62788	3.18378	2.48251	1.87621	2.10238
orf19.4758	orf19.4758	Ca21chr1_C_albicans_SC5314	1965098	1965838	7.11898	5.9561	6.18211	3.66358	3.28583	9.46707	6.29148	12.1618	8.90408	7.25152	9.58803	6.62832	9.26745	12.2769	8.88491	6.61269	12.462	11.8057	11.0417
orf19.4759	COX5	Ca21chr1_C_albicans_SC5314	1966392	1966889	13.2858	11.4286	12.5956	4.60634	5.49653	15.0408	16.9652	20.3022	15.9644	11.2979	20.2519	9.51164	13.2863	27.181	20.2497	11.6969	18.1542	14.2153	17.1519
orf19.4760	orf19.4760	Ca21chr1_C_albicans_SC5314	1967593	1969056	2.23437	1.51021	1.69064	0.336026	0.411537	1.14529	2.41768	1.74199	0.88165	3.62946	1.2611	0.849039	2.49095	1.24151	0.825674	2.07053	1.4143	1.68466	1.04937
orf19.4761	HST1	Ca21chr1_C_albicans_SC5314	1969837	1971810	1.92224	1.71298	1.98808	0.363277	0.833411	1.22284	1.91514	1.46187	1.00836	2.56399	1.50634	0.55348	2.70809	1.43403	1.00649	2.08051	1.38994	1.32061	1.123
orf19.4763	orf19.4763	Ca21chr1_C_albicans_SC5314	1972258	1972938	2.8684	3.61634	3.27804	0.589055	0.518711	1.14163	4.29747	3.49631	2.39301	6.35971	2.65315	1.52595	6.29565	2.48634	1.85638	3.31397	2.40304	2.3909	1.89771
orf19.4764	orf19.4764	Ca21chr1_C_albicans_SC5314	1973795	1977367	0.840012	0.88675	0.688385	0.147844	0.320334	0.554217	0.941886	0.927507	0.507488	1.38328	0.834245	0.39859	1.5029	0.764253	0.573211	0.835179	0.982941	0.752736	0.842575
orf19.4765	PGA6	Ca21chr1_C_albicans_SC5314	1978234	1978893	18.8868	13.822	19.2665	19.4982	12.8857	34.5295	12.5058	11.9997	15.0109	12.4414	25.5609	20.733	9.57522	15.6788	13.3956	18.8759	25.9933	22.1913	19.8111
orf19.4766	ARG81	Ca21chr1_C_albicans_SC5314	1981057	1984359	1.27184	1.22519	1.31137	0.692012	0.933437	1.14706	1.35183	1.57814	0.899018	1.52406	1.3959	0.914304	1.67453	1.26829	1.18368	1.2925	1.02354	1.04501	0.882879
orf19.4767	ZCF28	Ca21chr1_C_albicans_SC5314	1985765	1986505	9.80257	8.5218	9.40591	5.6989	5.03827	9.07261	9.75986	7.88769	4.15159	12.4887	7.78798	6.93518	10.7867	8.88458	6.79434	11.1261	6.41366	5.64393	4.00708
orf19.4768	orf19.4768	Ca21chr1_C_albicans_SC5314	1986872	1988467	1.28551	1.13905	1.08735	0.0097497	0.535157	0.510183	1.23449	0.619807	0.659417	2.7355	0.871068	0.277824	1.88308	0.626783	0.131438	1.25197	1.12878	0.792473	0.700614
orf19.4769	IPT1	Ca21chr1_C_albicans_SC5314	1991586	1993130	3.29227	3.28113	3.62057	1.70626	1.09175	3.2262	3.42321	3.164	1.52043	4.18556	4.41947	2.39998	3.84417	2.78686	2.66492	3.08244	3.42684	3.33498	3.02125
orf19.4771	orf19.4771	Ca21chr1_C_albicans_SC5314	1996738	1998858	2.27462	2.21819	2.21738	0.734222	1.17642	2.15587	2.18558	2.53725	1.21347	2.70442	2.43918	1.52066	2.40135	2.58286	1.46719	2.24197	2.09082	1.35878	1.67919
orf19.4772	SSU81	Ca21chr1_C_albicans_SC5314	1999578	2000741	4.68248	4.81512	4.0731	2.87774	3.99481	5.68384	3.46493	3.76342	3.85195	4.84346	5.29992	3.63131	3.69413	5.43354	5.0833	4.26789	4.9516	4.07087	3.22975
orf19.4773	AOX2	Ca21chr1_C_albicans_SC5314	2004893	2005990	4.85492	4.50717	5.06114	2.78091	2.66044	4.95046	5.74916	3.55698	2.88596	5.25975	5.32045	3.96917	6.98849	4.92925	3.45147	5.2107	2.51431	2.94779	3.06192
orf19.4774	AOX1	Ca21chr1_C_albicans_SC5314	2007337	2008476	7.48005	6.43953	7.51534	3.49702	2.77652	5.49978	5.99787	5.76219	3.99277	6.04243	7.10855	5.34163	5.5844	5.73298	5.85163	7.74594	3.7388	2.99711	3.66815
orf19.4775	CTA8	Ca21chr1_C_albicans_SC5314	2010391	2012676	3.72825	3.35693	3.66225	3.60225	3.91278	3.8315	2.7671	3.0048	3.06497	3.17469	3.6746	3.45643	2.39445	2.47806	3.42301	3.5696	2.26905	2.05651	2.09111
orf19.4776	LYS143	Ca21chr1_C_albicans_SC5314	2014937	2017567	2.66381	2.31622	2.97235	3.12847	2.72223	2.28066	2.61363	2.26844	2.21853	2.49789	2.40985	2.32703	2.72956	2.16549	2.34923	3.09724	1.3105	0.977523	1.28906
orf19.4777	DAK2	Ca21chr1_C_albicans_SC5314	2017683	2019470	3.87294	6.28996	3.81071	6.37772	8.7411	14.5134	4.15605	12.7131	6.17346	3.79404	15.7357	15.6217	3.61395	13.2896	6.04415	4.10429	25.3707	23.0333	31.1
orf19.4778	LYS142	Ca21chr1_C_albicans_SC5314	2020314	2022383	3.09018	2.9864	3.67423	1.6692	1.83393	3.0834	3.02329	3.49532	2.009	3.14046	3.70476	2.57958	3.00784	3.312	2.85751	3.34465	2.1639	1.5659	1.96834
orf19.4779	orf19.4779	Ca21chr1_C_albicans_SC5314	2022581	2024443	3.59687	4.03482	4.05008	3.32009	3.45393	3.93148	3.93024	3.78042	4.21727	3.86649	4.71906	5.52462	4.09794	4.08888	3.99633	3.55908	2.69075	2.28544	2.90197
orf19.4780	orf19.4780	Ca21chr1_C_albicans_SC5314	2025952	2027325	6.98125	5.98756	6.80608	6.68263	6.15875	5.57065	4.72711	4.31698	5.7355	5.37033	5.53454	5.76561	5.50127	5.6849	6.43501	7.17412	2.50292	2.34932	2.55102
orf19.4781	GRP1	Ca21chr1_C_albicans_SC5314	2027363	2028376	6.52858	5.67632	7.55472	4.10611	3.97734	5.52375	6.375	7.86419	4.8425	8.10353	6.12074	4.78512	8.03204	5.52096	5.48903	7.77267	4.11873	2.40566	1.94966
orf19.4783	orf19.4783	Ca21chr1_C_albicans_SC5314	2028653	2030077	5.16013	4.55077	5.07646	2.78845	3.57369	3.86355	4.66744	5.55797	3.4564	3.66744	4.68854	3.66757	4.90914	4.80478	5.13471	5.03309	2.63431	1.42811	2.3115
orf19.4784	CRP1	Ca21chr1_C_albicans_SC5314	2031132	2034725	2.07873	2.68119	2.32485	3.41463	3.21257	4.65781	2.41557	6.60685	5.59163	1.99224	4.64263	5.86223	2.09568	6.35179	8.86826	2.33505	7.46131	4.29211	9.86817
orf19.4785	PTC1	Ca21chr1_C_albicans_SC5314	2034826	2035953	8.70161	7.2495	10.2293	14.2287	13.2343	8.71928	7.64031	7.4113	11.9988	7.0699	7.87887	10.2232	5.99888	10.1079	11.4273	8.74204	4.2567	3.21763	3.28549
orf19.4786	FGR43	Ca21chr1_C_albicans_SC5314	2036879	2038543	3.98645	3.29104	4.13912	1.67521	1.63425	3.08176	4.22563	4.06346	2.9321	3.83006	3.55072	2.75939	4.48358	3.45546	3.60584	4.27572	1.74468	1.30247	1.5256
orf19.4787	orf19.4787	Ca21chr1_C_albicans_SC5314	2038995	2041187	3.35328	3.13157	3.49447	3.21196	3.20961	3.38273	3.41197	3.57559	3.72336	2.63708	3.40988	3.30735	3.20894	3.17221	3.809	3.23564	2.08091	1.5607	1.7334
orf19.4788	ARG5,6	Ca21chr1_C_albicans_SC5314	2041345	2043918	2.9221	2.46803	2.96716	2.0466	1.63991	2.3174	2.49337	2.3668	1.78368	2.39273	1.98802	1.90735	2.27262	2.46327	2.10071	3.16055	1.07651	0.896853	0.859727
orf19.4789	orf19.4789	Ca21chr1_C_albicans_SC5314	2044719	2045612	8.42445	7.47031	9.19782	8.17218	6.97281	7.7686	9.53121	8.27517	7.43067	7.47277	6.94038	7.1257	6.41899	10.3209	10.4127	9.49456	3.09552	2.09879	2.56937
orf19.4791	orf19.4791	Ca21chr1_C_albicans_SC5314	2046028	2048958	1.48653	1.39585	1.48598	0.583952	0.550705	0.893629	1.58529	1.28644	0.981098	1.93976	1.14346	0.780616	1.83526	1.42481	1.12463	1.66601	0.721271	0.565922	0.640284
orf19.4792	orf19.4792	Ca21chr1_C_albicans_SC5314	2050138	2051811	4.79816	4.21333	5.24662	4.7945	3.64836	4.67182	3.96695	3.68489	4.01382	3.9337	4.82989	4.91845	4.04851	4.43127	5.97374	5.12794	2.70429	2.27263	2.20715
orf19.4793	orf19.4793	Ca21chr1_C_albicans_SC5314	2055044	2055643	7.10605	5.68357	6.3632	1.65564	3.56382	3.34246	12.8561	9.65996	2.91611	8.19274	5.32288	2.62103	6.25645	5.42039	7.30717	5.54988	4.82922	4.1067	1.69769
orf19.4795	orf19.4795	Ca21chr1_C_albicans_SC5314	2056114	2059614	1.68806	1.37513	1.53592	0.624056	0.775233	1.0524	1.77777	1.33158	0.876065	1.6453	1.41527	0.90179	2.02814	1.2302	1.06919	1.70215	0.807391	0.637882	0.510596
orf19.4796	orf19.4796	Ca21chr1_C_albicans_SC5314	2060917	2061447	16.8391	15.4054	17.135	13.1236	9.81135	11.6931	17.5923	17.6302	13.829	14.5136	15.2376	12.1907	17.0116	15.4141	11.874	12.6048	6.64011	9.1758	7.36973
orf19.4798	orf19.4798	Ca21chr1_C_albicans_SC5314	2061786	2064662	2.35632	2.23491	2.33482	1.47919	1.85519	2.20097	2.07609	2.32497	1.6633	2.15134	2.47106	2.09673	2.66067	2.64684	2.87766	2.33956	1.28716	1.34647	1.07213
orf19.4799	orf19.4799	Ca21chr1_C_albicans_SC5314	2065935	2067767	3.95921	3.46915	3.973	2.96399	3.43665	3.55267	3.96767	5.56884	3.06201	3.48934	4.19641	3.56057	3.41385	3.90704	3.28834	3.9224	2.44123	1.89546	2.13189
orf19.4800	RIM20	Ca21chr1_C_albicans_SC5314	2067976	2070333	2.46608	2.5699	2.54687	0.875439	1.25467	2.23337	2.90338	2.90085	1.83952	2.69203	2.65552	1.8546	3.03812	3.52546	2.15911	2.49461	1.59143	1.54934	1.42456
orf19.4801	orf19.4801	Ca21chr1_C_albicans_SC5314	2070537	2071934	4.398	4.43649	4.34742	1.93146	2.25656	3.2631	4.1583	3.06749	2.77781	4.77252	3.35424	3.18987	5.16462	3.31298	3.08351	4.47249	1.90453	1.38198	1.50103
orf19.4802	FTH1	Ca21chr1_C_albicans_SC5314	2072195	2073469	5.94213	5.3544	6.08497	3.55953	2.02238	4.14511	6.64759	5.03966	3.26581	5.64703	4.83916	3.83502	5.25981	4.47408	3.97194	6.40518	2.49538	1.45161	1.93995
orf19.4803	orf19.4803	Ca21chr1_C_albicans_SC5314	2074984	2075361	12.8908	13.3809	13.5545	1.04286	3.92838	6.23184	15.3432	5.82333	6.71744	15.2233	11.5759	8.96222	15.7633	12.4153	6.36003	11.9663	4.83574	3.58163	7.69929
orf19.4804	LIP2	Ca21chr1_C_albicans_SC5314	2075465	2076865	5.43228	5.72482	5.86724	4.92187	4.53466	4.14418	5.37026	4.88046	4.17181	4.41401	4.55253	4.80726	3.76126	4.79005	3.5333	5.88235	2.64585	1.85407	2.31664
orf19.4805	orf19.4805	Ca21chr1_C_albicans_SC5314	2077715	2080315	2.61066	2.55836	2.79506	2.08876	1.99126	2.10591	2.60553	2.28638	2.34538	2.27791	2.24214	1.8032	2.50929	2.16329	2.59462	2.7687	1.30467	1.04643	1.09492
orf19.4807	orf19.4807	Ca21chr1_C_albicans_SC5314	2080938	2081912	7.8148	6.80991	7.68924	3.03044	4.85017	6.75928	7.96675	7.76528	6.08956	6.94201	6.78995	6.16816	7.19567	7.46434	7.19476	8.28566	4.15001	2.66178	3.24029
orf19.4808	NUP188	Ca21chr1_C_albicans_SC5314	2082172	2087100	1.30989	1.29434	1.19661	0.573459	0.641949	1.1332	1.21136	1.34534	0.817293	1.2762	1.22628	0.891886	1.18116	1.20843	1.15364	1.29207	0.892648	0.68927	0.593685
orf19.4809	ERG12	Ca21chr1_C_albicans_SC5314	2087469	2088764	6.53094	6.85978	6.78208	5.27856	8.23526	6.93479	5.91972	5.79222	6.00022	5.99231	5.96859	6.58082	4.59408	4.91115	7.06205	6.48523	3.84834	3.48698	3.50775
orf19.4811	orf19.4811	Ca21chr1_C_albicans_SC5314	2088870	2089856	9.28557	8.14311	9.1922	6.37328	9.75399	7.50996	8.52435	8.16893	7.88213	7.26622	7.72325	7.47197	7.96371	7.64813	12.127	8.97284	4.66747	3.35626	3.41292
orf19.4812	orf19.4812	Ca21chr1_C_albicans_SC5314	2090037	2090444	23.359	14.8102	25.0205	18.3503	19.9906	17.2038	19.6882	17.046	17.2977	19.2682	15.1466	17.6123	19.2933	17.0506	16.09	21.6965	7.89981	7.00253	5.72752
orf19.4813	GUA1	Ca21chr1_C_albicans_SC5314	2090497	2092089	5.37917	4.47425	5.28494	5.58807	5.89312	5.30125	5.12237	5.01918	4.96427	4.2858	4.28433	4.83377	4.14196	3.67002	5.78623	4.89807	2.69645	2.48721	2.0038
orf19.4814	orf19.4814	Ca21chr1_C_albicans_SC5314	2092733	2093068	20.8468	18.4207	16.786	10.119	20.9528	11.9373	25.4994	17.386	12.7527	25.1451	14.4721	11.9398	17.7337	14.1418	16.9461	20.5901	8.29194	4.78483	5.19702
orf19.4815	YTM1	Ca21chr1_C_albicans_SC5314	2093301	2094701	5.80764	5.01563	5.79298	4.99779	4.86148	4.89209	4.51282	4.06524	4.12596	4.50792	4.86083	4.37804	5.31252	4.02184	5.53145	5.58872	3.15685	1.83958	1.8558
orf19.4816	orf19.4816	Ca21chr1_C_albicans_SC5314	2094761	2096110	4.89598	4.71157	5.09627	3.42029	4.92775	4.79333	4.83593	5.34982	4.39422	5.60343	5.44532	6.39771	5.88169	4.91546	6.036	5.05972	3.30203	2.3868	2.45474
orf19.4817	RAM2	Ca21chr1_C_albicans_SC5314	2096717	2097637	7.72061	6.66307	7.07064	1.17111	2.31604	5.75937	6.47436	3.8734	3.28853	6.99758	5.75469	3.85362	8.21172	5.85571	5.63858	6.88505	4.17795	3.21769	3.83314
orf19.4818	orf19.4818	Ca21chr1_C_albicans_SC5314	2102705	2104288	6.50898	4.53193	6.86405	8.03717	8.8046	6.87713	4.67767	6.36036	7.85403	4.36403	6.03747	6.59458	4.45514	6.1864	7.09123	5.42861	4.21069	4.16994	3.0302
orf19.4819	orf19.4819	Ca21chr1_C_albicans_SC5314	2104356	2104712	2.56923	7.36911	6.20915	1.94859	1.88748	2.26591	7.99256	5.69158	7.06029	7.81032	6.17239	4.75939	8.50891	6.95943	4.50333	5.87869	6.82045	4.46155	7.0972
orf19.4820	orf19.4820	Ca21chr1_C_albicans_SC5314	2107090	2108712	3.76036	3.62275	3.57344	2.85669	2.92235	3.70926	3.43836	3.51514	3.15414	3.63896	3.83642	4.10661	4.33861	5.38758	4.37592	3.90913	2.2423	1.88883	1.48493
orf19.4821	LIP1	Ca21chr1_C_albicans_SC5314	2108870	2110276	5.34469	5.25251	5.88043	4.98035	5.5087	4.16969	4.8883	3.73966	4.71205	4.67441	4.07565	4.5791	5.09875	4.25643	4.54212	5.45382	2.58955	1.88137	2.48216
orf19.4822	LIP10	Ca21chr1_C_albicans_SC5314	2111781	2113178	4.21999	4.53088	4.64577	4.75242	6.05168	3.85415	4.02234	4.44294	4.15904	4.31979	4.40696	4.58652	3.79877	3.94835	4.69868	4.88534	2.29228	1.48381	1.68866
orf19.4823	LIP6	Ca21chr1_C_albicans_SC5314	2114226	2115617	5.34432	5.53077	6.15831	5.81882	6.53848	5.6014	4.85708	3.91978	6.99677	4.71862	5.52766	5.77399	4.41278	6.04235	6.26967	6.01815	2.74919	2.25961	2.28361
orf19.4824	orf19.4824	Ca21chr1_C_albicans_SC5314	2117999	2118817	9.3668	9.40121	11.3321	13.6991	13.5683	16.2887	9.90417	13.4544	11.8052	8.02466	18.3738	17.383	9.20303	19.8351	11.8367	9.05049	12.8596	9.57927	12.4646
orf19.4825	orf19.4825	Ca21chr1_C_albicans_SC5314	2118881	2119345	12.3043	9.85057	12.3279	4.24965	12.0525	7.79095	14.1331	18.4513	7.49075	14.8339	18.0976	10.7537	14.2746	13.5369	10.1752	10.3952	10.102	7.23184	7.80127
orf19.4826	IDH1	Ca21chr1_C_albicans_SC5314	2120442	2121755	8.16675	8.02329	8.78064	10.0829	11.0996	8.94834	6.86163	4.72023	8.89441	6.70472	7.43005	8.64627	8.26175	8.42488	10.1109	8.33381	5.47344	4.62708	4.88484
orf19.4827	ADE12	Ca21chr1_C_albicans_SC5314	2122303	2123589	8.77247	9.02161	8.07167	10.6153	9.75475	13.3959	6.99212	11.7986	9.21719	6.78866	10.3755	11.7188	5.11182	11.8879	12.4165	8.69875	10.0385	7.82708	5.62328
orf19.4828	orf19.4828	Ca21chr1_C_albicans_SC5314	2124372	2125967	5.77675	4.30601	6.13988	4.21187	3.99794	4.83729	5.15529	5.90492	5.19291	5.47101	5.63819	4.82884	4.79776	6.89461	7.00378	5.35482	3.44759	2.39974	2.61051
orf19.4829	DOA1	Ca21chr1_C_albicans_SC5314	2126419	2128704	3.75175	3.92819	4.20024	4.35312	3.96649	3.77163	3.59766	4.2255	4.51136	3.19586	3.70934	4.01746	3.12077	4.54876	5.61044	3.90046	1.5909	1.6648	1.41279
orf19.4830	orf19.4830	Ca21chr1_C_albicans_SC5314	2128739	2129071	25.469	17.0904	26.6677	6.71877	16.9933	17.796	32.9503	34.0545	14.6064	23.9379	18.9178	16.1066	22.5683	34.3946	20.2721	21.6558	10.653	9.48648	11.6845
orf19.4831	MTS1	Ca21chr1_C_albicans_SC5314	2129818	2131359	5.76669	6.91227	5.85926	5.98471	6.458	7.71231	5.15947	7.42937	6.52168	4.27939	6.87983	6.16505	3.89423	6.90102	8.18681	5.89803	4.56505	4.66324	3.60878
orf19.4833	MLS1	Ca21chr1_C_albicans_SC5314	2132388	2134043	5.2314	4.66013	5.70302	5.90451	5.81876	4.34393	3.79526	3.75765	4.94374	3.9928	4.39116	5.01367	3.28526	4.23703	4.58695	5.39415	1.65804	1.27519	1.53331
orf19.4834	orf19.4834	Ca21chr1_C_albicans_SC5314	2134295	2134999	7.41165	7.1198	6.49439	1.0493	5.40462	4.26091	8.28703	6.6534	2.95703	8.45606	6.24983	3.93247	9.14714	4.46141	4.13789	7.11201	3.81176	3.54654	3.19711
orf19.4835	orf19.4835	Ca21chr1_C_albicans_SC5314	2135018	2136601	5.47309	5.59472	6.56525	5.75073	5.04946	5.07392	4.79241	5.17842	4.23185	4.83423	5.20943	5.03659	3.59071	4.77237	4.86093	5.68894	3.34012	2.95748	2.84508
orf19.4836	URA1	Ca21chr1_C_albicans_SC5314	2137047	2138381	6.5109	8.48804	7.03428	8.58372	12.0804	9.87081	5.728	9.49295	9.5929	5.77143	8.97504	12.8955	5.73377	9.45587	8.29249	6.86641	5.47768	3.47765	4.58148
orf19.4837	DAM1	Ca21chr1_C_albicans_SC5314	2138563	2139396	12.1812	9.5242	10.9581	14.7817	12.3353	10.8641	9.48743	12.4226	13.4543	10.1768	12.3539	14.5831	10.1342	10.7117	14.5778	10.606	7.91498	4.98677	6.08045
orf19.4837.1	orf19.4837.1	Ca21chr1_C_albicans_SC5314	2139417	2139635	23.469	17.8339	26.4866	6.2137	0.83595	14.5515	27.703	29.3593	12.5078	25.3669	28.5987	8.43158	43.4829	36.9873	15.9559	25.6356	22.3069	16.5982	15.2917
orf19.4839	orf19.4839	Ca21chr1_C_albicans_SC5314	2139855	2140751	9.94518	9.00456	11.3364	12.7783	10.0157	8.64393	8.8896	11.3753	9.87868	9.30149	8.69901	9.54918	4.61362	9.59058	11.1159	10.5295	4.98624	3.78086	3.46371
orf19.4841	SHY1	Ca21chr1_C_albicans_SC5314	2140828	2141907	8.24652	8.3252	9.74834	6.87721	6.18719	6.95313	7.32832	10.737	7.45741	7.11175	8.69854	7.65622	6.5082	8.36481	8.85718	7.88934	3.72625	3.48562	3.96129
orf19.4842	orf19.4842	Ca21chr1_C_albicans_SC5314	2142338	2142679	17.6722	17.2065	17.8046	10.8287	7.54118	9.87614	17.7967	26.4488	11.5398	20.8033	13.279	11.8127	26.032	15.1666	22.4905	24.473	4.19233	9.47991	5.85232
orf19.4843	orf19.4843	Ca21chr1_C_albicans_SC5314	2142773	2144968	3.3229	3.14041	3.55403	1.94663	2.42765	3.10402	3.01693	3.47735	2.28887	3.36379	3.33783	3.15856	3.22612	3.38426	2.98532	3.6929	1.94582	1.37957	1.77936
orf19.4844	orf19.4844	Ca21chr1_C_albicans_SC5314	2145531	2146676	9.31864	7.76422	10.2277	12.6318	11.8449	9.45537	6.76145	7.26154	9.72922	7.38292	8.00192	10.9309	6.00246	8.50965	9.61444	9.37652	5.34597	3.16064	3.89044
orf19.4845	orf19.4845	Ca21chr1_C_albicans_SC5314	2147062	2147583	11.1909	8.92464	10.0883	5.37735	10.1526	7.68381	13.4093	13.5455	6.82478	13.1242	12.6585	9.02813	14.2357	13.6716	12.6381	12.1266	7.11645	5.32134	5.65225
orf19.4846	orf19.4846	Ca21chr1_C_albicans_SC5314	2148256	2149497	7.58881	6.49074	7.50615	9.56314	8.91496	7.31691	5.35464	8.31231	9.33331	5.92721	6.28966	7.88642	4.97521	6.72749	6.66629	8.09511	4.49368	2.81994	3.20133
orf19.4847	orf19.4847	Ca21chr1_C_albicans_SC5314	2148453	2148905	22.9378	19.0425	20.7023	34.9751	34.1908	23.9239	14.2443	27.0313	33.7639	14.3726	19.2657	29.0665	19.7157	20.3148	21.9089	23.2171	15.8578	7.7586	9.1731
orf19.4848	SKI3	Ca21chr1_C_albicans_SC5314	2149827	2154029	1.85131	1.88644	1.88266	1.47614	1.34133	1.73832	1.70735	1.83213	1.42116	1.63412	1.83266	1.52993	1.50876	1.7674	1.67324	1.89009	0.93368	0.890017	0.828953
orf19.4849	orf19.4849	Ca21chr1_C_albicans_SC5314	2154090	2155073	7.65137	5.80254	8.38803	6.56609	4.51341	7.05873	6.81539	7.35947	6.41236	9.17632	8.62453	6.02105	8.78773	10.2598	7.36013	7.65861	6.12317	4.46319	5.27689
orf19.4850	orf19.4850	Ca21chr1_C_albicans_SC5314	2156090	2157940	3.56601	3.18663	3.82924	1.26848	1.53295	3.68761	3.89088	3.37502	2.15357	3.65854	3.64421	2.41957	3.12865	3.52076	2.58255	3.32502	3.29172	2.71348	3.04675
orf19.4851	TFA1	Ca21chr1_C_albicans_SC5314	2158787	2159971	7.62229	6.37776	9.46171	6.50831	6.39558	7.26653	5.78754	7.0953	6.13032	6.82619	6.92366	6.14355	6.44555	6.37963	8.0383	8.22225	4.11101	3.82664	3.72562
orf19.4853	HCM1	Ca21chr1_C_albicans_SC5314	2161492	2163231	4.79257	4.52017	5.1244	5.76652	5.27051	5.98542	3.94235	3.17106	4.97328	4.03061	5.09003	5.18685	3.33391	3.63274	4.81826	5.1651	3.42326	2.72327	1.86524
orf19.4855	BUD31	Ca21chr1_C_albicans_SC5314	2163561	2164013	12.4662	9.889	13.903	7.26126	5.47054	8.44373	14.9997	18.0902	7.30822	14.5522	11.697	5.91183	15.0408	7.78013	8.39064	11.7022	5.21351	8.31279	5.24177
orf19.4856	LIP3	Ca21chr1_C_albicans_SC5314	2166143	2167558	6.43035	4.81792	6.5745	5.82142	5.99878	4.27289	4.91471	4.01149	5.83413	4.74389	4.56725	6.05051	3.78601	4.29097	5.17634	6.51531	2.06762	2.32546	2.08493
orf19.4857	orf19.4857	Ca21chr1_C_albicans_SC5314	2167701	2168519	8.87863	7.60097	10.8974	9.84852	7.83018	8.32374	7.23004	8.46066	7.95958	9.06896	8.42008	7.83742	9.6383	5.95053	7.98618	8.64952	6.77872	5.76452	5.28472
orf19.4858	VPS41	Ca21chr1_C_albicans_SC5314	2169829	2172714	2.49644	2.24717	2.52031	1.72939	1.6559	2.08036	2.42475	2.10813	2.11029	2.21319	2.22318	2.25361	2.15334	2.50257	2.23381	2.52566	1.41027	1.22203	1.11242
orf19.4861	orf19.4861	Ca21chr1_C_albicans_SC5314	2173072	2173884	6.37833	5.32846	7.08903	2.3671	3.27553	3.78661	7.40416	5.13223	3.35806	9.03598	6.07292	4.38463	9.46558	5.77029	4.19697	6.7431	2.79887	2.06468	2.62603
orf19.4861.1	orf19.4861.1	Ca21chr1_C_albicans_SC5314	2173946	2174230	17.1333	13.6275	12.5629	11.3128	3.45523	8.59225	14.4494	17.0732	9.23183	15.8862	18.625	12.4465	29.27	27.2999	8.2438	15.8467	9.87867	9.80077	9.93221
orf19.4862	orf19.4862	Ca21chr1_C_albicans_SC5314	2174212	2174808	12.403	10.5405	13.3221	9.75521	7.31195	9.72326	11.1216	7.84175	11.7819	12.5164	13.413	10.4952	10.2984	12.1943	12.7486	12.7208	7.50443	6.06257	6.92779
orf19.4862.2	PET100	Ca21chr1_C_albicans_SC5314	2175074	2175498	14.7294	14.1133	15.7953	4.12478	2.88559	9.85944	16.0605	13.111	7.47261	18.9822	11.949	5.03735	10.1604	14.7317	8.47347	13.2949	8.26765	7.87017	6.63193
orf19.4863	PDC2	Ca21chr1_C_albicans_SC5314	2175663	2178173	3.05434	2.55353	3.23682	2.82412	2.96956	2.48095	2.34962	2.36523	2.76864	2.42659	2.62649	2.59752	2.77177	2.74316	2.69292	2.80925	1.63318	1.30316	1.17094
orf19.4864	orf19.4864	Ca21chr1_C_albicans_SC5314	2178997	2179911	5.67109	4.44707	4.67628	1.21618	2.68173	3.39186	6.1628	3.33825	3.54675	7.70615	5.204	3.34081	7.97103	5.72087	4.97011	5.30057	2.90181	3.53169	1.98559
orf19.4865	orf19.4865	Ca21chr1_C_albicans_SC5314	2181078	2182934	2.14242	1.95995	1.80565	0.208848	0.697583	1.47251	2.29892	1.83748	1.46994	3.10039	2.22272	0.859953	2.93913	2.00623	1.26214	2.15595	2.39792	1.64067	1.59507
orf19.4866	CPP1	Ca21chr1_C_albicans_SC5314	2183344	2185137	4.48932	3.84048	4.74938	3.48779	3.83684	4.95755	3.48841	2.87697	3.38298	3.96344	4.36831	3.68565	4.40627	3.99608	4.20563	4.38131	2.61777	2.72081	2.40789
orf19.4867	SWE1	Ca21chr1_C_albicans_SC5314	2189160	2192696	2.0154	2.07522	2.18731	2.24319	2.75291	2.77969	1.83912	2.01234	1.77179	1.99508	2.9667	2.87685	1.64367	1.72994	1.71659	2.13297	2.05599	1.68172	1.4949
orf19.4869	SFU1	Ca21chr1_C_albicans_SC5314	2195405	2196958	6.04238	4.79193	6.24341	11.3945	9.99454	7.68335	4.56659	6.57296	9.24078	4.53415	7.42549	9.30764	5.45786	8.15383	8.27872	5.55272	5.72236	5.39207	4.68706
orf19.4870	DBP3	Ca21chr1_C_albicans_SC5314	2197121	2198815	4.05316	3.42075	3.83444	1.43491	1.29781	2.94013	4.14674	3.08176	2.80835	4.15764	2.93469	1.82979	4.22465	3.21074	2.84673	3.91173	2.21877	2.1375	1.39549
orf19.4871	ERO1	Ca21chr1_C_albicans_SC5314	2199912	2201654	3.59048	4.03539	3.59874	2.61585	3.49719	7.66794	3.78301	8.30067	5.26223	4.69632	6.93821	5.98984	3.33617	7.35726	7.00575	3.83204	6.35343	5.44653	5.76961
orf19.4872	orf19.4872	Ca21chr1_C_albicans_SC5314	2202256	2203107	3.07304	2.47211	3.24179	0.34212	0.497086	2.32069	3.75224	2.46883	1.81807	4.21542	2.13962	1.53197	7.46966	1.71064	1.84488	3.12288	2.21074	1.33165	1.44814
orf19.4873	orf19.4873	Ca21chr1_C_albicans_SC5314	2203589	2204101	13.0646	10.7063	12.1072	6.79446	7.61735	8.13867	14.8937	6.97195	5.92661	13.5887	9.96401	4.99397	12.0453	8.76293	6.5427	11.1689	3.8959	3.241	4.73759
orf19.4874	MNN3	Ca21chr1_C_albicans_SC5314	2205587	2207407	3.09816	3.48468	3.32844	1.9472	2.34558	3.97703	3.37238	3.64799	2.52361	3.84678	4.28231	2.88612	3.87407	4.09244	3.10104	2.94883	3.66321	2.90651	2.77198
orf19.4875	orf19.4875	Ca21chr1_C_albicans_SC5314	2208671	2209159	15.7478	12.9052	13.4989	5.29676	13.2458	11.0707	15.7433	9.2791	8.65504	15.4178	12.147	9.16034	11.3379	13.3535	14.8014	14.2203	7.64331	7.13387	8.48559
orf19.4878	orf19.4878	Ca21chr1_C_albicans_SC5314	2209502	2212048	3.41342	2.95496	3.73342	3.95075	3.4857	3.72084	2.94248	4.22935	3.73124	2.75061	3.79961	4.32197	2.94472	3.93772	4.12138	3.59216	1.71103	1.34108	1.93699
orf19.4879.2	NTF2	Ca21chr1_C_albicans_SC5314	2212390	2212873	17.298	15.1778	16.1795	9.43532	4.96336	14.0743	15.0304	15.5738	10.4993	19.3578	12.6576	9.49444	16.0247	14.7667	13.2713	18.124	7.61175	9.95211	6.88771
orf19.4880	orf19.4880	Ca21chr1_C_albicans_SC5314	2214100	2216268	3.71936	2.96241	3.93521	3.13035	2.68448	2.83393	2.96542	2.94771	2.67136	3.07975	2.8169	2.60734	2.94344	2.90344	2.86694	3.69558	1.35972	1.11196	1.10683
orf19.4882	orf19.4882	Ca21chr1_C_albicans_SC5314	2216488	2217342	10.0224	8.23618	9.71421	7.30405	6.52654	8.46056	8.87564	8.43443	9.7242	7.71615	7.25686	9.26573	8.04496	12.9826	10.4683	9.59209	6.46381	4.74482	6.42082
orf19.4883	orf19.4883	Ca21chr1_C_albicans_SC5314	2217971	2220202	3.20014	2.71674	3.23547	1.44068	1.79467	2.50713	3.0004	3.18193	2.04705	3.13035	3.1298	2.25254	3.08941	2.86647	2.52497	3.04257	1.95067	1.7235	1.73715
orf19.4884	WOR1	Ca21chr1_C_albicans_SC5314	2230537	2232894	3.73961	3.04346	4.08248	2.58612	3.353	2.86096	2.85957	2.60923	2.3466	3.08324	2.66277	2.40007	3.00061	2.50451	2.68384	3.94576	1.17052	1.04312	1.01126
orf19.4885	MIR1	Ca21chr1_C_albicans_SC5314	2236380	2237303	10.547	9.72355	11.025	18.9072	22.7284	18.801	9.20765	17.3922	17.8115	8.07494	18.2389	20.9588	5.12958	17.2455	20.2233	9.81059	11.4083	10.9558	10.3081
orf19.4886	orf19.4886	Ca21chr1_C_albicans_SC5314	2239176	2239892	6.44907	6.68773	5.42815	0.72462	1.16983	2.80874	6.80586	3.77654	2.85888	7.60167	6.63092	1.76987	9.73598	5.52106	2.88412	6.39014	2.77477	1.71441	3.37631
orf19.4887	ECM21	Ca21chr1_C_albicans_SC5314	2240214	2242403	2.93149	3.07022	3.10458	1.33077	1.65518	2.92034	3.19047	3.36298	2.13257	3.22851	3.94494	2.97213	3.52212	4.17956	2.64269	3.28857	2.10986	1.79616	2.92071
orf19.4888	orf19.4888	Ca21chr1_C_albicans_SC5314	2245436	2246269	7.12039	6.60666	6.88622	2.99919	4.78425	7.75022	7.35435	8.77252	4.1829	8.74568	7.94591	4.84489	7.43578	8.03376	6.53252	6.90495	6.6973	5.02765	5.4478
orf19.4889	orf19.4889	Ca21chr1_C_albicans_SC5314	2246513	2248267	3.01663	3.45767	3.22515	2.07222	2.4342	3.50043	3.49419	4.90421	2.30798	3.39943	3.67396	2.21011	3.77822	2.76457	2.39142	3.06253	3.63998	3.04615	2.2621
orf19.4890	CLA4	Ca21chr1_C_albicans_SC5314	2249543	2252473	1.9201	1.98542	1.97323	1.60153	1.08741	1.84609	1.77861	1.87502	1.86094	1.89685	1.6882	1.44355	1.96149	2.21982	2.22142	1.92541	1.33357	1.23775	1.05576
orf19.4892	TPK1	Ca21chr1_C_albicans_SC5314	2255638	2256855	3.91782	3.94543	4.46394	0.970936	1.13507	4.65571	4.79154	5.39296	2.9923	4.79628	7.00226	2.45327	6.26971	4.36454	2.99832	3.56115	6.41532	5.00193	4.72943
orf19.4893	orf19.4893	Ca21chr1_C_albicans_SC5314	2259391	2263716	1.57584	1.37562	1.41547	0.792243	0.691987	1.31039	1.4022	1.63481	0.942415	1.44402	1.45723	0.939969	1.364	1.48348	1.19097	1.49568	0.795589	0.683646	0.751133
orf19.4894	orf19.4894	Ca21chr1_C_albicans_SC5314	2264113	2264847	10.9482	11.1451	13.3379	10.1136	9.648	10.5132	10.1248	9.79417	11.1043	12.1475	10.7907	11.3531	8.95612	11.493	13.9	12.9088	3.91953	3.52608	4.11802
orf19.4895	orf19.4895	Ca21chr1_C_albicans_SC5314	2265123	2265944	9.6923	8.06683	8.59896	5.47646	6.52705	6.90965	7.96392	6.34662	5.94838	7.09318	7.01536	7.48107	7.40755	8.66385	7.78643	8.70022	3.92544	4.71266	3.47336
orf19.4896	orf19.4896	Ca21chr1_C_albicans_SC5314	2266341	2267063	9.43542	8.82307	7.84829	4.22835	3.45147	7.27409	9.10807	6.48949	5.33635	8.60448	7.75613	6.12439	7.26109	8.99311	4.66641	9.44515	6.52379	6.20041	5.00414
orf19.4897	orf19.4897	Ca21chr1_C_albicans_SC5314	2267445	2268407	6.5322	4.97329	6.22032	2.83864	4.02067	5.26795	6.13684	9.15632	4.49573	7.51365	6.41645	5.55974	6.61153	6.21686	5.51849	5.9247	4.13391	3.12708	2.71523
orf19.4898	orf19.4898	Ca21chr1_C_albicans_SC5314	2268668	2269357	11.6921	11.378	13.4284	11.6844	11.6212	12.9907	12.6513	13.7572	16.821	10.7636	13.2185	13.6608	12.703	18.8163	16.2744	11.6211	5.94553	6.38966	6.21311
orf19.4899	GCA1	Ca21chr1_C_albicans_SC5314	2271539	2274379	1.54924	1.15115	1.58162	1.15692	0.849419	1.08532	1.05355	1.02296	0.951339	1.23328	1.0946	1.16905	1.06971	1.05497	1.11405	1.62804	0.778739	0.743245	0.723898
orf19.4900	orf19.4900	Ca21chr1_C_albicans_SC5314	2276399	2278885	1.58491	1.60793	1.28953	0.453716	0.538015	1.49409	1.78296	2.17655	0.998972	2.18754	1.73168	1.04063	2.04328	2.15105	1.5543	1.62754	1.75854	1.82487	1.08298
orf19.4901	orf19.4901	Ca21chr1_C_albicans_SC5314	2280112	2281146	4.16482	3.92967	3.98528	0.765051	1.49709	2.06683	5.04398	3.20653	2.60399	6.4358	3.57765	1.95042	7.04749	5.79599	3.304	4.77039	1.91422	1.6986	2.14521
orf19.4903	orf19.4903	Ca21chr1_C_albicans_SC5314	2282361	2283422	3.06661	2.60227	2.8066	0.506449	2.1329	2.24047	2.7488	2.36456	1.32972	5.32819	3.16555	1.25492	3.21742	3.4603	1.78111	2.98086	3.30029	3.52916	2.88287
orf19.4904	orf19.4904	Ca21chr1_C_albicans_SC5314	2283444	2284784	3.71006	2.98439	3.36993	0.787181	0.914102	2.20813	4.02675	2.17112	1.81805	4.89984	2.83784	1.46168	4.63884	2.66346	1.62241	3.04467	3.1358	2.62447	1.88964
orf19.4905	orf19.4905	Ca21chr1_C_albicans_SC5314	2285620	2287173	4.24577	3.63214	4.45835	1.87166	1.34478	3.11918	4.85085	2.21749	2.33504	4.19829	3.85892	2.73508	4.66336	3.48925	3.14908	4.77311	2.40893	1.62468	2.08539
orf19.4906	orf19.4906	Ca21chr1_C_albicans_SC5314	2287271	2289577	4.49126	3.98935	5.32535	8.38514	7.49542	6.26709	3.42428	4.66604	5.17914	3.44966	5.34758	6.93322	3.03286	5.34959	4.76288	4.71412	3.58479	2.94873	2.97188
orf19.4907	orf19.4907	Ca21chr1_C_albicans_SC5314	2292992	2294809	3.98767	4.68865	4.89574	5.1621	5.47088	9.71328	3.73862	7.75257	3.66633	4.28336	13.6156	10.7975	3.60924	6.84326	5.83185	4.01646	12.1319	7.99134	13.3731
orf19.4908	orf19.4908	Ca21chr1_C_albicans_SC5314	2295578	2295913	24.6536	13.0728	23.6111	10.339	8.8783	12.5768	28.0493	6.80323	8.76745	28.0842	16.7948	13.4323	15.8865	14.1418	13.9806	22.8023	5.92281	4.28117	8.6617
orf19.4909	CBK1	Ca21chr1_C_albicans_SC5314	2296938	2299136	4.04179	4.14111	4.16449	7.84748	6.39252	6.02189	3.39338	4.57088	5.84923	3.3165	6.61574	6.56472	2.66529	5.79625	6.16207	3.82585	4.30969	3.69821	3.68552
orf19.4909.1	RPL42	Ca21chr1_C_albicans_SC5314	2300032	2300710	13.5388	21.4259	10.3438	16.2138	18.6968	24.7421	16.2346	21.3793	14.3777	13.5941	25.8567	15.1303	12.3037	18.0842	17.3247	10.8756	25.2358	25.0984	16.0666
orf19.4910	FGR41	Ca21chr1_C_albicans_SC5314	2301286	2302038	13.499	10.4116	12.7446	19.9287	19.9401	27.9276	11.7555	24.3823	16.0284	12.614	22.5896	27.9334	11.9169	18.1459	25.7276	12.0957	20.1657	17.1486	18.8845
orf19.4911	orf19.4911	Ca21chr1_C_albicans_SC5314	2304212	2305174	9.40108	9.15085	10.8912	5.99864	6.48495	8.79722	8.62023	7.61493	6.63039	8.7858	8.39576	7.63102	9.22015	10.0426	8.71612	10.5857	4.6867	3.37234	4.27055
orf19.4912	orf19.4912	Ca21chr1_C_albicans_SC5314	2305295	2307229	5.14338	4.42546	5.68427	5.15367	4.66867	4.82056	3.92117	4.58126	5.10288	3.74165	3.89495	5.01313	3.28622	3.83763	4.50923	5.06417	2.08349	1.78442	1.65842
orf19.984	PHO8	Ca21chr1_C_albicans_SC5314	2309139	2310647	6.27332	6.00264	7.10605	5.99848	3.69751	5.24205	5.22228	5.87462	4.91324	5.29433	4.60628	5.13531	5.12881	5.80388	5.18809	6.58065	2.58411	2.34731	2.08279
orf19.985	orf19.985	Ca21chr1_C_albicans_SC5314	2311282	2313795	2.71029	2.66685	2.78427	2.29477	2.08705	3.06143	2.52621	2.68028	2.40611	2.79996	2.95852	2.57533	2.80476	2.59628	2.44434	2.74175	2.58499	2.35718	1.64779
orf19.986	GLY1	Ca21chr1_C_albicans_SC5314	2315247	2316368	8.87621	11.3372	9.52845	35.5686	24.3319	37.9657	10.2553	66.129	64.8068	8.58071	41.2428	47.7825	9.64149	59.959	58.6612	8.22537	52.7082	40.7872	57.9864
orf19.988	orf19.988	Ca21chr1_C_albicans_SC5314	2316720	2317952	6.48846	5.43856	6.84903	4.90063	6.03917	5.44541	5.08351	4.85557	5.36637	5.82005	6.95234	7.09316	4.93837	6.06761	7.48755	5.82542	4.01707	1.98231	3.21607
orf19.989	orf19.989	Ca21chr1_C_albicans_SC5314	2318337	2319347	6.74758	7.44933	6.64203	5.34537	5.56999	8.54678	8.05945	10.4366	7.83514	6.70891	9.39356	7.41816	8.2022	8.93811	8.46965	7.48055	7.32693	6.28634	5.04664
orf19.991	DJP1	Ca21chr1_C_albicans_SC5314	2319827	2321353	4.65177	4.62484	4.84068	4.90999	4.65972	5.03663	4.70101	6.52382	4.48937	4.12671	4.93951	4.59584	3.88167	4.86903	5.18957	4.76214	2.70516	2.63371	2.63159
orf19.992	LKH1	Ca21chr1_C_albicans_SC5314	2321637	2323508	3.74341	3.46968	3.77353	3.26698	3.10046	3.69461	3.16585	4.54778	3.44074	3.26131	3.56291	3.6734	4.37999	4.30277	4.70865	3.96899	2.28333	1.52524	2.00911
orf19.993	orf19.993	Ca21chr1_C_albicans_SC5314	2324072	2324596	15.7412	12.778	17.3778	18.6513	13.8189	15.891	14.8634	18.9643	18.0645	14.446	16.6856	17.606	11.5009	20.2737	16.1381	17.6342	8.24834	8.97413	6.20871
orf19.994	orf19.994	Ca21chr1_C_albicans_SC5314	2325641	2326189	15.2098	12.2973	15.6153	8.48691	7.58226	13.8134	11.9024	16.2807	14.1313	13.5775	11.2432	13.4169	12.7315	10.8885	15.3928	16.4448	5.54628	1.50927	3.8122
orf19.996	orf19.996	Ca21chr1_C_albicans_SC5314	2327422	2329275	2.91145	2.67865	2.56275	0.614125	0.933123	1.82034	3.07301	3.48825	1.23037	3.86122	2.35315	1.42156	3.5311	2.60623	1.97587	2.93422	1.4071	1.10835	1.27308
orf19.997	orf19.997	Ca21chr1_C_albicans_SC5314	2330255	2330854	8.01562	7.87313	8.61924	4.48403	5.67984	9.09148	6.64333	15.2307	8.58168	13.006	11.6543	6.55257	12.0495	10.348	8.50289	7.84454	11.4539	6.87082	6.17961
orf19.998	orf19.998	Ca21chr1_C_albicans_SC5314	2330990	2332552	4.43158	4.64079	4.39863	4.10696	4.11931	4.4231	4.03373	4.35786	5.99155	4.31608	5.36687	6.235	4.21712	6.39007	7.67463	4.7183	3.38486	2.19956	2.84199
orf19.999	GCA2	Ca21chr1_C_albicans_SC5314	2332942	2335782	1.40725	1.04933	1.43714	0.806151	0.680529	0.966053	0.984955	1.0864	0.824989	1.08255	0.882181	0.960287	1.01286	1.03299	1.07849	1.34004	0.607527	0.5953	0.651205
orf19.1002	orf19.1002	Ca21chr1_C_albicans_SC5314	2337688	2339580	2.63281	2.7379	2.71394	1.01183	2.00272	1.93415	3.27521	3.17929	2.39388	3.43627	2.64559	2.17233	3.07284	3.39102	2.98976	3.04509	1.60474	1.51539	1.28938
orf19.1005	orf19.1005	Ca21chr1_C_albicans_SC5314	2340578	2342386	2.85798	2.42921	2.48183	0.751303	1.35992	1.55169	2.82178	1.93629	1.77812	3.07558	2.12035	1.3387	3.28836	2.52067	2.07539	2.98809	1.47117	1.0773	1.02345
orf19.1830	orf19.1830	Ca21chr1_C_albicans_SC5314	2344309	2344641	12.3654	8.01588	11.268	1.34375	0	5.85968	6.19067	0.769595	3.24586	16.956	7.09417	2.73508	13.1649	6.399	4.31321	10.3948	12.462	7.69174	5.73201
orf19.1831	orf19.1831	Ca21chr1_C_albicans_SC5314	2348672	2349094	9.83645	6.65489	10.2421	0.832775	2.46479	6.18693	11.5098	9.89664	5.19659	12.5687	6.08749	3.39006	11.1892	8.42711	3.20767	11.703	6.22837	1.58895	3.27908
orf19.1832	FCY23	Ca21chr1_C_albicans_SC5314	2349943	2351736	3.60544	3.63205	3.64291	2.71616	3.62507	3.41719	3.1375	3.24819	2.59082	3.36778	3.57863	2.59671	3.42134	3.05906	3.93813	3.71277	1.59283	1.64308	1.40523
orf19.1833	orf19.1833	Ca21chr1_C_albicans_SC5314	2352602	2354041	3.51355	3.5587	3.5552	1.34138	1.70148	2.59969	3.75909	2.35614	1.75024	4.10704	2.70424	1.52763	4.2643	2.1815	1.86831	3.47423	3.47186	3.71566	2.31075
orf19.1834	orf19.1834	Ca21chr1_C_albicans_SC5314	2354205	2356937	1.47957	1.42355	1.61151	1.20694	1.13795	1.11802	1.30745	0.925456	1.04809	1.76704	1.36916	1.04671	1.63616	1.49624	1.5176	1.50206	1.3846	1.06959	0.870611
orf19.1835	orf19.1835	Ca21chr1_C_albicans_SC5314	2357350	2359254	3.13549	2.84216	2.66265	0.828043	1.0164	2.79847	2.45302	2.24576	1.52078	3.63693	2.27887	1.01217	3.8043	1.95529	1.79241	2.77921	3.10775	3.00055	2.25672
orf19.1836	APN2	Ca21chr1_C_albicans_SC5314	2361077	2362432	4.15155	3.5572	3.73749	0.688824	0.981209	3.08881	4.38376	3.13282	1.81068	4.71183	3.28003	1.63112	5.46682	2.17072	2.18499	4.10606	4.07291	3.81917	2.71227
orf19.1837	TBP1	Ca21chr1_C_albicans_SC5314	2362662	2363378	8.51915	10.3741	9.07392	8.01913	8.65672	9.08158	11.4149	10.4996	8.57663	9.53794	12.3987	10.2915	9.81712	17.0808	12.3738	10.5008	7.89075	7.41068	6.80017
orf19.1839	RPA190	Ca21chr1_C_albicans_SC5314	2364348	2369345	1.42963	1.42065	1.39889	0.606449	0.582616	1.34298	1.24729	1.13422	0.643591	1.33124	1.14985	0.714989	1.28903	0.951596	0.844375	1.46814	1.14031	0.948078	0.71246
orf19.1840	orf19.1840	Ca21chr1_C_albicans_SC5314	2369758	2373535	2.25684	2.13733	2.41614	1.90001	2.05054	2.24078	1.90674	1.98502	1.66013	2.05087	2.1311	1.97378	1.75041	2.01962	2.08428	2.28138	1.12745	0.997943	0.911191
orf19.2352	orf19.2352	Ca21chr1_C_albicans_SC5314	2374045	2375019	8.54677	7.07455	7.73305	7.57611	5.52498	7.18964	7.40768	9.13431	6.37353	7.1747	7.21432	7.16074	7.89769	8.95721	12.1757	8.71005	4.52515	2.63188	2.39164
orf19.2351	NIT3	Ca21chr1_C_albicans_SC5314	2375064	2375969	8.25263	8.21359	10.1228	8.38071	9.62228	9.29396	7.74266	8.96712	15.53	6.91681	9.26426	11.7826	7.4188	15.2361	18.8789	10.0639	3.93728	4.05248	3.78242
orf19.2350	orf19.2350	Ca21chr1_C_albicans_SC5314	2376214	2377776	5.92273	5.71174	6.15467	4.7779	8.36991	4.88609	5.63815	6.43636	6.21256	5.11591	4.89624	6.74539	3.34638	5.37346	5.79513	6.18884	2.52724	1.9668	2.27159
orf19.2347	MNN2	Ca21chr1_C_albicans_SC5314	2378824	2380617	4.08871	4.13751	4.53585	2.41522	2.97729	3.58917	4.10077	3.06258	2.71198	4.18109	3.6037	3.21447	5.20977	4.21655	3.31398	4.24999	2.28536	1.64308	1.78503
orf19.2346	orf19.2346	Ca21chr1_C_albicans_SC5314	2381550	2383424	4.20296	3.61124	4.72108	3.36956	3.13616	3.05303	3.64074	4.0963	2.97756	3.71229	3.47119	3.07694	3.85583	3.75919	3.5236	4.08198	1.61668	1.39097	1.54373
orf19.2344	ASR1	Ca21chr1_C_albicans_SC5314	2383556	2384713	11.7668	8.55465	13.2781	21.9462	15.6669	10.5346	7.16699	6.71407	13.3311	6.32342	7.53609	10.6301	7.55833	8.59878	10.9142	13.2089	3.82293	2.75625	2.93515
orf19.2343.1	orf19.2343.1	Ca21chr1_C_albicans_SC5314	2386378	2386841	19.0114	13.1648	18.7651	5.6522	5.95913	9.50126	20.7769	11.6933	7.52308	20.2063	11.9922	6.88704	23.829	14.0073	8.44184	15.7047	7.76445	7.13099	4.88264
orf19.2343	VPS23	Ca21chr1_C_albicans_SC5314	2386859	2388307	4.73718	5.21603	5.75277	6.12703	5.34675	4.77967	5.4106	7.04185	4.84285	5.07461	5.3415	5.74595	4.35055	5.7453	5.2166	5.79188	3.08917	2.35616	2.13077
orf19.2342	SFT2	Ca21chr1_C_albicans_SC5314	2388535	2389188	12.7755	10.6262	14.0711	10.103	14.9042	10.3529	12.1668	8.33012	10.7995	11.2054	12.4501	10.9515	12.1897	12.2351	12.6361	14.912	5.78432	4.78596	5.6585
orf19.2341	HNT1	Ca21chr1_C_albicans_SC5314	2389271	2389729	17.0965	15.2045	14.5304	12.8487	19.0302	13.9358	15.9765	21.671	13.3826	16.4492	15.6059	19.1943	12.2745	19.3661	16.3454	16.4134	9.09826	9.71626	8.4707
orf19.2340	CDC48	Ca21chr1_C_albicans_SC5314	2390766	2393246	4.20589	4.1905	4.31701	5.42658	4.07745	5.52051	3.4285	5.58383	5.30167	3.41399	4.63691	5.02032	3.08993	6.59968	6.81452	4.1385	3.31686	2.59582	2.66496
orf19.2337	ALP1	Ca21chr1_C_albicans_SC5314	2393608	2395239	4.27223	4.92413	4.4724	3.69243	4.89228	4.79791	4.44813	6.57648	4.36947	3.98652	5.1347	4.94712	4.96427	6.92682	5.24363	4.27727	3.05448	2.96754	2.5884
orf19.2336	orf19.2336	Ca21chr1_C_albicans_SC5314	2396292	2396900	13.74	12.3902	14.0375	4.8212	8.64816	10.9012	13.4939	7.07556	9.13864	14.7119	9.2457	10.3582	13.4953	17.4582	9.02719	14.6072	8.59383	6.43927	5.40507
orf19.2335	orf19.2335	Ca21chr1_C_albicans_SC5314	2396883	2398373	4.93435	4.94894	4.07492	1.79857	2.34453	4.49253	4.67178	5.15359	2.73891	5.00833	5.26258	3.56228	3.63985	5.66557	3.5284	4.83069	3.7698	2.9031	2.83718
orf19.2334	BIG1	Ca21chr1_C_albicans_SC5314	2398600	2399568	6.99646	6.50156	6.03263	1.32245	2.39116	4.69031	7.28745	6.54388	2.71524	9.30555	6.7454	2.29693	7.72927	5.57333	3.15815	5.74925	5.98189	3.84546	4.94684
orf19.2333	orf19.2333	Ca21chr1_C_albicans_SC5314	2399724	2401214	6.62823	8.01939	6.96952	15.2599	15.023	17.4721	6.34525	17.3418	12.4938	6.33504	18.3283	19.9033	5.00948	14.5629	18.6532	6.55902	15.4401	15.577	15.7254
orf19.2332	orf19.2332	Ca21chr1_C_albicans_SC5314	2403598	2404392	10.718	9.89778	11.0711	5.14747	5.32861	6.89196	8.75931	6.51498	4.36608	11.1414	7.49996	5.75845	10.229	7.29759	5.52431	10.1219	6.13621	3.6437	4.13877
orf19.2331	ADA2	Ca21chr1_C_albicans_SC5314	2404448	2405785	5.15567	5.44286	5.07177	2.52474	3.02336	5.94167	4.27985	5.3032	4.60742	5.76617	6.79408	4.16003	5.45181	6.98582	5.04939	5.3977	5.20414	4.24024	3.83721
orf19.2329.1	RPS17B	Ca21chr1_C_albicans_SC5314	2406592	2407384	9.6331	12.6681	8.31214	4.5021	8.73459	15.9583	9.36698	10.2798	10.3026	9.55614	16.9361	7.02006	9.02047	10.5785	7.98605	7.94291	19.6004	20.0737	11.4683
orf19.2330	orf19.2330	Ca21chr1_C_albicans_SC5314	2407857	2409152	7.54226	6.33057	7.05485	4.33226	4.03409	6.46197	5.94608	7.79918	4.32158	5.88256	6.14873	5.03593	5.53773	6.07293	6.17929	7.27444	6.05118	5.48437	3.84252
orf19.2328	orf19.2328	Ca21chr1_C_albicans_SC5314	2409149	2409985	11.9479	11.2994	11.8903	8.04696	6.92473	10.5459	10.4943	10.6892	10.5323	10.4197	10.4804	9.57234	8.15655	13.8002	14.4735	10.9414	8.55828	7.34547	6.90933
orf19.2326	orf19.2326	Ca21chr1_C_albicans_SC5314	2410985	2412442	6.35403	5.61731	6.73998	4.21744	4.18703	5.7284	5.75027	6.22253	4.78324	5.5151	6.08231	5.34233	4.27739	5.46597	4.85991	6.29898	4.47711	3.00926	3.09356
orf19.2325	orf19.2325	Ca21chr1_C_albicans_SC5314	2412665	2414218	6.09323	5.1739	6.12268	5.51214	5.57835	4.85317	5.16263	5.12409	5.76307	4.91581	5.04499	5.90275	3.73068	4.51766	5.62478	5.96639	2.75965	2.83731	2.18662
orf19.2324	UBA4	Ca21chr1_C_albicans_SC5314	2414283	2415599	8.05879	6.43004	8.05631	7.25928	6.88832	7.31202	5.82181	7.60164	6.62316	6.31286	6.60545	8.60693	5.43468	7.87517	7.47286	7.80855	3.10978	2.73739	3.3545
orf19.2322.3	orf19.2322.3	Ca21chr1_C_albicans_SC5314	2415911	2416629	12.3514	12.0359	11.4808	4.75592	4.96353	11.9174	10.8375	16.673	8.8771	10.4834	9.32536	9.12612	10.5694	13.8975	10.9173	13.1181	7.8038	10.1193	6.7151
orf19.2320	orf19.2320	Ca21chr1_C_albicans_SC5314	2416868	2418349	5.79582	4.68852	5.64165	3.31305	2.30008	4.79928	4.69844	4.92495	3.46877	5.06935	4.16951	3.49828	4.55776	3.83652	3.63671	5.52807	3.61276	2.52424	2.1705
orf19.2318.1	orf19.2318.1	Ca21chr1_C_albicans_SC5314	2418540	2419305	13.7074	10.347	12.7061	6.47577	3.07485	9.35138	12.7563	10.9082	6.13425	10.493	7.7692	7.40881	8.38806	8.16294	7.41776	12.2125	6.07782	4.797	4.12477
orf19.2319	orf19.2319	Ca21chr1_C_albicans_SC5314	2419750	2421768	4.63895	3.69871	3.96948	1.84598	2.44903	3.66621	3.37352	3.12458	2.26629	3.39156	3.4341	2.74461	2.998	2.71987	2.7221	4.60913	2.54799	2.10633	1.64923
orf19.2317	orf19.2317	Ca21chr1_C_albicans_SC5314	2423366	2423899	11.6984	10.0572	9.63999	6.79312	8.01421	8.60827	10.1731	9.50192	7.99408	9.05017	9.26647	6.02703	8.33738	11.1977	9.39279	11.3856	5.94041	4.68605	5.14388
orf19.2315	orf19.2315	Ca21chr1_C_albicans_SC5314	2424161	2425723	5.32795	5.45774	6.095	6.50608	6.3841	5.82194	4.18782	5.51937	5.53728	4.67827	6.16777	6.12465	3.50004	6.49899	5.54061	5.61478	4.65305	4.25946	3.30231
orf19.2314	orf19.2314	Ca21chr1_C_albicans_SC5314	2426492	2426899	19.4248	15.2132	14.0114	3.13297	6.02127	11.421	18.3579	14.739	9.00922	18.3823	14.5407	2.83415	18.7922	13.3208	7.75769	15.9262	12.8539	8.88126	9.25213
orf19.2313	orf19.2313	Ca21chr1_C_albicans_SC5314	2427208	2428398	7.63225	5.72249	7.31124	3.58912	4.52236	5.88714	6.66605	6.22683	4.31364	7.17343	6.15729	4.60887	4.79293	5.00238	6.00186	7.28637	3.50402	2.70584	3.03327
orf19.2312	orf19.2312	Ca21chr1_C_albicans_SC5314	2430115	2432154	3.99807	3.71161	3.89819	3.44925	4.47982	3.53907	3.50131	2.8709	3.40909	3.63216	3.52371	3.71679	3.01678	3.30356	3.20651	3.93307	2.06734	1.66011	1.6742
orf19.2311	RPL82	Ca21chr1_C_albicans_SC5314	2432455	2433574	9.6258	11.5248	9.31349	16.0364	19.5926	14.7149	8.42067	11.5995	12.5056	7.99419	14.1827	14.9636	7.81391	9.61642	12.6206	8.65297	14.0015	14.4376	9.47157
orf19.2310.1	RPL29	Ca21chr1_C_albicans_SC5314	2434130	2434321	44.968	70.5168	60.4459	108.463	97.8832	84.867	52.2614	126.745	73.2281	48.0043	94.1135	73.1314	64.4925	62.5578	79.1437	52.1135	59.2528	74.8102	48.4108
orf19.2310	orf19.2310	Ca21chr1_C_albicans_SC5314	2434657	2435635	9.48065	8.08426	9.42996	4.7418	3.30469	5.85044	9.19564	8.48105	6.22767	9.27029	7.82894	5.59046	8.31199	6.2004	6.23783	9.54101	4.39523	3.47066	3.90255
orf19.2309.2	RPL2	Ca21chr1_C_albicans_SC5314	2435875	2437043	10.1237	14.5061	8.93005	27.4777	33.6807	23.6331	8.47495	17.7666	18.6783	7.55389	17.5353	17.7303	5.70755	12.0075	16.6247	8.40669	19.3275	22.7604	9.74966
orf19.2309	orf19.2309	Ca21chr1_C_albicans_SC5314	2438200	2440317	3.2893	3.08062	3.17998	1.16812	1.573	2.6609	3.34196	2.65383	1.71169	3.41065	2.75635	2.05082	3.74705	3.12403	2.26034	3.36607	1.61479	1.407	1.34607
orf19.2308	orf19.2308	Ca21chr1_C_albicans_SC5314	2442032	2443117	7.68714	8.7596	6.33899	13.8766	21.1106	27.0367	7.54798	38.1692	35.6046	7.72109	23.8584	25.5157	7.17915	43.4689	30.9424	6.72734	46.9059	36.8828	31.3825
orf19.2307	orf19.2307	Ca21chr1_C_albicans_SC5314	2443425	2445056	6.101	5.22009	6.03618	5.43608	4.15468	5.14127	5.23799	4.15736	5.22535	5.63372	5.64968	4.5802	5.40276	5.26172	5.71052	5.69101	3.4227	3.38385	3.29516
orf19.2306	orf19.2306	Ca21chr1_C_albicans_SC5314	2445609	2446145	14.9036	10.0615	12.7101	4.65053	2.0855	13.2693	14.2833	15.4628	6.2408	14.4468	12.7306	7.24535	16.3443	14.764	8.6247	14.0568	10.2026	10.8452	8.56238
orf19.2305	orf19.2305	Ca21chr1_C_albicans_SC5314	2446241	2446615	13.5345	14.7884	15.5493	0.883008	0.285106	11.6371	14.9598	20.7849	5.97219	15.7301	14.6306	5.99092	19.5757	17.0299	11.5639	14.8907	12.6798	13.5458	9.9091
orf19.2304	orf19.2304	Ca21chr1_C_albicans_SC5314	2446953	2447981	8.9296	6.85836	8.45713	4.38599	4.01369	7.52308	7.29893	7.67688	5.15559	7.41635	7.75335	8.14752	8.98134	8.4606	8.53729	9.39835	5.62038	3.8934	4.27133
orf19.2303	FGR16	Ca21chr1_C_albicans_SC5314	2448714	2449415	13.2061	12.5919	14.4101	9.67574	5.69498	9.27849	12.1775	14.633	8.76448	11.9698	9.65969	9.29995	13.2881	12.239	11.0642	13.8001	6.6938	3.80769	4.66311
orf19.2302	orf19.2302	Ca21chr1_C_albicans_SC5314	2449721	2451190	5.72982	4.85075	5.77268	3.21796	2.13369	4.46589	4.69348	5.90414	4.42786	5.11833	4.62057	3.60241	4.74829	4.84348	4.02834	5.54757	2.91902	2.64456	1.86669
orf19.2301	orf19.2301	Ca21chr1_C_albicans_SC5314	2451516	2452211	12.632	12.3599	15.6054	8.45907	12.8287	9.5882	11.7027	9.33701	8.42089	10.6549	10.8679	10.1566	13.1738	14.0988	11.6507	11.8975	5.9815	5.04745	5.24852
orf19.2299	orf19.2299	Ca21chr1_C_albicans_SC5314	2452241	2452546	24.042	22.5679	26.4661	11.9351	14.5581	20.561	19.8656	48.0762	16.0164	24.805	26.4965	13.316	34.7447	15.1561	17.367	28.3132	11.1877	9.71626	14.6207
orf19.2298	WBP1	Ca21chr1_C_albicans_SC5314	2453068	2454381	8.61716	7.98444	8.46704	9.1911	9.26511	10.2864	6.74621	8.6867	8.68594	7.21718	9.32262	9.62215	7.65782	10.3256	11.1913	7.46594	6.67398	5.54921	5.1397
orf19.2297	ARL3	Ca21chr1_C_albicans_SC5314	2455016	2455786	12.3252	11.6803	13.803	18.0064	20.9084	15.1817	10.5052	9.97761	16.2979	12.342	11.7407	17.2338	8.20945	10.594	13.8391	12.4101	6.82414	6.45679	6.99137
orf19.2296	orf19.2296	Ca21chr1_C_albicans_SC5314	2457135	2464790	1.33586	1.16969	1.4677	1.85536	1.72713	1.2695	0.954698	1.15821	1.48655	0.915797	1.16935	1.40627	0.824739	1.11828	1.34149	1.37493	0.556702	0.455463	0.49257
orf19.681	HAP43	Ca21chr1_C_albicans_SC5314	2465127	2467031	4.59609	4.17774	5.6696	5.29673	6.01004	4.39665	4.22261	6.06121	5.40537	4.05345	4.78007	5.3487	2.97678	5.25483	6.18119	5.20375	2.60412	2.0996	2.10178
orf19.680	orf19.680	Ca21chr1_C_albicans_SC5314	2468227	2469636	6.14549	6.36901	5.86591	3.63506	4.53746	6.02822	4.58906	5.76271	4.08854	5.22941	5.8237	4.83084	4.63651	5.08601	4.61904	5.69154	4.58533	3.78965	3.04955
orf19.679	FGR39	Ca21chr1_C_albicans_SC5314	2469859	2470422	10.294	8.59395	9.62375	2.81062	4.15934	7.48989	10.2335	7.04241	7.07198	12.1695	11.6043	4.97915	8.12962	8.36515	7.8187	9.54226	5.32526	2.5026	4.3038
orf19.677	CHO1	Ca21chr1_C_albicans_SC5314	2470558	2471379	8.54134	7.22292	9.46194	5.69699	3.97557	5.87677	8.25888	8.43059	4.79422	9.76677	7.01536	6.2841	8.58041	5.38209	7.14936	8.87082	4.91505	4.29189	3.5819
orf19.676	orf19.676	Ca21chr1_C_albicans_SC5314	2472723	2473619	10.6574	10.0259	11.9834	16.4204	12.8559	7.77654	8.3942	7.21231	11.668	8.61419	8.72409	9.92612	7.25738	9.70082	9.5704	9.81318	4.79233	4.16955	4.73982
orf19.675.1	orf19.675.1	Ca21chr1_C_albicans_SC5314	2473955	2474092	53.732	44.0327	55.7696	29.9935	27.3687	35.3833	44.1865	29.1276	12.6	52.2694	29.6569	54.8554	48.1838	18.63	25.1149	62.5441	15.2149	26.8724	19.2555
orf19.675	orf19.675	Ca21chr1_C_albicans_SC5314	2475597	2476235	19.1462	16.4294	23.9198	36.1887	29.7515	17.4457	16.2156	29.5737	30.6318	10.2931	17.1417	28.2254	10.1128	24.5464	25.0669	17.5964	8.7338	9.67843	7.84317
orf19.674	orf19.674	Ca21chr1_C_albicans_SC5314	2476813	2477904	7.91182	7.03215	8.27787	3.72791	4.67345	5.7719	8.20808	8.94572	5.48339	7.79106	6.93528	6.33022	9.30408	7.36378	8.22238	7.7169	3.92518	2.78954	3.52618
orf19.673	orf19.673	Ca21chr1_C_albicans_SC5314	2478125	2479234	7.42476	7.85404	10.0736	6.85315	7.28904	7.36366	7.74633	8.17309	7.93614	6.94198	6.66307	7.79498	7.88764	6.407	7.14268	8.09234	3.11148	2.65365	2.59925
orf19.672	orf19.672	Ca21chr1_C_albicans_SC5314	2479239	2480984	3.87354	4.41764	4.02358	3.25044	3.66931	3.71818	4.1768	4.73095	3.82736	4.02714	4.67796	3.85792	3.55731	3.98605	5.03623	3.79368	2.74175	2.10771	1.8765
orf19.671	PSP1	Ca21chr1_C_albicans_SC5314	2481501	2483510	3.2369	3.34585	3.35048	5.64912	4.47561	4.81897	3.41476	5.58179	4.87023	3.19387	6.67022	7.89069	3.24171	5.79592	5.84822	3.17166	4.15421	3.92676	5.2644
orf19.670.2	orf19.670.2	Ca21chr1_C_albicans_SC5314	2485275	2485587	18.8007	25.5071	21.0442	21.04	28.6469	25.0559	25.3159	36.1502	25.4113	19.1921	30.4718	34.7415	21.7129	27.1608	32.7096	26.0805	22.5233	18.2828	31.9406
orf19.670	SMT3	Ca21chr1_C_albicans_SC5314	2487148	2487456	36.2235	32.8464	32.4979	26.7903	31.4929	39.3193	45.4573	53.6271	29.529	45.9485	54.0815	43.7644	31.8892	72.4583	46.0851	33.1986	25.9114	20.8436	29.1884
orf19.669	PRM1	Ca21chr1_C_albicans_SC5314	2487975	2489846	3.52733	3.3309	3.77353	1.35356	1.4301	2.52717	3.29223	2.52046	2.14832	3.7242	2.78586	1.74054	3.47543	2.73352	2.14278	3.65103	1.74907	1.30619	1.30452
orf19.668	orf19.668	Ca21chr1_C_albicans_SC5314	2489908	2491386	5.19251	4.63089	5.67408	4.65484	3.26251	5.44587	4.47456	6.6908	3.44172	5.10679	5.31143	5.43819	4.93856	4.21704	4.02319	5.47147	2.99569	2.9634	2.57047
orf19.667.1	RPL37B	Ca21chr1_C_albicans_SC5314	2492138	2492762	14.0409	21.6388	12.3684	23.4598	28.636	26.9844	11.6781	20.4269	17.507	13.5908	24.786	16.4774	11.7454	19.9817	15.1828	13.3771	24.3643	24.6008	17.148
orf19.666	orf19.666	Ca21chr1_C_albicans_SC5314	2493020	2495200	3.26121	3.02862	3.40607	1.80643	2.18302	2.65611	3.32858	2.43096	2.45288	3.26296	2.70118	2.29535	3.56001	2.85293	2.21208	3.38039	1.98205	1.96044	1.75253
orf19.665	NEP1	Ca21chr1_C_albicans_SC5314	2495756	2496559	9.24467	8.04291	9.24603	4.91762	7.31877	6.14285	7.53659	7.75615	6.35691	9.52458	8.1131	5.63025	7.03318	6.99791	4.73541	8.76723	5.68928	6.72932	4.04663
orf19.664	orf19.664	Ca21chr1_C_albicans_SC5314	2497091	2497825	6.55378	5.24657	5.74377	1.19524	1.70695	4.00928	7.78831	4.34419	2.94265	9.55421	4.89128	2.49518	6.71709	4.43302	3.89554	7.18339	3.05311	4.3155	3.34872
orf19.663	GIN4	Ca21chr1_C_albicans_SC5314	2497948	2501997	1.76924	1.9836	1.91713	1.42474	1.58148	2.35632	1.55932	1.62979	1.13376	1.69923	1.97866	1.48746	1.3579	1.47085	1.54837	1.86577	1.88746	1.68653	1.08801
orf19.8278	orf19.8278	Ca21chr1_C_albicans_SC5314	2503625	2503966	11.7231	9.1768	10.6828	0.212327	5.82726	5.34958	15.5248	18.2406	5.38524	14.8145	8.45025	6.3385	16.0471	13.6499	6.5427	11.0046	12.0053	10.9384	7.52441
orf19.661	KRR1	Ca21chr1_C_albicans_SC5314	2504197	2505273	5.15195	4.98828	4.27298	0.47103	0.829561	3.09139	5.89918	3.23722	2.22385	6.13433	3.19972	2.14989	6.97601	3.67046	2.26788	4.85276	4.01606	3.03936	2.33945
orf19.660	orf19.660	Ca21chr1_C_albicans_SC5314	2506221	2508167	4.40533	3.63667	4.02678	2.70567	1.95663	3.644	3.2713	2.89282	2.27876	3.92908	3.62893	2.54244	3.78498	3.08854	3.558	4.07959	2.42831	1.70999	1.91534
orf19.658	GIN1	Ca21chr1_C_albicans_SC5314	2508271	2511975	1.60717	1.40014	1.54894	0.635021	0.779836	1.29208	1.34702	1.09884	0.819394	1.78871	1.23726	0.790488	1.36733	0.98215	0.857132	1.60244	1.0684	0.942382	0.63579
orf19.657	SAM2	Ca21chr1_C_albicans_SC5314	2513620	2514777	9.0502	7.96683	10.1255	20.3905	16.9525	11.3243	6.9358	8.36872	13.1298	6.37841	8.27315	12.2636	4.54122	8.99565	11.0926	7.86517	5.28561	4.00716	4.24777
orf19.656	DPP1	Ca21chr1_C_albicans_SC5314	2517587	2518372	8.57976	8.71412	9.47211	2.53252	3.24484	5.99893	10.2873	7.42478	3.25287	10.2045	7.3462	5.40015	8.70927	8.32709	7.35475	9.8264	4.18503	5.9826	3.9571
orf19.655	PHO84	Ca21chr1_C_albicans_SC5314	2522395	2524032	5.7589	10.2326	5.91443	9.67266	17.9616	20.8362	5.16667	12.9852	12.23	4.97419	12.7429	17.2197	3.9175	11.4713	17.7907	5.35583	5.88153	12.6947	7.28927
orf19.1171	orf19.1171	Ca21chr1_C_albicans_SC5314	2524803	2527061	2.94364	2.64562	3.17492	0.929519	1.53204	2.11744	3.08533	2.35796	1.3695	2.95483	2.29256	1.47261	3.31841	2.06835	1.86513	3.10204	1.19675	1.18669	0.958119
orf19.1170	ARO7	Ca21chr1_C_albicans_SC5314	2528538	2529344	7.03917	6.66985	7.16286	2.28803	3.32441	5.50601	6.97062	4.19327	3.5924	8.09525	6.69009	3.88088	8.00571	6.67359	4.62682	7.52221	5.06524	3.49249	4.05414
orf19.1169	orf19.1169	Ca21chr1_C_albicans_SC5314	2529627	2530577	6.13238	5.65591	6.00987	2.58121	3.59081	4.25752	6.85585	6.44009	3.68129	7.78599	5.97722	4.3968	8.71641	5.98245	4.70672	7.22222	2.88343	3.11219	2.35169
orf19.1168	ZCF3	Ca21chr1_C_albicans_SC5314	2531361	2531948	19.7111	16.9291	20.8404	22.6263	17.7421	24.5707	15.0514	19.3143	16.136	13.6489	19.7775	17.8366	16.4067	19.4971	21.1654	17.4473	16.3099	20.3934	10.5355
orf19.1167	orf19.1167	Ca21chr1_C_albicans_SC5314	2532458	2533618	8.44172	6.32066	9.19259	4.14548	6.15707	5.39189	7.22858	5.95133	5.20702	7.49424	6.21025	6.42517	7.33366	7.17254	5.9612	8.39467	3.00949	2.19362	2.19454
orf19.1166	CTA3	Ca21chr1_C_albicans_SC5314	2534209	2538201	2.12689	2.17318	2.56785	3.55291	2.90185	2.35313	1.71249	1.98174	2.66757	1.60936	2.46822	2.93153	1.5042	1.90812	2.40883	2.20137	1.06942	1.05029	0.901572
orf19.1164	GAR1	Ca21chr1_C_albicans_SC5314	2538599	2539159	17.0371	15.7203	18.1967	25.8824	19.1088	14.6816	14.565	10.7108	21.2528	12.4171	18.3942	18.417	12.5903	14.6551	15.9571	15.6877	8.64011	7.76899	5.98118
orf19.1163	orf19.1163	Ca21chr1_C_albicans_SC5314	2539345	2540436	7.51708	7.08841	7.66663	5.12327	5.61487	5.16646	8.39378	6.17254	5.25701	6.43072	6.37708	5.34112	6.99555	6.02491	6.61802	6.58917	3.99994	2.98028	3.05466
orf19.1162.1	orf19.1162.1	Ca21chr1_C_albicans_SC5314	2540598	2541211	14.0057	12.5007	15.0803	5.46763	8.08249	8.74545	13.5687	9.11129	8.43348	12.713	11.1824	7.68737	10.8424	11.999	7.99269	15.6442	5.02536	5.12819	5.38224
orf19.1162	orf19.1162	Ca21chr1_C_albicans_SC5314	2541437	2541814	21.4847	15.0241	19.9674	10.081	21.3255	20.3798	20.4576	29.8632	18.8928	21.9319	22.0225	18.3962	23.0611	25.4513	34.1433	24.4704	12.9473	6.56632	8.89696
orf19.1161	PLD1	Ca21chr1_C_albicans_SC5314	2542332	2547464	1.73292	1.718	1.83529	2.25652	1.93254	1.90807	1.52041	1.79196	2.25517	1.33909	1.76922	2.13083	1.16037	2.13431	2.49966	1.80097	0.936462	0.868651	0.813727
orf19.1160	orf19.1160	Ca21chr1_C_albicans_SC5314	2547774	2548421	9.45523	9.62566	10.3157	6.44664	8.6888	11.2332	12.0767	6.60516	8.57174	12.9943	10.3279	9.79097	12.6151	12.6739	9.90966	10.2025	5.41421	6.5	5.00692
orf19.1159	orf19.1159	Ca21chr1_C_albicans_SC5314	2548479	2549999	5.54664	4.35692	5.60809	6.50536	5.68439	4.62913	4.94876	4.79551	5.96399	4.15933	4.83033	5.52073	3.33542	5.44428	5.89218	5.61359	2.09067	1.35184	1.75417
orf19.1158	orf19.1158	Ca21chr1_C_albicans_SC5314	2550177	2551070	9.039	6.67291	8.59853	3.57339	3.81248	4.75752	7.09299	7.98154	3.64028	7.14987	6.76372	5.43915	7.30617	7.87941	7.18117	8.43693	3.17918	2.27665	2.04938
orf19.1156	FUS1	Ca21chr1_C_albicans_SC5314	2551129	2552283	6.53531	5.10417	6.25988	2.90414	5.01904	4.07702	6.24149	5.03775	4.02464	5.83123	4.85363	4.95117	5.22143	6.51587	4.94771	6.78281	2.18873	1.7476	1.83256
orf19.1155	DPP2	Ca21chr1_C_albicans_SC5314	2552729	2553583	10.9742	9.1768	10.8252	8.8328	8.61064	9.6457	7.96687	7.55889	9.68317	9.78388	9.54705	10.0033	11.0119	11.4053	11.7114	11.3528	5.09178	5.05595	4.84906
orf19.1154	EGD1	Ca21chr1_C_albicans_SC5314	2554317	2554790	20.0395	24.7825	21.3185	36.5872	31.9422	35.5614	20.3037	31.7161	29.7705	18.7064	31.9609	40.947	20.0495	30.398	35.9765	21.8895	20.8328	22.7776	21.3266
orf19.1153	GAD1	Ca21chr1_C_albicans_SC5314	2555881	2557587	4.41778	4.48367	4.86705	4.72172	5.28363	5.37665	4.13425	6.01859	4.92038	4.50427	7.82235	8.21121	4.13683	6.45326	7.99376	4.66787	5.08674	2.65396	7.29918
orf19.1152	orf19.1152	Ca21chr1_C_albicans_SC5314	2558395	2559192	8.54863	10.4556	9.09127	12.1286	13.977	14.8898	8.55448	19.1303	11.8224	9.78413	21.5708	20.1621	8.18731	15.8785	12.1674	10.1365	22.8906	17.4567	25.8747
orf19.1150.1	orf19.1150.1	Ca21chr1_C_albicans_SC5314	2559262	2559483	30.3136	35.7311	24.9305	9.07035	19.5242	25.8802	34.5979	32.0344	12.172	32.1665	50.3414	16.4105	38.9304	41.3935	24.2618	26.5067	40.7026	38.651	46.1316
orf19.1150	orf19.1150	Ca21chr1_C_albicans_SC5314	2561059	2562477	6.5963	5.20569	6.60878	4.93347	4.99778	5.31855	5.44383	6.7494	5.46687	5.95059	6.12071	4.43503	5.4686	6.12295	5.89082	6.40192	3.90747	2.54156	2.99885
orf19.1149	MRF1	Ca21chr1_C_albicans_SC5314	2562715	2563794	8.00088	6.42722	8.21288	5.55713	6.35905	5.32317	6.13224	6.4568	5.0659	7.08014	5.91431	6.00941	6.07909	6.38767	7.01193	8.21875	3.32496	2.21812	3.081
orf19.1148	orf19.1148	Ca21chr1_C_albicans_SC5314	2564787	2565578	12.2676	7.96763	12.5163	6.01797	4.34637	7.40466	10.6969	6.46239	6.69446	9.58029	7.42826	6.01705	10.8386	9.19123	5.79499	12.067	4.83252	5.30307	4.79376
orf19.1146	orf19.1146	Ca21chr1_C_albicans_SC5314	2568243	2568611	22.6958	26.9746	25.8476	37.3902	34.7454	31.9907	15.125	30.8677	40.7527	21.1195	34.9611	43.0638	22.3618	37.1307	34.4241	20.7404	18.0063	15.4515	17.5952
orf19.1144	orf19.1144	Ca21chr1_C_albicans_SC5314	2568844	2572209	2.73295	2.38468	2.87287	2.78815	3.01141	3.19673	2.18709	2.83776	2.17876	2.32008	2.69184	2.58171	1.84804	2.49731	2.71439	2.65871	1.76068	1.55831	1.40683
orf19.1143	orf19.1143	Ca21chr1_C_albicans_SC5314	2572640	2573824	4.82405	4.02492	4.86432	1.29105	1.57034	3.65041	4.57326	5.81906	2.94768	4.98837	4.40988	3.16777	6.02971	4.48469	3.95103	5.77336	3.71419	2.24739	3.36002
orf19.1142	orf19.1142	Ca21chr1_C_albicans_SC5314	2574824	2576743	3.79174	3.4485	3.53072	1.25305	2.02292	2.57865	3.90459	3.0442	2.10734	3.3503	3.05869	2.2945	3.82429	3.15195	2.78949	3.63231	1.57201	1.78928	1.39927
orf19.1140	orf19.1140	Ca21chr1_C_albicans_SC5314	2576964	2577590	6.14281	5.63122	5.1913	1.57929	4.79326	5.38699	7.43538	5.20987	4.57777	9.65926	7.54237	2.91447	3.1829	7.2198	4.98813	6.98801	5.83966	4.4115	5.28574
orf19.1139	orf19.1139	Ca21chr1_C_albicans_SC5314	2578162	2581086	2.78673	2.76395	3.05233	3.01593	2.66174	3.06882	2.32428	2.561	2.71699	2.69321	2.81264	2.78079	2.56431	2.59178	2.8902	2.69677	2.38632	2.53218	1.86874
orf19.1137	orf19.1137	Ca21chr1_C_albicans_SC5314	2584210	2584884	8.62411	7.47226	8.86706	2.50731	2.19989	5.96855	9.91487	8.94368	3.6207	10.3572	4.91406	3.55017	8.69667	6.03482	4.30393	8.85451	7.14218	6.0528	7.08253
orf19.1136	orf19.1136	Ca21chr1_C_albicans_SC5314	2584947	2585384	6.50732	4.10878	7.27297	0.64726	2.92582	2.13255	6.6949	4.44838	2.97059	14.2208	5.25711	2.28355	10.2185	6.47277	2.99173	8.91239	5.46053	3.85316	4.71493
orf19.1135	CAS1	Ca21chr1_C_albicans_SC5314	2585659	2588094	1.88648	1.91054	1.98631	0.673796	0.871572	1.54514	2.2465	1.83361	1.29902	2.67771	1.88993	1.17552	2.4882	2.01785	1.52334	2.01367	1.69022	1.49004	1.58609
orf19.5282	orf19.5282	Ca21chr1_C_albicans_SC5314	2593345	2594787	6.57528	6.24212	6.29076	4.49641	4.85217	8.2752	5.99806	9.64156	6.75582	5.61265	11.1305	9.48377	5.10792	10.9048	9.00415	6.26455	8.55262	4.88812	18.5736
orf19.5281	orf19.5281	Ca21chr1_C_albicans_SC5314	2595379	2599041	2.233	2.50613	2.41192	2.08412	2.1843	2.52	2.09106	2.77944	2.27345	2.00032	2.53009	2.2177	1.78744	3.14662	2.91587	2.17489	1.40534	1.36248	1.2426
orf19.5280	MUP1	Ca21chr1_C_albicans_SC5314	2600273	2601934	5.00106	6.24765	5.10402	7.48029	9.49257	6.29904	4.48942	5.49159	6.88438	4.03075	6.50641	8.05189	4.24308	6.67901	7.32432	5.2579	4.77689	3.78772	2.77901
orf19.5279	orf19.5279	Ca21chr1_C_albicans_SC5314	2602277	2602699	14.1828	13.2161	16.0614	2.35953	2.91294	11.4324	15.8414	13.593	7.71107	18.338	14.8805	4.89676	23.5438	13.8799	9.89031	15.3535	11.3356	15.0951	10.9303
orf19.5278	orf19.5278	Ca21chr1_C_albicans_SC5314	2603198	2604226	7.22872	5.21109	6.097	1.99363	2.53695	4.52294	7.52898	3.88881	2.03957	6.58071	5.0292	3.30993	6.61783	5.0261	4.78811	8.09202	3.55747	2.87306	2.88603
orf19.5277	orf19.5277	Ca21chr1_C_albicans_SC5314	2604401	2605624	5.16356	5.02628	5.28209	1.37585	1.73948	4.36922	5.20289	3.74527	2.70277	6.29968	4.71228	2.24933	4.87205	3.55221	3.03284	5.2959	4.89461	3.94723	3.52462
orf19.5276	orf19.5276	Ca21chr1_C_albicans_SC5314	2605879	2607126	2.19436	1.62597	2.00561	0.191342	0.386127	1.12796	3.01419	1.58898	0.943636	4.47377	1.7095	0.562549	3.96341	1.6515	0.982675	2.26956	2.21813	1.67939	1.6324
orf19.5275	orf19.5275	Ca21chr1_C_albicans_SC5314	2607454	2608677	4.78108	4.52253	4.60098	3.28216	3.82685	4.32103	4.22734	4.34338	3.54363	5.19232	4.84691	4.67861	4.53797	4.91389	4.30983	4.77016	4.35903	2.80861	2.70874
orf19.5274	orf19.5274	Ca21chr1_C_albicans_SC5314	2610835	2613900	2.7562	2.61192	3.17016	4.00773	3.66368	2.68553	2.16489	2.64406	3.58003	2.27471	2.58993	2.93241	1.89461	2.46267	2.86453	2.86521	1.67396	1.59389	1.60459
orf19.5271	orf19.5271	Ca21chr1_C_albicans_SC5314	2614137	2615882	2.95382	2.45914	3.16968	1.12421	1.90699	1.83146	3.14531	2.89736	1.64311	3.25316	2.33567	1.42599	3.39313	2.56038	2.24356	3.1698	1.81321	1.34297	0.946271
orf19.5270	orf19.5270	Ca21chr1_C_albicans_SC5314	2617074	2618096	4.63466	3.87818	4.25841	1.02041	1.80059	2.64451	5.03605	3.79186	1.49035	6.8695	3.48861	2.41505	6.65583	3.13589	3.47337	4.4791	3.04558	2.60803	2.07903
orf19.5269.1	orf19.5269.1	Ca21chr1_C_albicans_SC5314	2618303	2618557	21.7165	22.9548	25.3007	1.5277	19.7305	22.2059	27.5848	25.592	6.45781	35.1522	32.8814	7.77368	28.2234	17.7326	22.8019	25.408	17.1386	10.9308	15.7903
orf19.5269	orf19.5269	Ca21chr1_C_albicans_SC5314	2619175	2620566	5.48163	4.83834	5.65318	3.44771	3.04164	5.27848	5.0285	3.86473	3.49839	5.76508	5.66299	3.42613	5.72585	5.17262	3.90003	5.93883	3.78445	3.44811	3.00276
orf19.5268	orf19.5268	Ca21chr1_C_albicans_SC5314	2621014	2621526	11.1204	12.2995	10.9202	6.03952	5.63684	8.41301	14.0523	6.80981	8.548	16.1103	11.267	9.85989	19.1773	7.75182	11.8132	10.5849	7.8765	4.86149	7.98887
orf19.5267	orf19.5267	Ca21chr1_C_albicans_SC5314	2624074	2624559	18.7155	18.3194	25.3925	17.8745	28.5171	30.6685	16.8758	15.3556	13.8418	16.7014	25.1073	23.5411	17.8355	14.6454	15.1872	18.5445	26.9885	21.9074	21.3214
orf19.5266	orf19.5266	Ca21chr1_C_albicans_SC5314	2624805	2626184	3.43884	3.16155	3.38992	0.534666	1.78949	1.97135	5.08145	1.87089	1.59075	4.60745	2.28782	0.920155	4.77458	2.6082	1.40643	3.64168	1.42786	1.43319	1.34789
orf19.5265	KIP4	Ca21chr1_C_albicans_SC5314	2626667	2629381	2.80971	2.50729	3.04837	1.53632	1.80035	2.30822	2.50248	1.65557	1.82702	2.6408	2.29587	1.66867	2.21245	2.06966	2.17367	2.95807	1.26695	1.20725	1.08782
orf19.5264	orf19.5264	Ca21chr1_C_albicans_SC5314	2632107	2632532	12.856	7.57806	10.3278	0.821087	2.65113	3.58049	21.1102	6.7011	6.28061	13.2049	8.33618	5.9422	15.1692	10.2639	6.85241	12.5974	5.28122	8.14659	4.44546
orf19.5263	SER33	Ca21chr1_C_albicans_SC5314	2633019	2634410	5.89354	5.75581	6.68494	5.89572	6.04189	6.86823	5.01707	5.02084	5.35594	4.31906	5.65258	5.98268	5.29534	7.50717	7.55322	5.68105	3.85347	3.28671	2.52333
orf19.5262	orf19.5262	Ca21chr1_C_albicans_SC5314	2634590	2635021	12.0627	10.7839	9.48499	0.532292	4.72633	10.1873	14.7136	9.94586	5.30376	12.4456	10.9164	5.05599	21.9026	10.9313	11.0202	13.9999	6.44928	5.63671	3.66786
orf19.5260	RPN2	Ca21chr1_C_albicans_SC5314	2635462	2638320	2.65899	2.9669	2.92227	3.64898	3.16373	3.75388	2.50598	4.10312	3.4677	2.14694	3.82745	3.6775	2.37791	4.29712	4.44707	2.77806	2.68319	2.17044	2.00985
orf19.5259	orf19.5259	Ca21chr1_C_albicans_SC5314	2638423	2639142	7.89561	8.18501	10.0831	4.98225	7.73398	5.8493	8.71424	10.2477	6.82739	8.60522	8.32672	9.03578	8.5286	10.0948	8.58039	9.07933	3.99856	3.72937	3.86697
orf19.5258	orf19.5258	Ca21chr1_C_albicans_SC5314	2639294	2641174	2.62024	2.90567	2.67805	0.891422	0.725221	1.88408	3.13563	3.06924	1.86502	3.14681	2.52552	1.77154	3.01786	2.90798	2.70359	2.66055	1.98435	1.34193	1.22297
orf19.5257	LCB4	Ca21chr1_C_albicans_SC5314	2641966	2643558	4.88722	4.4346	5.02233	3.76779	3.76022	3.82183	4.62497	4.4643	3.99506	3.95165	4.41946	3.98387	4.32276	4.85841	5.78623	4.95107	2.52078	1.98305	2.16757
orf19.5256	orf19.5256	Ca21chr1_C_albicans_SC5314	2643690	2645045	3.69521	3.20148	3.73749	0.729342	0.872186	2.23808	4.21515	2.71511	1.10924	4.37098	2.56698	1.02632	5.80708	2.84605	2.75725	3.80307	2.02433	1.17513	1.20988
orf19.5255	PXA2	Ca21chr1_C_albicans_SC5314	2645474	2647477	3.26141	3.37009	3.41205	1.97885	1.45756	2.79247	3.58412	3.70809	2.27794	3.62613	3.07886	2.32434	3.21961	2.87117	2.83446	3.26722	1.75934	1.69906	1.41226
orf19.5254	orf19.5254	Ca21chr1_C_albicans_SC5314	2647889	2648269	12.2656	11.7846	14.7765	3.0795	3.86675	5.13937	18.1535	5.87896	6.61208	17.7783	9.44897	6.50016	20.9754	10.9985	6.26027	13.2344	9.36623	4.50474	6.90487
orf19.5253	orf19.5253	Ca21chr1_C_albicans_SC5314	2648700	2650898	3.04298	2.69831	3.21273	2.11081	2.47078	2.31918	2.98123	2.89871	2.94633	3.02678	2.74474	2.45306	3.03619	3.30166	3.03653	3.0869	1.32748	1.28173	1.17795
orf19.5251	ZCF30	Ca21chr1_C_albicans_SC5314	2650980	2653379	2.86018	2.82431	2.88875	2.04799	2.42228	2.46088	2.69501	3.10763	2.65053	3.09148	2.4128	2.53912	2.56341	3.14136	3.50412	2.92169	1.30405	1.23398	1.23507
orf19.5250	orf19.5250	Ca21chr1_C_albicans_SC5314	2653711	2654199	15.0631	13.6065	15.502	9.45107	13.4134	11.8758	15.8359	22.3055	17.9373	16.8055	14.5933	18.3207	11.1635	15.95	24.2023	13.6579	6.80441	6.18269	5.41851
orf19.5249	orf19.5249	Ca21chr1_C_albicans_SC5314	2654278	2654955	10.6849	9.41291	10.6915	5.61864	4.79702	7.43408	11.8024	8.86471	6.65547	9.06276	6.84527	6.45118	12.6122	9.45469	7.38734	12.2451	3.34561	4.14388	5.74363
orf19.5248	MSO1	Ca21chr1_C_albicans_SC5314	2655623	2656132	21.7952	17.2806	20.0964	27.4985	25.1255	20.1704	21.7102	22.311	20.1807	12.4734	20.706	26.9488	22.9315	26.599	26.6635	20.3116	11.3115	8.74463	10.0569
orf19.5247	orf19.5247	Ca21chr1_C_albicans_SC5314	2656206	2657486	5.64964	4.99774	5.13975	2.55768	3.66489	3.82772	5.60034	5.73364	3.39979	5.05505	4.59726	3.55274	5.43942	5.189	4.83837	5.37362	2.89312	1.97514	2.8008
orf19.5246	orf19.5246	Ca21chr1_C_albicans_SC5314	2657750	2658916	7.25815	6.36667	7.24806	3.28237	2.44346	4.89482	6.55281	6.90856	4.09646	6.22627	6.08731	4.67666	4.83896	7.35948	7.51556	7.20828	2.504	2.08761	2.7644
orf19.5245	orf19.5245	Ca21chr1_C_albicans_SC5314	2659343	2661511	2.75798	2.37421	2.55412	0.570114	1.3465	1.92339	3.12075	2.33096	1.79153	2.83681	2.29811	1.46126	3.07643	2.82802	2.46028	2.78087	1.47342	1.19657	1.04448
orf19.5244	MCD4	Ca21chr1_C_albicans_SC5314	2661825	2664740	1.59573	1.42405	1.50376	0.552006	0.509234	1.17172	1.55737	2.13272	0.948888	1.92075	1.38062	0.697515	2.03078	1.40822	1.21498	1.60186	0.933169	0.735596	0.730265
orf19.5243	TRP3	Ca21chr1_C_albicans_SC5314	2664966	2666528	2.97393	2.52635	2.45505	0.660774	1.37857	2.60066	2.64685	2.61122	2.17317	3.5917	3.08801	1.07595	3.84151	3.70333	2.21233	2.75234	2.32652	2.75818	1.52106
orf19.5242	CDC6	Ca21chr1_C_albicans_SC5314	2667057	2668502	1.70307	1.70847	2.27082	0.427586	1.11214	2.09475	2.44647	0.857102	1.23367	3.15615	2.31526	1.27323	3.0321	1.48471	1.37247	2.06728	2.11064	2.31155	1.77717
orf19.5241	SNT1	Ca21chr1_C_albicans_SC5314	2669672	2672677	2.30337	2.59844	2.76099	2.88582	2.82194	4.11746	2.3306	2.31151	2.71195	1.9421	3.50021	3.18863	2.19718	2.98405	2.65714	2.42583	3.50017	3.54914	2.77311
orf19.5239	orf19.5239	Ca21chr1_C_albicans_SC5314	2672876	2674291	3.61324	2.32531	3.14703	1.01565	1.01979	2.31648	3.99803	3.64971	2.22894	4.3026	3.19909	2.21852	4.49329	3.22929	2.76707	3.35347	1.88976	1.71574	1.58503
orf19.5238	orf19.5238	Ca21chr1_C_albicans_SC5314	2674566	2676383	4.92266	4.24211	4.78233	4.20782	3.96669	4.72558	3.99992	3.27273	3.43945	3.43561	4.61991	4.48622	3.41994	5.23308	4.70311	4.66746	2.36703	1.99569	2.04147
orf19.5237	VPH2	Ca21chr1_C_albicans_SC5314	2677581	2678222	8.83834	9.07399	10.4084	2.8922	6.03101	4.96303	11.7125	9.88675	4.80299	10.4654	10.2772	5.80503	7.48857	8.82316	5.57007	7.22461	7.57082	5.24246	5.27888
orf19.5236	orf19.5236	Ca21chr1_C_albicans_SC5314	2678377	2679386	5.15598	5.16238	5.92026	0.92512	0.78606	3.8926	5.49215	5.29137	2.32285	6.18009	4.4688	1.98209	7.89135	5.13003	2.90695	5.0848	2.84044	2.81495	2.6122
orf19.5235	orf19.5235	Ca21chr1_C_albicans_SC5314	2679539	2680237	2.0524	1.0984	1.91798	0.050828	0	0.443289	2.94594	1.57195	1.35054	3.54638	1.36234	0.344851	1.79268	2.1784	0.587335	2.16252	2.41772	3.43312	1.50103
orf19.5234	RBD1	Ca21chr1_C_albicans_SC5314	2680634	2682643	2.46693	2.90167	2.56183	1.27858	1.47864	2.65669	3.02012	3.2424	2.24951	2.79236	3.42997	1.88509	2.77714	4.17131	2.93595	2.6486	2.53225	2.20264	1.86977
orf19.5233	orf19.5233	Ca21chr1_C_albicans_SC5314	2683788	2684135	13.3502	12.1867	12.725	3.28109	3.64169	7.75005	18.834	15.503	3.96277	19.4833	14.4906	6.40008	23.7644	14.6481	14.2178	19.8291	5.70543	5.3996	6.66158
orf19.5232	CSI2	Ca21chr1_C_albicans_SC5314	2685817	2686695	4.60884	3.14741	4.4203	0.224997	1.50483	2.70982	4.98696	1.96052	2.05748	6.29851	3.99429	1.35207	7.66562	4.01792	2.0428	4.22692	3.00013	2.72299	1.83515
orf19.5231.2	ATP19	Ca21chr1_C_albicans_SC5314	2687414	2687617	36.3908	32.6429	27.0221	8.35458	25.0485	36.4316	28.202	38.4495	32.4332	33.6639	31.5049	32.3904	15.0338	25.5759	52.8672	33.2372	25.1723	16.3962	18.2106
orf19.5231	orf19.5231	Ca21chr1_C_albicans_SC5314	2687973	2689208	4.54133	4.38026	4.45755	1.28424	1.20723	2.48896	5.05886	4.83203	1.983	6.12969	3.51213	2.07351	6.11572	3.54163	2.84901	5.49537	1.95503	2.02853	1.58424
orf19.5230	MRPS9	Ca21chr1_C_albicans_SC5314	2689374	2690384	7.52846	6.15308	7.27363	3.59598	5.25619	7.11054	7.64781	7.91093	3.78551	7.791	8.50551	3.85744	5.75379	5.98766	5.80241	6.8603	6.67274	5.45187	4.83138
orf19.5229	orf19.5229	Ca21chr1_C_albicans_SC5314	2690877	2693891	1.82361	1.71767	1.80525	0.691199	0.63071	1.58051	1.99758	1.57015	0.930491	2.00758	1.55771	0.852647	2.24373	1.47337	1.38905	1.81328	1.04453	0.916399	0.758397
orf19.5228	RIB3	Ca21chr1_C_albicans_SC5314	2694013	2694636	12.1938	11.8879	10.5896	10.7789	7.61958	21.5084	11.4312	25.6429	10.0141	12.7822	28.4918	20.6845	14.1398	28.9298	13.389	12.8279	17.1154	12.3398	19.7143
orf19.5227	orf19.5227	Ca21chr1_C_albicans_SC5314	2695968	2696465	13.4508	11.1581	13.8551	3.10428	2.74827	6.40447	14.0186	16.6891	6.16807	15.6089	9.84129	3.39701	19.1727	13.5905	4.04995	13.1687	7.45941	7.10763	6.80162
orf19.5226	WRS1	Ca21chr1_C_albicans_SC5314	2696598	2697872	5.32526	4.91078	3.86876	1.68047	2.93491	4.45599	5.13553	2.70357	3.32116	4.92131	4.70267	3.21312	5.10587	4.47408	4.5898	4.4789	3.6608	4.47725	2.61668
orf19.5225.2	RPL27A	Ca21chr1_C_albicans_SC5314	2698355	2699181	8.67776	11.4517	7.76452	9.47735	12.4864	16.2214	8.12694	19.4342	10.5692	10.5654	13.7731	9.06615	7.13529	8.68909	6.64357	8.51107	24.5071	29.5563	11.331
orf19.5225	orf19.5225	Ca21chr1_C_albicans_SC5314	2699732	2700109	19.193	15.7284	22.1537	14.0786	11.7851	22.2325	20.3026	24.6372	12.5952	14.7073	21.0343	17.9245	29.7751	14.2776	24.4359	23.3947	16.6911	6.56632	10.2657
orf19.5224	orf19.5224	Ca21chr1_C_albicans_SC5314	2700359	2703193	2.30443	2.80868	2.62475	2.13515	2.25975	2.59604	2.51553	2.04132	2.22795	2.55041	3.13711	2.42347	2.27303	3.20039	2.58269	2.47154	1.86635	1.66612	1.74897
orf19.5223	orf19.5223	Ca21chr1_C_albicans_SC5314	2703387	2703785	16.4545	8.84906	19.3598	9.35972	6.04413	6.34895	17.109	4.02036	16.0144	16.2104	12.4167	12.2772	22.0075	13.9285	9.31333	13.7566	4.0601	2.67878	5.22102
orf19.5221	orf19.5221	Ca21chr1_C_albicans_SC5314	2704703	2707654	2.45886	2.10931	2.40887	1.01455	1.22382	1.83648	2.08121	2.1863	1.40776	2.31417	2.0647	1.52363	2.29745	2.39191	1.87159	2.38532	1.23282	1.13211	1.08848
orf19.5220	orf19.5220	Ca21chr1_C_albicans_SC5314	2707934	2708791	8.03422	6.03719	7.38331	3.91328	3.54003	5.45934	8.09175	4.3182	2.85208	7.16148	5.1512	4.16565	7.3089	6.14478	6.17217	7.77668	4.8443	4.36411	3.5865
orf19.5219	IRA2	Ca21chr1_C_albicans_SC5314	2709143	2717074	0.78327	0.850865	0.767906	0.463799	0.527635	0.74473	0.79896	0.963716	0.6269	0.769966	0.789632	0.698974	0.777624	0.905066	0.798963	0.756333	0.586651	0.572084	0.462773
orf19.69.2	orf19.69.2	Ca21chr1_C_albicans_SC5314	2718745	2719038	7.57663	6.59702	6.50511	1.14927	6.95769	3.61949	9.73539	13.8224	3.81712	13.6489	7.46759	5.84807	13.9939	4.10465	3.8734	7.11226	7.22019	2.6314	7.91927
orf19.69	orf19.69	Ca21chr1_C_albicans_SC5314	2720131	2720868	10.3709	8.77598	11.2796	4.55978	4.71124	9.14652	9.67673	12.2609	4.46077	9.409	7.77736	6.92981	9.80244	7.16557	7.37659	10.9698	5.15636	4.8547	4.53347
orf19.68.2	orf19.68.2	Ca21chr1_C_albicans_SC5314	2721027	2721529	4.20618	3.5132	2.55159	0.098157	1.58465	0.665826	4.81383	2.27677	2.371	9.18007	3.34841	0.932347	2.63767	0.35057	1.51232	3.56873	4.14045	3.25877	2.89873
orf19.3767	orf19.3767	Ca21chr1_C_albicans_SC5314	2723345	2727364	1.87933	1.7518	1.7822	0.702298	0.516036	1.51449	1.83482	1.70305	0.900176	1.97336	1.63885	1.11145	1.78088	1.80025	1.42062	1.99715	1.11441	1.25966	0.851683
orf19.3765	RAX2	Ca21chr1_C_albicans_SC5314	2729519	2733700	1.30241	1.27061	1.30029	0.329441	0.520387	0.983867	1.36621	1.04911	0.571102	1.62949	1.06338	0.491347	1.5311	0.902739	0.787614	1.31046	0.963472	0.908732	0.683538
orf19.3764	GSG1	Ca21chr1_C_albicans_SC5314	2734270	2736549	1.0354	0.796876	0.873317	0.171985	0.393341	0.601827	0.975507	0.902908	0.605839	1.88649	0.698439	0.369506	1.51645	0.597185	0.432432	1.13085	1.20053	1.14306	0.982875
orf19.3763	orf19.3763	Ca21chr1_C_albicans_SC5314	2736673	2738052	2.95526	2.5627	2.35107	0.430341	1.15791	1.80707	2.51165	2.36382	1.4805	3.81373	2.34078	1.41562	4.35845	2.56162	1.78316	2.49167	2.02476	1.73178	1.68165
orf19.3762	orf19.3762	Ca21chr1_C_albicans_SC5314	2738399	2738935	4.40011	3.54768	3.97191	0.344484	1.39034	2.50363	4.22356	2.14556	1.24816	7.03162	2.23834	1.51918	9.98016	1.53791	1.32688	4.33029	5.87422	5.91554	4.49313
orf19.3761	CDC54	Ca21chr1_C_albicans_SC5314	2739034	2741772	2.48516	2.30035	2.59545	0.781241	1.10091	2.21021	2.4352	1.60677	1.35136	2.49153	2.40907	1.50479	2.35732	1.95079	1.47271	2.5838	1.67267	1.53484	1.23177
orf19.3760	DLH1	Ca21chr1_C_albicans_SC5314	2742044	2743158	6.66693	5.90864	6.88458	3.81541	4.0634	5.01358	6.12736	4.22159	3.1364	6.87986	5.25679	3.578	6.30732	5.06546	3.6548	6.27377	3.08364	2.33261	2.59565
orf19.3759	orf19.3759	Ca21chr1_C_albicans_SC5314	2743298	2744638	3.96043	4.25276	3.89105	1.79532	1.56066	3.43933	4.12526	4.59139	2.35179	5.06385	3.63424	3.41059	4.17496	3.45264	3.75017	4.29458	3.86707	3.47822	3.05877
orf19.3758	orf19.3758	Ca21chr1_C_albicans_SC5314	2745011	2746438	4.40584	3.8326	3.79902	1.68066	0.904419	3.39887	4.00714	4.82319	2.35343	4.26675	4.79745	3.61913	3.7431	4.13217	3.70587	4.76702	3.69441	2.20289	3.4407
orf19.3757	ATP20	Ca21chr1_C_albicans_SC5314	2746930	2747274	12.5518	13.3859	18.1962	4.79896	12.4633	10.1095	14.3257	17.387	9.32398	19.2041	19.3193	8.49374	15.0684	17.1396	13.2607	12.5895	8.80126	6.21051	8.42108
orf19.3756	CHR1	Ca21chr1_C_albicans_SC5314	2747753	2749675	2.60665	2.10891	2.44409	0.584276	0.542101	1.60745	3.00015	1.99045	1.29777	3.46946	2.17641	0.792824	3.23713	1.99081	1.28046	2.49365	1.98903	2.16812	1.59985
orf19.3755	orf19.3755	Ca21chr1_C_albicans_SC5314	2749794	2750456	7.77517	8.85165	7.86441	1.41244	2.55387	5.74858	9.01759	6.06699	4.91296	10.6517	8.62693	2.06991	9.67854	7.86952	5.00518	7.08012	6.23682	9.6372	6.45138
orf19.6362	SPA2	Ca21chr1_C_albicans_SC5314	2752581	2756981	1.84274	1.68501	1.7461	1.24629	1.2689	2.16691	1.51716	1.47051	1.18776	1.57224	2.01722	1.54847	1.52249	1.67606	1.50385	1.76848	1.49943	1.26824	1.25965
orf19.6360	orf19.6360	Ca21chr1_C_albicans_SC5314	2757136	2757810	7.95035	5.00605	8.4557	1.74421	2.37588	3.27478	7.48475	8.89686	3.02822	8.90075	6.81771	2.73659	9.70366	6.81351	4.09398	7.12577	5.33217	3.5568	4.66803
orf19.6359	orf19.6359	Ca21chr1_C_albicans_SC5314	2758245	2758646	8.86475	6.43433	7.08754	0	1.73666	4.02078	15.7583	8.97732	4.45448	13.9162	7.48902	2.71086	12.9049	6.03741	1.47981	8.67807	7.72363	3.16674	5.59721
orf19.6358	orf19.6358	Ca21chr1_C_albicans_SC5314	2758794	2759290	5.71685	2.78378	4.8899	0.201083	0.649256	1.55885	5.55832	8.55092	2.18574	6.86573	5.3896	1.50071	9.79382	5.38628	4.64716	4.89982	4.78243	4.14364	4.05782
orf19.6357	orf19.6357	Ca21chr1_C_albicans_SC5314	2759755	2761845	1.25443	0.951277	1.07167	0.15336	0.275094	0.555919	1.85369	1.22965	0.480206	2.07429	1.12566	0.470152	1.65989	1.09546	0.404746	1.44997	1.64657	1.62564	1.19654
orf19.6356	orf19.6356	Ca21chr1_C_albicans_SC5314	2761879	2764614	1.00882	1.03732	1.1879	0.328443	0.358848	0.659053	1.38149	0.900628	0.585003	1.98479	0.864965	0.571725	1.73287	0.959762	0.721997	1.2139	0.830725	0.71783	0.708679
orf19.6355	orf19.6355	Ca21chr1_C_albicans_SC5314	2764811	2766364	5.21187	4.97944	5.0275	1.78939	1.5108	4.20541	4.94255	4.541	2.94364	4.99215	3.97585	2.45599	4.19702	3.12196	2.852	5.06746	3.09192	2.95504	1.85255
orf19.6354	orf19.6354	Ca21chr1_C_albicans_SC5314	2766450	2767100	3.95979	2.2161	3.93109	0.175799	0.662224	1.64677	5.01619	2.11435	1.62781	6.26343	2.66533	0.795159	8.66079	1.67432	1.57999	4.48772	3.4711	1.74423	3.05728
orf19.6353	orf19.6353	Ca21chr1_C_albicans_SC5314	2767835	2769913	2.97826	2.67734	2.9005	1.20087	2.03144	2.03784	3.84252	3.10973	2.13043	3.42893	2.73006	1.83221	3.69595	3.03713	2.78857	3.26242	1.71204	1.29583	1.24999
orf19.6351	orf19.6351	Ca21chr1_C_albicans_SC5314	2770498	2771901	3.69604	3.36067	3.32783	1.42364	2.19664	2.94226	3.66225	3.37684	2.1759	4.46998	4.69682	2.42756	4.02028	4.18465	2.62047	3.70341	3.62958	3.24519	3.22449
orf19.6350	orf19.6350	Ca21chr1_C_albicans_SC5314	2772553	2773095	18.116	11.6036	20.0588	6.99094	5.03119	11.9166	14.4951	19.1027	6.20537	15.5047	11.493	8.8005	17.3997	13.2362	11.8417	15.8329	4.46003	4.72485	7.95964
orf19.6349	RVS162	Ca21chr1_C_albicans_SC5314	2774814	2775821	2.3566	1.71663	1.59867	0.464397	0.157836	1.30269	2.39738	1.40684	1.29888	5.11611	1.46905	0.729655	4.39238	1.8332	0.800234	2.00418	3.29045	1.93072	3.17596
orf19.6348	orf19.6348	Ca21chr1_C_albicans_SC5314	2776744	2779569	1.40942	1.3986	1.3038	0.332734	0.42672	1.2385	1.56386	1.37312	0.976488	1.76344	1.58361	0.666697	1.89061	1.34385	1.05404	1.38077	1.78616	1.20683	1.2275
orf19.6347	orf19.6347	Ca21chr1_C_albicans_SC5314	2779648	2781210	2.2116	1.97028	2.42947	0.528619	0.574406	1.49735	2.93692	3.24874	1.24006	2.79187	2.19629	1.03457	3.72199	2.28735	1.7033	2.50856	1.56014	1.33836	1.2909
orf19.6346	orf19.6346	Ca21chr1_C_albicans_SC5314	2781378	2782343	2.87301	2.5521	2.94581	0.425817	1.67563	1.90843	4.08168	2.37777	1.35	4.97803	2.70198	1.1195	3.66519	2.47132	2.05019	3.27337	2.72292	3.26003	1.70287
orf19.6345	RPG1A	Ca21chr1_C_albicans_SC5314	2782583	2785375	1.67116	1.66619	1.55637	1.14927	1.11529	1.67824	1.87356	1.45499	1.32652	1.87152	2.04273	1.32621	1.84465	1.46676	1.48989	1.60075	2.09434	2.01911	1.3789
orf19.6344	RBK1	Ca21chr1_C_albicans_SC5314	2785714	2786886	4.28368	3.64451	4.07138	1.462	1.89403	2.81597	3.54072	5.90771	3.94566	4.74262	4.06078	3.28189	4.45613	5.22155	4.17133	3.88152	2.33266	2.25228	2.20317
orf19.6343	orf19.6343	Ca21chr1_C_albicans_SC5314	2787196	2788209	4.21969	3.49061	3.72672	1.42506	2.57357	3.06615	4.15667	3.48597	1.86699	5.6653	4.0805	1.70429	3.08301	4.65831	2.32586	3.62475	4.42221	3.73293	2.85317
orf19.6342	orf19.6342	Ca21chr1_C_albicans_SC5314	2789572	2790057	14.2966	10.0828	14.2833	1.89259	2.88565	7.43787	17.0633	7.85845	5.5875	14.3601	7.68591	2.1401	18.1887	9.38811	4.65741	12.851	6.51121	6.25925	6.62414
orf19.6341	orf19.6341	Ca21chr1_C_albicans_SC5314	2790349	2791263	5.93998	4.82768	5.9946	2.04675	2.3944	4.42667	5.18416	5.55526	5.01561	7.22176	6.77002	4.95084	8.26995	5.61493	6.22692	6.65439	5.13807	3.80336	3.79597
orf19.6340	orf19.6340	Ca21chr1_C_albicans_SC5314	2791366	2792314	3.13594	3.33337	2.9598	1.15817	1.55813	2.37824	3.76204	6.11192	3.26386	3.97082	4.05389	2.28251	2.54722	2.46217	2.7616	3.3277	3.88555	2.58865	1.95444
orf19.4913	orf19.4913	Ca21chr1_C_albicans_SC5314	2792838	2796467	1.15553	1.18368	1.19164	0.299668	0.368163	0.89674	1.19487	1.02814	0.550858	1.76266	1.13125	0.491025	1.75678	1.27221	0.784025	1.13719	0.903261	0.860898	0.862704
orf19.4914	orf19.4914	Ca21chr1_C_albicans_SC5314	2797901	2798254	18.944	10.4388	15.7871	3.56717	2.23955	8.06568	16.0805	7.66119	6.94112	18.8285	13.1987	4.84041	23.6314	13.448	8.7783	13.3372	7.11441	8.39435	5.85244
orf19.4914.1	orf19.4914.1	Ca21chr1_C_albicans_SC5314	2799928	2800161	19.0616	19.9088	15.213	3.17485	8.05433	24.1729	28.3094	72.0826	23.5545	28.952	27.9967	24.6175	25.8991	59.935	42.8009	21.051	53.7313	33.2307	77.6854
orf19.4916	orf19.4916	Ca21chr1_C_albicans_SC5314	2800971	2802440	4.2145	4.07463	5.04026	4.12588	4.04474	3.51925	3.35102	4.24545	5.39949	3.6852	3.62178	3.54003	2.8567	3.20162	4.69235	4.46295	2.37235	2.13144	2.31922
orf19.4917	orf19.4917	Ca21chr1_C_albicans_SC5314	2802497	2803144	3.70411	4.03399	3.52122	2.77975	1.5277	3.09487	4.79906	5.99546	3.78585	4.12657	3.79492	3.37066	5.06591	6.12574	4.44226	4.16336	2.49479	3.92708	2.50346
orf19.4918	orf19.4918	Ca21chr1_C_albicans_SC5314	2803778	2805337	4.58319	3.4044	4.36422	1.69401	2.96546	2.86779	4.21305	3.70836	1.81178	4.52964	3.50604	2.3679	4.73039	3.89983	3.28214	4.46807	1.99661	1.93933	1.85842
orf19.4919	orf19.4919	Ca21chr1_C_albicans_SC5314	2805665	2806975	2.61962	2.18578	2.64141	1.58944	1.0264	1.69425	2.47377	1.92405	1.60554	2.03779	1.99512	1.94109	2.47532	2.11587	2.64367	2.81675	0.674346	0.661677	0.682744
orf19.4921	orf19.4921	Ca21chr1_C_albicans_SC5314	2807971	2810142	3.34469	2.81559	3.61534	2.79006	2.54109	2.7955	2.68967	3.26971	2.70849	2.82898	2.90319	2.55729	2.98837	2.25617	3.63969	3.49805	1.86622	1.71758	1.6738
orf19.4921.1	orf19.4921.1	Ca21chr1_C_albicans_SC5314	2812003	2812167	19.5446	19.7127	16.0634	9.12198	1.47265	13.2593	27.6551	34.4806	29.7464	27.0834	27.4132	7.42675	53.6213	16.2897	17.568	17.6411	6.54948	15.6644	23.3468
orf19.4922	orf19.4922	Ca21chr1_C_albicans_SC5314	2812558	2813567	6.6807	5.63917	5.67528	1.60679	2.86912	4.36443	5.75264	3.09535	3.05794	7.55344	5.25974	3.36956	8.09579	4.86918	3.46959	5.46145	3.08079	3.23301	2.44444
orf19.4923	orf19.4923	Ca21chr1_C_albicans_SC5314	2813793	2815349	3.79044	3.7842	3.83986	1.47517	1.9846	2.58104	4.77737	3.40584	1.9425	4.36462	3.36147	2.34923	5.33361	3.25629	2.64373	3.86719	1.59057	0.996858	1.34121
orf19.4923.1	orf19.4923.1	Ca21chr1_C_albicans_SC5314	2815474	2815686	15.337	16.2651	11.0163	4.37913	6.18596	1.59133	12.2024	26.8044	10.5779	32.5044	10.6703	8.17052	38.6124	7.82008	1.05422	13.1267	13.7557	0.626661	4.31075
orf19.4924	orf19.4924	Ca21chr1_C_albicans_SC5314	2815919	2819872	1.6389	1.55546	1.65704	0.81966	0.961671	1.17141	1.72236	1.58161	0.945826	1.66484	1.41404	0.997984	1.64074	1.55449	1.24206	1.76578	0.846834	0.638301	0.620782
orf19.4927	BNI1	Ca21chr1_C_albicans_SC5314	2820018	2825216	1.4189	1.3576	1.6087	1.16044	1.04424	1.46373	1.25102	1.42393	1.25505	1.34623	1.444	1.24051	1.39034	1.51605	1.59432	1.4023	1.02416	0.960335	0.790485
orf19.4928	SEC2	Ca21chr1_C_albicans_SC5314	2827342	2829597	2.42873	2.03975	2.4755	1.01494	1.4731	2.0096	2.2538	1.44202	1.40261	2.93372	2.24714	1.52288	2.31924	2.10871	1.53179	2.42331	1.79552	1.74288	1.52266
orf19.4929	orf19.4929	Ca21chr1_C_albicans_SC5314	2832089	2835613	1.99456	2.03943	1.95754	0.867418	1.31969	1.81476	1.89978	1.76337	1.15384	1.94934	1.78079	1.28009	2.01069	1.79884	1.6821	1.90478	1.39197	1.28362	1.10177
orf19.4930	SPC3	Ca21chr1_C_albicans_SC5314	2835767	2836345	14.5902	12.7069	15.0329	5.18559	3.58784	9.9065	17.901	20.2377	10.0207	12.3169	12.3345	8.24276	13.6859	14.2872	14.8377	12.4926	8.17774	6.86941	6.85477
orf19.4931	orf19.4931	Ca21chr1_C_albicans_SC5314	2836544	2838889	3.77053	3.37939	3.61354	2.92399	2.6662	3.7211	3.49646	4.50056	3.10639	3.26893	3.48904	2.98799	2.62972	3.80335	4.24954	3.3684	2.17472	2.04565	1.93666
orf19.4931.1	RPL14	Ca21chr1_C_albicans_SC5314	2839943	2840692	7.82234	11.0615	7.03423	5.65125	9.90742	14.9314	9.76323	15.0198	10.0781	9.50357	13.9134	5.63146	10.9001	7.41115	6.80232	7.85521	21.1594	28.0519	12.9948
orf19.4932	orf19.4932	Ca21chr1_C_albicans_SC5314	2841153	2843438	4.39009	4.05014	4.4234	4.25332	3.32203	4.28741	3.22899	3.43756	3.81113	3.8449	3.46617	3.54671	2.65784	3.15697	4.05453	4.50703	2.35435	2.11092	1.63733
orf19.4933	FAD3	Ca21chr1_C_albicans_SC5314	2843736	2845037	6.8572	6.17342	7.94818	4.54148	3.28747	5.74951	4.977	5.0971	3.96336	6.50266	4.74763	3.85652	4.79788	3.50561	4.09105	6.40294	2.30092	2.21383	1.88917
orf19.4934	OP4	Ca21chr1_C_albicans_SC5314	2848705	2849916	6.84064	6.56487	8.91725	5.42697	6.30486	6.0617	6.24108	3.1517	5.86022	5.72231	6.42638	6.07934	5.5085	5.55512	6.51199	7.68997	2.51877	2.84514	2.29665
orf19.4936	orf19.4936	Ca21chr1_C_albicans_SC5314	2853604	2853999	18.1403	16.0422	18.1935	2.85062	6.39173	10.2821	26.1244	11.5643	5.73811	20.2185	14.2777	13.9682	29.2576	15.2716	12.505	19.6012	7.39091	2.17562	6.0799
orf19.4936.1	orf19.4936.1	Ca21chr1_C_albicans_SC5314	2855099	2855314	21.9322	25.8814	17.4077	1.06458	9.45265	12.3795	26.5794	54.8737	63.6452	20.5451	19.455	11.5566	52.745	74.1426	67.659	21.4116	8.12132	14.625	12.5755
orf19.4937	CHS3	Ca21chr1_C_albicans_SC5314	2856351	2859992	2.04744	2.06097	2.06772	1.33683	1.41158	1.99577	1.96165	1.61811	1.4314	1.86502	2.14572	1.48625	1.86786	1.87236	1.94356	2.05231	1.30061	1.35251	0.923379
orf19.4939	orf19.4939	Ca21chr1_C_albicans_SC5314	2861350	2866254	1.01481	1.05678	1.00754	0.403604	0.373283	0.813225	1.11739	0.86283	0.62958	1.33929	0.917202	0.502843	1.33144	1.06544	0.85483	1.03246	0.774486	0.665307	0.601542
orf19.4940	orf19.4940	Ca21chr1_C_albicans_SC5314	2866744	2868423	5.56882	4.97359	5.49697	3.9068	4.51728	5.2439	4.67619	6.79566	5.38799	4.88534	4.95983	4.21475	5.14278	5.65672	5.77863	5.28878	4.24863	2.90112	2.6245
orf19.4941	TYE7	Ca21chr1_C_albicans_SC5314	2869020	2869829	13.0073	40.8735	15.172	444.229	391.275	418.554	17.7533	280.726	618.537	11.4069	422.018	630.936	16.2745	293.495	460.063	15.4895	1270.26	1484.51	1863.52
orf19.4942	orf19.4942	Ca21chr1_C_albicans_SC5314	2871337	2871705	36.3734	41.3857	40.0714	111.441	75.0855	66.9861	45.3749	102.161	152.437	23.5564	110.216	109.639	38.5971	140.706	196.007	33.2975	83.4839	95.2147	67.6878
orf19.4943	PSA2	Ca21chr1_C_albicans_SC5314	2874278	2875654	6.32485	5.077	6.22731	3.7197	3.70031	4.79758	5.6642	4.15192	3.74902	6.33857	5.18068	4.76303	5.01538	3.83581	4.81786	5.98787	2.79766	3.04383	2.65596
orf19.4945	MSH6	Ca21chr1_C_albicans_SC5314	2875727	2879371	2.34136	1.98689	2.34332	2.10101	1.76836	2.11747	1.92342	1.6283	1.70899	1.9452	1.80059	1.69433	1.69212	1.49542	1.79277	2.11978	1.11058	0.975802	0.94762
orf19.4946	orf19.4946	Ca21chr1_C_albicans_SC5314	2879648	2880409	11.5607	9.61829	11.6204	5.60297	6.69777	9.44981	10.4497	12.8235	9.0916	11.1114	9.76162	7.77698	9.91302	15.2757	13.0971	11.6793	4.95182	5.19024	4.96814
orf19.4947	orf19.4947	Ca21chr1_C_albicans_SC5314	2880732	2881241	14.8711	13.2828	14.0114	9.45262	12.1774	22.9461	15.8357	31.908	13.3769	16.4422	22.4897	12.697	17.4793	32.7372	22.8019	14.2551	14.9106	15.0845	15.5083
orf19.4948	orf19.4948	Ca21chr1_C_albicans_SC5314	2881465	2882679	4.56104	4.80564	4.48601	1.34584	1.76534	3.43976	5.70027	4.0033	3.00709	6.74299	4.52273	2.60237	6.78103	4.38612	2.00876	4.76301	2.68753	2.09926	2.43437
orf19.4949	orf19.4949	Ca21chr1_C_albicans_SC5314	2883066	2883368	11.5915	8.58571	7.48538	6.76258	17.468	11.2715	13.5073	3.48575	6.86075	14.4564	19.9932	9.91047	9.9948	10.6272	14.0659	6.48678	17.2369	17.3418	15.7105
orf19.4950	AKR1	Ca21chr1_C_albicans_SC5314	2883822	2886263	2.37485	2.34551	2.5842	1.38262	1.86905	2.35275	2.62538	2.11797	1.99178	2.91805	3.4163	2.12477	2.462	3.00449	2.1976	2.43869	2.71724	2.2074	2.25472
orf19.4951	orf19.4951	Ca21chr1_C_albicans_SC5314	2888158	2889426	2.9611	2.70778	3.2847	1.52675	2.31541	3.09347	2.83275	2.239	3.16638	3.96063	3.40699	1.96707	3.2117	3.74538	2.22755	3.34031	3.30796	2.9837	3.52198
orf19.4952	orf19.4952	Ca21chr1_C_albicans_SC5314	2891695	2892633	8.72725	10.6708	10.4158	6.90068	9.1852	15.8578	10.8999	23.108	14.0834	10.0769	19.5368	13.3386	12.1574	24.7465	17.1413	9.04211	15.8497	12.64	13.6136
orf19.4952.1	orf19.4952.1	Ca21chr1_C_albicans_SC5314	2893446	2894008	12.3321	11.0584	10.9063	1.88041	2.15031	9.03501	15.2302	8.34633	6.71861	13.6085	11.4546	4.67791	8.02694	10.9134	6.33756	8.72767	6.60992	7.35511	4.85899
orf19.4953	orf19.4953	Ca21chr1_C_albicans_SC5314	2894367	2895263	4.50204	4.02287	4.99526	0.709905	0.996583	3.43963	5.50439	3.60616	2.08757	7.33122	3.5849	2.63859	5.65039	2.53544	2.49663	4.70364	3.37956	2.04944	3.64601
orf19.4954	orf19.4954	Ca21chr1_C_albicans_SC5314	2895565	2896155	7.55849	7.20244	8.28753	3.12849	8.9534	7.57907	7.608	6.59689	6.69819	8.54971	12.5317	6.65718	9.91151	9.64982	9.85931	9.40532	9.95485	9.44224	6.7892
orf19.4955	orf19.4955	Ca21chr1_C_albicans_SC5314	2896806	2898392	2.11271	1.46498	2.49711	0.611357	0.318379	1.06064	2.54102	1.74503	0.964648	2.89836	1.2654	0.802811	2.15291	1.72565	1.1964	1.98323	0.920375	0.959526	0.902716
orf19.4956	RPN1	Ca21chr1_C_albicans_SC5314	2898458	2901442	1.93394	2.4695	2.31149	1.83398	1.71437	2.64959	2.09012	2.63387	2.19144	2.23019	2.85917	2.0007	2.18608	3.24519	2.93621	2.17764	1.99368	1.88578	1.64621
orf19.4958	ECM25	Ca21chr1_C_albicans_SC5314	2902728	2904596	1.52912	1.2435	1.56791	0.362584	0.321372	0.99207	1.69895	1.37421	0.789963	2.18471	1.36276	0.578827	2.26867	0.939493	0.547685	1.61139	1.43565	1.40805	1.23873
orf19.4959	orf19.4959	Ca21chr1_C_albicans_SC5314	2904999	2906720	6.23221	4.92624	6.28553	8.57612	5.50296	6.21671	4.80186	4.7846	5.06768	4.46344	5.85683	5.61405	3.99474	4.72608	4.32273	5.96038	3.2697	2.91474	2.70414
orf19.4960	orf19.4960	Ca21chr1_C_albicans_SC5314	2907412	2908446	4.60423	4.57157	4.76289	1.78512	2.84447	4.8975	5.51944	4.999	3.80799	6.29813	5.74308	2.98854	6.58026	5.13359	2.90216	4.82419	8.0106	6.95364	5.15762
orf19.4961	STP2	Ca21chr1_C_albicans_SC5314	2911732	2913486	3.95351	4.55758	4.59093	7.36163	5.14175	10.8295	4.83866	9.19194	6.11566	4.52459	12.8425	9.25619	5.60639	10.6551	7.98175	4.40979	23.3234	20.1323	24.9069
orf19.4962	orf19.4962	Ca21chr1_C_albicans_SC5314	2913785	2914912	2.21963	1.66079	2.16043	0.487954	0.378122	1.21049	3.25453	1.30788	1.20224	3.39007	1.17311	0.741577	3.76979	1.18506	0.789388	2.58185	3.43339	2.81543	2.03662
orf19.4963	orf19.4963	Ca21chr1_C_albicans_SC5314	2915143	2916339	2.55673	1.58019	2.41271	0.086664	0.867444	1.27651	2.51921	0.789184	0.858288	4.0912	1.09807	0.446871	2.82371	1.3619	0.367192	2.1721	2.28673	1.74617	1.70621
orf19.4964	orf19.4964	Ca21chr1_C_albicans_SC5314	2916611	2917456	5.28995	4.78027	3.86987	0.520484	0.448144	2.82447	6.12617	3.33863	2.13731	6.74795	3.24103	2.26004	9.67396	2.97428	3.07402	4.1068	3.39446	2.5026	1.94696
orf19.4965	orf19.4965	Ca21chr1_C_albicans_SC5314	2917715	2919805	1.24507	0.978128	1.27171	0.22152	0.0825283	0.710035	1.36241	0.727057	0.466486	2.20077	0.913446	0.200392	2.47075	0.750592	0.459442	1.40164	0.978765	0.864839	0.743645
orf19.4966	orf19.4966	Ca21chr1_C_albicans_SC5314	2920187	2922382	1.72723	1.55803	1.63235	0.870321	0.773191	1.30249	2.0618	1.4865	1.37457	2.25527	1.8655	0.957353	2.36986	1.37945	1.3191	1.57755	1.54834	1.28524	0.719856
orf19.4967	COX19	Ca21chr1_C_albicans_SC5314	2925549	2926017	8.65282	6.78591	11.4558	1.01614	0.729092	6.2363	12.5843	6.4016	3.68176	14.5819	5.41043	3.8301	9.67078	4.43565	3.69652	9.43258	5.47184	4.91168	6.77963
orf19.4969	KEM1	Ca21chr1_C_albicans_SC5314	2926204	2930787	0.946668	1.14053	0.932579	0.468019	0.555229	1.05251	1.11286	0.989933	0.765091	1.32815	1.26326	0.599789	1.0679	1.21989	0.942324	0.976415	1.13072	0.968759	0.91793
orf19.4970	orf19.4970	Ca21chr1_C_albicans_SC5314	2932190	2933917	3.2213	2.95435	3.3058	0.681999	1.1413	1.78922	3.50041	2.92231	1.41635	4.17321	2.69532	1.422	2.70989	2.79223	2.2585	3.62221	1.54514	0.685547	1.2117
orf19.4972	orf19.4972	Ca21chr1_C_albicans_SC5314	2935625	2937571	3.83307	3.38006	4.51021	4.42866	3.68057	3.13612	2.8916	2.79715	3.5843	3.10242	3.01169	3.67142	2.61868	2.85456	3.73464	3.9833	1.44052	1.59	1.05763
orf19.4975	HYR1	Ca21chr1_C_albicans_SC5314	2944794	2947553	3.11914	2.48565	3.45826	2.68963	2.17897	2.59372	2.28782	2.6775	2.36249	2.29404	2.4414	2.21634	2.40372	2.51505	2.37963	3.29113	1.33716	1.16074	0.998077
orf19.4976	orf19.4976	Ca21chr1_C_albicans_SC5314	2951250	2951606	4.81732	5.39524	5.06536	0.974296	0.943742	2.26591	6.7763	4.01759	2.82412	9.83522	6.96373	1.05764	11.7816	3.47972	4.87861	4.52207	4.1972	4.01539	3.45269
orf19.4979	KNS1	Ca21chr1_C_albicans_SC5314	2952225	2954225	2.61696	2.11943	2.81897	0.589232	0.891177	1.66488	3.00863	1.89691	1.24352	3.35157	1.91432	1.24561	3.33344	2.41459	1.31398	2.58131	1.45289	1.1219	1.5264
orf19.4980	HSP70	Ca21chr1_C_albicans_SC5314	2955762	2957732	3.32412	3.69542	3.84354	2.8895	2.60073	3.0788	4.03575	12.9442	9.14147	3.35948	3.90973	2.86257	3.85441	10.2742	7.49779	3.52589	7.34956	6.22799	8.0297
orf19.4981	orf19.4981	Ca21chr1_C_albicans_SC5314	2958018	2960132	1.95814	1.81088	2.09497	0.499665	0.734956	1.26429	2.36136	2.55643	1.57574	2.76924	1.88487	1.09989	3.77634	1.96302	1.50761	2.22035	1.35031	1.41099	1.36082
orf19.4982	orf19.4982	Ca21chr1_C_albicans_SC5314	2961100	2962728	2.5296	2.15514	2.55835	0.683185	1.11804	1.67775	3.32128	2.02604	1.51461	3.66778	2.14354	0.888938	5.46983	2.90795	1.44191	2.43248	1.83105	1.43567	1.40031
orf19.4983	orf19.4983	Ca21chr1_C_albicans_SC5314	2963395	2964210	5.96269	5.16342	5.31684	1.49189	1.56553	4.04796	8.11473	6.82479	3.82892	8.30524	6.72509	3.08721	8.83234	8.12569	5.38729	5.27987	5.12149	4.14174	4.9565
orf19.4984	orf19.4984	Ca21chr1_C_albicans_SC5314	2964525	2966081	3.50341	3.09239	3.32444	0.870761	1.62075	2.66045	3.67209	3.28263	2.07859	3.55861	2.89553	1.9183	5.09274	3.87828	2.17022	3.38379	2.56515	2.00545	1.9261
orf19.4985	GUP1	Ca21chr1_C_albicans_SC5314	2966690	2968444	2.03988	1.85679	2.04192	0.483787	0.559735	1.22672	2.3007	2.07806	1.14912	2.9326	1.68308	0.908113	2.77611	1.41108	1.47523	1.91486	1.46178	1.04308	1.40489
orf19.4987	NUP49	Ca21chr1_C_albicans_SC5314	2968560	2969909	4.80614	4.49072	4.53637	7.34477	7.56762	4.88576	3.88818	4.68256	6.74767	4.12671	4.60417	4.82602	4.05082	4.81813	5.22245	4.91214	3.13082	2.2464	2.45474
orf19.4988	orf19.4988	Ca21chr1_C_albicans_SC5314	2970121	2971638	3.31273	2.8967	2.91003	0.732863	1.06134	2.71536	3.53646	4.00899	1.73119	3.9038	3.21254	2.69085	4.34415	4.00314	2.92661	3.48486	2.41814	1.67798	2.02634
orf19.4991	MPT5	Ca21chr1_C_albicans_SC5314	2976356	2979172	2.48613	2.217	2.72401	3.12643	2.3544	2.31999	2.1571	2.32828	2.34345	2.34152	2.11483	2.05536	2.00783	2.13486	2.47718	2.41365	1.37628	1.44027	1.22303
orf19.4993	SEC18	Ca21chr1_C_albicans_SC5314	2981615	2984005	2.37342	2.28823	2.20385	1.18593	1.29742	2.02481	2.89739	2.97433	2.19833	2.63113	2.42748	1.52671	2.88917	3.24263	2.45967	2.52031	1.97667	1.482	1.60359
orf19.4995	orf19.4995	Ca21chr1_C_albicans_SC5314	2985121	2986353	5.97692	5.28412	6.42439	2.67901	3.05915	4.43231	5.8992	4.01356	3.05804	5.9898	5.20098	3.67958	7.27037	5.07579	4.31006	6.4067	3.1081	2.18802	2.36381
orf19.4996	orf19.4996	Ca21chr1_C_albicans_SC5314	2986453	2987349	3.84072	3.71021	3.67527	0.493847	1.24573	2.24324	5.03652	3.44706	1.75207	7.83525	3.13365	0.753882	6.37613	1.54331	1.18887	4.34549	2.71473	1.69609	1.70147
orf19.4997	KIS2	Ca21chr1_C_albicans_SC5314	2987795	2990032	3.50172	2.9165	3.7254	3.21301	3.0258	3.57479	3.68732	3.62067	3.46734	3.45955	3.77753	2.84601	4.06384	5.27724	3.92474	3.44053	2.77683	2.31029	2.01094
orf19.4998	ROB1	Ca21chr1_C_albicans_SC5314	2993348	2996389	1.85109	2.73485	2.04565	8.22831	7.13148	9.23746	2.41934	15.6154	17.7137	2.24301	11.217	9.86521	2.13647	16.2178	14.472	2.09264	30.8808	35.8361	40.3221
orf19.5000	CYB2	Ca21chr1_C_albicans_SC5314	2997207	2998889	4.18341	3.40458	4.6907	1.70971	2.37799	3.04168	4.26863	3.40456	2.44614	4.26921	3.30427	2.46274	3.97587	3.00617	2.7355	4.74769	1.88068	1.86697	1.70028
orf19.5001	CUP2	Ca21chr1_C_albicans_SC5314	2999889	3001664	4.47697	4.32815	4.81973	3.8108	4.98274	4.76099	4.1422	4.77539	4.44088	4.65199	4.89856	4.36972	5.60682	5.23043	5.56505	4.31221	4.17625	2.85736	2.73597
orf19.5003	orf19.5003	Ca21chr1_C_albicans_SC5314	3001746	3003092	2.5153	2.53267	2.53654	0.328498	0.751298	1.76407	3.25867	1.94017	1.65311	4.10448	2.29012	0.94722	3.81601	2.68867	2.10884	2.56232	1.9532	1.97436	1.92674
orf19.5004	RAD54	Ca21chr1_C_albicans_SC5314	3003486	3006032	2.25563	2.001	2.25675	0.819244	1.29787	1.68792	2.72401	2.79545	1.38246	2.64831	1.99619	1.34022	2.25033	2.24231	1.86531	2.2625	1.21284	1.01239	1.13808
orf19.5005	OSM2	Ca21chr1_C_albicans_SC5314	3006473	3008419	3.59013	3.45085	4.01579	2.3257	2.89792	3.60591	4.08913	4.03532	2.72185	3.92908	4.44304	3.25361	3.41088	3.90747	3.97437	3.84647	3.2985	2.37749	2.97942
orf19.5006	GCV3	Ca21chr1_C_albicans_SC5314	3008491	3009024	11.7701	13.4684	14.6791	13.9346	20.2464	23.4617	12.1145	24.4656	18.9334	10.7309	21.6453	20.0901	6.87468	21.7734	20.4629	14.4847	16.8051	14.1579	11.4023
orf19.5006.1	orf19.5006.1	Ca21chr1_C_albicans_SC5314	3009603	3010010	13.5236	15.7169	19.7662	5.3708	7.94808	17.6375	23.0139	15.8925	9.72996	23.0332	17.0854	13.7659	18.2911	20.2476	8.33234	15.3491	15.5318	14.6882	9.98644
orf19.5007	ACT1	Ca21chr1_C_albicans_SC5314	3011464	3013252	5.12192	6.62353	5.20541	7.72851	8.2052	9.03068	5.91575	12.4989	11.649	4.61918	9.30232	10.7819	5.43441	14.8821	15.4671	6.16457	9.38064	9.14973	9.08967
orf19.5008.1	DAD1	Ca21chr1_C_albicans_SC5314	3013526	3013825	12.9614	10.6217	10.8753	0.27594	0.890954	4.54574	22.1444	3.31877	9.66481	19.6626	9.86133	5.99092	16.6839	12.8118	7.44003	16.4362	10.6491	13.8996	10.8652
orf19.5009	orf19.5009	Ca21chr1_C_albicans_SC5314	3014085	3016001	2.78449	2.90253	3.03176	1.20967	1.29829	2.51469	2.94063	3.6343	2.20372	3.63167	2.8048	1.86152	2.83748	2.77565	2.66808	2.73407	2.4018	2.5608	1.70301
orf19.5010	DIM1	Ca21chr1_C_albicans_SC5314	3016103	3017083	4.55089	3.9211	4.78233	1.34191	2.83295	2.67574	5.33844	5.98572	4.20759	5.43991	4.23388	2.41617	6.06774	3.87099	3.87655	4.23205	3.26562	2.30435	1.93062
orf19.5011	KAR9	Ca21chr1_C_albicans_SC5314	3017916	3020192	2.32888	2.15756	2.2011	1.37951	1.64711	1.64314	2.14409	1.63363	1.39421	2.8443	1.76237	1.37143	2.4295	1.83049	1.37452	2.18614	1.25099	1.26671	1.03733
orf19.5012	orf19.5012	Ca21chr1_C_albicans_SC5314	3020283	3020879	6.83312	5.1291	4.90813	0.3484	3.82471	3.51118	7.76651	3.11276	4.03952	7.44775	4.92375	2.17468	8.19193	5.22614	4.02589	6.25262	4.81534	4.38738	2.60649
orf19.5013	AGM1	Ca21chr1_C_albicans_SC5314	3021071	3022705	3.4221	3.20589	3.17841	0.789661	1.84475	2.41267	3.76084	2.70554	1.87378	3.73745	3.24458	1.91613	3.3702	3.21845	2.37961	3.06863	2.05943	1.24435	1.63696
orf19.5014	orf19.5014	Ca21chr1_C_albicans_SC5314	3022829	3023536	6.94069	8.16369	7.56119	3.02218	5.11896	6.00125	9.93986	8.2145	7.35997	8.16391	6.88106	4.97487	10.1515	7.43179	7.44247	7.43511	4.49097	4.70764	3.46269
orf19.5015	MYO2	Ca21chr1_C_albicans_SC5314	3026140	3030825	1.46138	1.66042	1.55249	1.25651	1.31278	1.54092	1.59337	2.35515	1.80441	1.50602	1.52669	1.19089	1.46069	2.08024	2.35238	1.49779	1.11857	0.903738	0.758166
orf19.5016	orf19.5016	Ca21chr1_C_albicans_SC5314	3031041	3031406	15.2777	11.8939	9.32769	2.9663	3.2923	7.00649	15.7046	9.07827	7.61297	17.0636	9.1853	6.79231	23.664	16.5534	11.0685	15.0584	7.98664	6.36723	6.75245
orf19.5017	orf19.5017	Ca21chr1_C_albicans_SC5314	3031584	3033599	3.96795	3.38786	4.30411	2.72528	2.24917	3.30409	4.19541	3.85306	3.69738	3.76451	2.94306	3.32491	2.76063	3.55727	4.10708	4.1029	1.97427	1.49001	1.61204
orf19.5019	orf19.5019	Ca21chr1_C_albicans_SC5314	3035261	3037345	4.01567	3.50683	3.98563	3.87324	4.19631	4.67781	3.70328	4.55435	4.38126	3.51947	5.60506	5.89139	3.15661	5.18242	4.90695	3.70326	5.22453	4.3295	4.27389
orf19.5020	orf19.5020	Ca21chr1_C_albicans_SC5314	3037640	3038662	9.11287	7.35571	9.35259	10.7262	10.4204	7.56559	7.279	6.99251	10.6904	7.22178	7.05432	9.17719	5.61959	7.54309	7.17526	9.23357	5.47353	3.93921	2.96671
orf19.5021	PDX1	Ca21chr1_C_albicans_SC5314	3039105	3040358	6.65038	6.99636	7.25723	8.85982	9.99446	11.1719	7.53396	13.1739	13.7524	5.79086	10.8903	12.8365	7.82463	15.7369	19.0401	6.51156	10.347	10.866	7.60214
orf19.5022	orf19.5022	Ca21chr1_C_albicans_SC5314	3041593	3043548	4.5949	4.17752	4.97501	7.309	7.63938	5.93789	4.09789	6.01692	7.35365	3.74846	6.84325	8.62305	4.01187	7.39543	8.91335	4.70494	3.72844	3.29199	3.29711
orf19.5023	DAL7	Ca21chr1_C_albicans_SC5314	3043640	3045169	4.59858	3.83296	4.49256	2.4719	3.68234	3.34117	5.43938	3.6547	3.0239	4.07904	3.38638	3.45497	5.41661	4.50894	4.59715	4.94865	1.81859	1.39671	1.57694
orf19.5024	GND1	Ca21chr1_C_albicans_SC5314	3045995	3048182	4.00986	5.06917	4.71107	6.58819	6.41509	7.19857	4.25094	9.16706	6.61618	3.91981	7.23859	7.97538	3.58955	7.81859	8.68189	4.10519	7.50974	7.10872	6.32701
orf19.5025	MET3	Ca21chr1_C_albicans_SC5314	3051624	3053207	3.99674	3.54266	3.90927	1.29664	1.58195	2.90623	4.48351	3.59683	2.1757	4.37872	3.15138	2.31012	3.85669	2.82807	2.80218	4.13462	1.50128	1.74503	1.28613
orf19.5026	orf19.5026	Ca21chr1_C_albicans_SC5314	3053519	3057052	2.44487	2.20497	2.50784	2.90121	2.7961	2.6977	1.92912	2.45479	2.32957	1.88039	2.5066	2.45541	1.51955	2.45727	2.6884	2.41809	1.48661	1.5275	1.46025
orf19.5027	LCB2	Ca21chr1_C_albicans_SC5314	3061542	3063251	4.65425	4.51384	4.71467	3.4312	3.31812	5.18497	4.28636	5.31165	3.97995	3.99676	4.93219	3.69938	3.82278	4.82298	4.66167	4.34272	3.81883	3.53917	2.90944
orf19.5029	MODF	Ca21chr1_C_albicans_SC5314	3063934	3065571	4.25625	3.35668	3.56263	1.08297	1.55408	2.76262	4.34133	2.53661	1.74395	4.91923	3.04476	2.39895	5.67417	3.40502	2.69177	4.45364	2.4091	2.19348	1.74942
orf19.5030	orf19.5030	Ca21chr1_C_albicans_SC5314	3066059	3067138	7.0885	4.97499	7.12378	2.95954	2.61237	5.71519	7.6131	7.73719	4.68017	8.21802	7.02108	5.34491	7.15186	6.84393	6.0278	6.98346	4.85368	4.68	4.88349
orf19.5031	SSK1	Ca21chr1_C_albicans_SC5314	3067600	3069624	4.60152	4.30667	5.18007	6.88601	6.29657	4.87696	4.02859	4.43282	4.26438	3.80305	4.93866	5.99092	3.47867	5.62385	5.84355	4.92386	3.53304	3.38346	2.57546
orf19.5032	SIM1	Ca21chr1_C_albicans_SC5314	3074225	3075343	11.7677	11.0633	12.8061	26.4181	22.0931	21.6025	7.39232	9.0815	13.2945	7.06631	12.6294	16.5243	6.46217	10.2003	14.4767	11.5528	9.75452	9.78608	6.54043
orf19.5033	orf19.5033	Ca21chr1_C_albicans_SC5314	3075832	3076326	16.8718	12.6627	16.6583	7.70301	15.8719	11.0986	18.3464	19.5042	17.1378	17.4538	12.5952	11.8278	17.1928	15.5657	12.688	17.3274	7.18624	5.56958	4.98863
orf19.5034	orf19.5034	Ca21chr1_C_albicans_SC5314	3076739	3078670	3.15264	3.0733	3.39215	1.09781	1.70786	2.77238	3.54774	3.56665	1.88839	3.36807	3.07485	1.8869	4.51444	4.06343	2.88308	3.21161	2.4363	1.91946	1.80111
orf19.5035	orf19.5035	Ca21chr1_C_albicans_SC5314	3078708	3080366	4.69943	4.0644	5.16789	5.15229	5.33159	4.90533	4.85969	7.9145	5.44898	5.03659	5.48194	5.44858	4.39483	5.73638	6.29079	4.77437	2.60764	3.15064	2.34495
orf19.7205	DUR7	Ca21chr1_C_albicans_SC5314	3081048	3083072	4.37194	3.8077	4.94646	3.99716	4.75176	3.66799	3.70998	3.78767	3.93523	3.48838	3.82205	3.86246	3.9669	4.62886	4.38558	4.96602	1.92958	1.57387	1.74082
orf19.7206	OCA6	Ca21chr1_C_albicans_SC5314	3083829	3084437	11.6983	10.8075	12.353	10.379	12.3236	10.3821	14.091	18.8106	16.0937	12.3262	9.30009	10.9943	10.6838	14.5883	12.767	12.0691	6.06977	5.67269	6.19605
orf19.7207	DOA4	Ca21chr1_C_albicans_SC5314	3084440	3086875	2.97285	2.67362	2.80049	1.88747	1.51343	2.70096	2.63833	2.87625	2.46157	2.88274	3.01505	2.35673	2.67798	3.00436	2.99832	3.05935	1.41603	1.52837	1.43778
orf19.7208	CSK1	Ca21chr1_C_albicans_SC5314	3087751	3088943	6.37006	6.22181	7.19896	4.62405	5.18329	5.56305	5.61682	2.99805	5.85871	6.3982	5.58394	5.75362	3.75116	5.29723	5.74651	7.30246	3.25737	2.01759	2.7311
orf19.7209	orf19.7209	Ca21chr1_C_albicans_SC5314	3089336	3089743	21.0231	21.1574	25.3958	10.4432	18.3047	17.3484	19.2891	22.8134	18.9194	20.3755	15.7525	10.7293	17.2888	22.9118	21.8365	23.3122	8.4354	5.2946	7.19611
orf19.7210	orf19.7210	Ca21chr1_C_albicans_SC5314	3090053	3091060	9.66809	7.98891	8.77219	8.2125	8.04966	6.82134	10.0908	10.4358	8.47225	7.36574	8.05992	8.85536	8.8258	10.2135	9.64988	8.84866	3.70724	2.5743	3.00754
orf19.7212	orf19.7212	Ca21chr1_C_albicans_SC5314	3091220	3093523	3.08037	3.07405	3.29141	2.47952	2.99088	2.96944	3.28303	4.56566	3.37324	2.98638	3.05124	3.21219	2.5379	3.54227	3.19855	3.53214	1.93982	1.75136	1.57501
orf19.7213	orf19.7213	Ca21chr1_C_albicans_SC5314	3093525	3096896	2.35785	2.27886	2.40661	1.95481	2.41184	1.96837	2.0274	2.33043	2.17629	2.07189	2.17668	2.27912	2.0469	2.30122	2.54489	2.58843	1.16831	0.977673	0.862166
orf19.7214	orf19.7214	Ca21chr1_C_albicans_SC5314	3097299	3098807	5.77002	5.15565	6.50244	4.80969	5.47584	4.87215	5.59183	5.05948	5.66406	5.06766	5.23522	5.99367	5.23871	6.1155	5.77622	6.03226	2.82882	2.3598	2.61959
orf19.7215	orf19.7215	Ca21chr1_C_albicans_SC5314	3099412	3104868	1.47621	1.3449	1.48816	1.02828	0.94649	1.32617	1.24484	1.14703	0.956871	1.27889	1.30798	0.994711	1.15974	1.26886	1.22548	1.47024	0.767935	0.726555	0.55578
orf19.7215.3	orf19.7215.3	Ca21chr1_C_albicans_SC5314	3105095	3105476	22.2993	20.9174	22.1203	17.3592	24.1782	20.9447	26.8603	34.3583	25.0767	24.2542	20.4579	20.5532	30.2981	26.1368	31.1377	22.3808	10.9974	6.23469	6.86877
orf19.7216	orf19.7216	Ca21chr1_C_albicans_SC5314	3105892	3106557	15.549	12.6666	14.7423	11.7579	10.666	14.2151	12.0319	22.8473	12.5777	13.0495	16.0528	15.8027	11.8484	16.5974	17.8998	14.8126	12.7635	11.4094	9.81055
orf19.7217	RPL4B	Ca21chr1_C_albicans_SC5314	3106779	3107870	13.7127	14.0924	13.7615	35.613	36.0764	26.1148	8.89518	12.685	22.3612	8.44032	17.186	24.7274	6.05115	11.9754	15.4019	13.0011	15.4764	13.8523	7.74941
orf19.7218	RBE1	Ca21chr1_C_albicans_SC5314	3108246	3109061	15.4292	15.4902	16.4509	27.1524	29.9257	22.083	10.1434	14.6429	18.8293	10.6861	15.6616	22.8251	9.02026	14.6529	18.6759	14.1085	10.2095	8.28349	7.6734
orf19.7219	FTR1	Ca21chr1_C_albicans_SC5314	3113806	3114951	7.21493	5.81039	6.3903	7.03446	6.83828	6.5418	6.18816	10.2506	9.54651	6.96184	6.28173	6.90238	6.35181	8.23951	10.1971	6.62646	5.0914	3.76679	3.61122
orf19.7221	SET3	Ca21chr1_C_albicans_SC5314	3115551	3118760	2.89381	2.47724	1.36622	2.07033	1.73537	1.64889	1.11323	1.07874	1.34484	2.20758	2.91089	3.27698	2.21419	2.26389	2.81752	1.33119	0.586198	0.535283	0.510094
orf19.7222	PAM16	Ca21chr1_C_albicans_SC5314	3119961	3120326	28.111	24.539	27.2058	20.0225	14.6657	29.2835	33.5582	38.065	20.3759	22.2928	29.0617	22.1379	20.239	25.8234	26.0645	25.3842	22.9616	22.4976	18.0674
orf19.7223	orf19.7223	Ca21chr1_C_albicans_SC5314	3121139	3122893	4.43857	3.76259	4.28667	2.4915	2.21291	3.50825	3.81773	4.32928	2.96045	3.89019	4.0145	3.39175	3.23654	3.54211	4.37909	4.53454	2.61963	1.86461	1.53188
orf19.7224	orf19.7224	Ca21chr1_C_albicans_SC5314	3123255	3124931	5.31224	4.43084	5.52406	4.52128	4.98965	4.71502	5.17325	6.55448	5.76991	4.90283	4.60463	3.88235	3.95988	5.77159	5.34014	5.13011	2.61537	2.43637	1.94717
orf19.7225	orf19.7225	Ca21chr1_C_albicans_SC5314	3125467	3127038	5.58182	4.57423	6.32036	3.55759	4.07227	4.01227	5.27806	5.40455	4.26029	4.87848	4.08122	4.30921	4.9285	4.77372	5.05155	5.85386	2.08349	1.95585	1.78069
orf19.7227	orf19.7227	Ca21chr1_C_albicans_SC5314	3127098	3127472	16.8817	10.7336	21.1767	7.41727	16.251	12.835	20.9437	17.9023	13.2241	19.6626	17.7863	12.9404	19.8724	24.5987	19.0465	19.6722	9.19286	4.04352	7.30144
orf19.7228	orf19.7228	Ca21chr1_C_albicans_SC5314	3127809	3128801	8.09444	7.05851	7.2018	4.78533	7.07488	8.54216	8.89327	8.52488	7.11795	6.99173	10.1054	7.92876	9.05216	10.5244	9.41006	7.05282	5.17633	4.38265	5.05771
orf19.7229	IML2	Ca21chr1_C_albicans_SC5314	3128865	3131465	3.50307	3.22522	3.91862	4.25828	3.98251	3.50392	3.29292	3.88211	4.04788	2.93186	3.82833	4.22407	2.74357	3.72347	4.34087	3.45307	2.00971	1.47089	2.14648
orf19.7231	FTR2	Ca21chr1_C_albicans_SC5314	3133121	3134269	6.1852	6.97422	6.7671	9.63135	10.9935	7.29152	6.03847	8.24177	7.67917	5.55718	8.0213	9.72525	6.63462	7.0544	7.42682	6.37363	6.51677	5.57765	3.8146
orf19.7232	IRR1	Ca21chr1_C_albicans_SC5314	3135612	3138881	2.60677	2.25385	2.62725	1.95557	1.74726	2.1516	2.51827	2.24065	1.81487	2.15489	2.16745	1.91928	1.98935	1.88296	1.91442	2.6051	1.3528	1.15129	1.01739
orf19.7234	orf19.7234	Ca21chr1_C_albicans_SC5314	3139214	3140899	4.52132	4.83206	4.51285	4.78765	4.58392	5.62149	4.01196	4.75093	4.86433	3.89088	6.44312	5.37031	3.55089	4.83645	6.30965	4.52806	3.39514	3.75066	3.00146
orf19.7235	orf19.7235	Ca21chr1_C_albicans_SC5314	3141075	3143753	3.29635	3.07287	4.03615	4.51567	3.88805	3.61134	2.93118	3.03508	4.06635	2.70198	3.49623	3.95351	2.73143	3.59632	3.72525	3.45568	1.68321	1.16861	1.41359
orf19.7236	TIF35	Ca21chr1_C_albicans_SC5314	3144291	3145130	12.6169	10.9811	15.1406	28.8963	27.0469	15.1775	8.91301	10.9759	19.5116	8.41218	13.4073	18.1963	8.80774	14.0789	15.726	11.653	8.14979	7.41397	7.79553
orf19.7237	orf19.7237	Ca21chr1_C_albicans_SC5314	3145510	3146313	12.6956	9.57365	13.8207	7.41485	5.70616	8.48831	11.5104	11.8818	10.7186	10.8364	9.92295	10.687	11.4854	11.2516	10.8026	9.98573	5.24103	3.91444	5.29466
orf19.7238	NPL3	Ca21chr1_C_albicans_SC5314	3146788	3147648	13.6929	13.1215	11.9671	28.9779	24.067	23.6657	11.2317	14.2459	22.9816	8.85228	17.3596	18.7741	6.63915	16.5114	23.0975	13.7089	16.5665	15.7626	13.5867
orf19.7239	orf19.7239	Ca21chr1_C_albicans_SC5314	3148098	3150328	4.26383	4.27925	4.34712	8.32251	6.16213	5.21216	3.32343	4.50928	5.77906	3.20723	5.45876	6.8246	3.05028	4.43722	5.36197	3.82496	3.17492	2.80462	2.73085
orf19.7242	NCR1	Ca21chr1_C_albicans_SC5314	3151128	3154898	2.34726	2.12051	2.54959	2.28779	2.40494	2.17803	2.1988	2.68253	2.13665	2.0559	2.06242	2.35079	1.8801	1.85872	2.3241	2.52358	1.0282	0.957666	0.84925
orf19.7243	orf19.7243	Ca21chr1_C_albicans_SC5314	3155237	3156250	9.43459	8.05776	11.1397	10.4102	9.0075	8.68353	9.41174	7.96793	11.2603	8.49794	9.23997	10.3241	7.0179	10.0067	11.0711	8.89373	3.88027	3.92649	4.13709
orf19.7244	orf19.7244	Ca21chr1_C_albicans_SC5314	3156254	3156949	12.8855	13.1215	12.5961	13.3294	18.6223	11.5257	11.7941	20.1274	18.1421	11.3399	13.4912	16.2785	12.4849	15.9298	20.0432	12.2148	5.9815	5.57567	5.50085
orf19.7245	orf19.7245	Ca21chr1_C_albicans_SC5314	3157230	3158501	9.23356	7.55643	9.44729	15.6868	14.62	9.2218	6.98008	6.94907	11.5863	7.31429	7.87895	10.8721	4.97531	7.45547	11.1148	9.14259	4.22911	4.26996	4.0191
orf19.7247	RIM101	Ca21chr1_C_albicans_SC5314	3158672	3160657	5.81658	6.4292	6.95365	25.1356	17.9718	16.2179	5.27757	14.145	18.7911	4.45863	16.856	23.1113	4.08193	15.7866	20.0934	5.89846	14.9243	13.5012	16.6731
orf19.7250	orf19.7250	Ca21chr1_C_albicans_SC5314	3162285	3162728	26.6801	17.6103	31.1632	29.8565	16.6769	29.6646	26.2854	25.3245	28.9085	19.8235	26.2962	31.7953	21.7926	30.5952	29.1142	27.6761	23.0648	15.72	20.9576
orf19.7251	WSC4	Ca21chr1_C_albicans_SC5314	3162919	3164394	9.13091	6.45111	10.1803	19.8123	20.2252	11.389	5.67187	7.65816	11.3998	5.9737	8.42547	13.4729	5.11182	8.54982	9.17683	8.87993	7.10022	6.26412	5.80149
orf19.7252	orf19.7252	Ca21chr1_C_albicans_SC5314	3164929	3165252	34.5067	28.2779	35.1131	37.1421	19.0963	25.2174	27.0013	20.9333	32.2869	21.7742	25.7478	30.1755	25.0315	32.1073	24.6033	29.4638	17.6227	11.375	10.4796
orf19.7254	orf19.7254	Ca21chr1_C_albicans_SC5314	3165671	3167470	6.13331	5.58004	6.87097	10.3554	10.0604	5.77131	5.24222	5.48517	8.63723	4.91564	5.29798	7.14542	3.37282	5.36564	6.92336	6.1606	2.99247	2.57985	2.29377
orf19.7255	RPC10	Ca21chr1_C_albicans_SC5314	3167578	3167799	57.3052	37.0923	60.4249	60.9729	53.6916	56.1552	45.3816	39.3936	45.645	35.9068	56.0713	54.0178	49.0861	35.9944	49.4941	58.8605	33.4666	12.1145	22.3218
orf19.7257	orf19.7257	Ca21chr1_C_albicans_SC5314	3167811	3169721	6.13079	5.37314	7.31059	14.9133	13.7891	6.86005	4.97836	5.59089	11.244	4.07851	5.62279	8.63715	3.20939	6.46057	7.79264	6.22849	3.03944	2.45234	2.71116
orf19.7258	DDI1	Ca21chr1_C_albicans_SC5314	3170037	3171008	12.347	10.0117	15.3633	24.9191	24.4432	12.2776	9.51608	13.5491	20.6039	7.9995	11.2086	15.5871	7.72578	12.4862	16.4022	12.5053	4.31722	4.30324	4.11421
orf19.7260	orf19.7260	Ca21chr1_C_albicans_SC5314	3171005	3171784	16.92	12.9285	19.5106	37.1458	34.4652	16.4947	12.812	17.4284	38.1583	11.3923	13.6263	24.4821	8.98088	17.4945	24.2917	18.0617	6.33785	5.70115	6.46932
orf19.7261	orf19.7261	Ca21chr1_C_albicans_SC5314	3171846	3173195	8.68026	7.12257	10.661	28.4116	18.941	9.56025	6.92583	9.31828	19.6505	5.38091	9.18621	14.8479	4.14236	9.44158	14.5389	8.29583	3.14305	2.7456	2.91081
orf19.7263	orf19.7263	Ca21chr1_C_albicans_SC5314	3173251	3174603	8.12755	7.70484	10.045	26.3729	21.1349	9.24183	6.64112	5.60583	20.4319	5.2161	8.17587	13.0149	4.19237	8.81833	13.0897	8.18562	3.45786	3.27702	2.9914
orf19.7264	orf19.7264	Ca21chr1_C_albicans_SC5314	3174695	3175633	15.8994	11.5838	18.2336	36.0525	24.1453	15.9943	11.3269	15.8973	27.3843	10.5787	11.69	21.2118	9.7921	16.0953	19.5281	14.6635	7.35609	5.70734	5.10162
orf19.7265	orf19.7265	Ca21chr1_C_albicans_SC5314	3175688	3176416	16.0199	12.2129	19.0444	39.2538	35.3069	16.3022	15.1674	17.1421	32.8478	10.7527	14.8405	26.2519	10.3599	16.5231	20.2496	14.1343	6.29102	5.72428	5.61212
orf19.7266	orf19.7266	Ca21chr1_C_albicans_SC5314	3176504	3176818	40.013	32.2831	58.5556	130.399	124.451	45.5968	27.4504	41.713	95.5221	32.3251	41.8766	58.4149	31.5266	41.1195	55.4327	39.884	20.8904	18.6245	19.7102
orf19.7267	orf19.7267	Ca21chr1_C_albicans_SC5314	3176785	3177540	19.7301	16.4327	23.5747	44.278	36.6882	18.7797	13.1347	14.3344	34.6368	13.7397	14.9287	26.0612	9.56015	14.2776	22.6785	19.2267	7.33161	7.16326	7.01491
orf19.7269	orf19.7269	Ca21chr1_C_albicans_SC5314	3177598	3178260	14.852	14.155	19.661	45.8761	48.5236	21.5161	14.9621	18.3951	41.7601	11.3227	21.7968	37.5652	11.1967	26.4335	31.8808	17.6129	11.6623	9.9606	10.3445
orf19.7270	orf19.7270	Ca21chr1_C_albicans_SC5314	3179728	3180789	23.5893	22.3349	27.9921	66.6972	54.069	28.2085	17.2978	17.3654	42.9498	15.9846	21.3541	34.5103	11.5013	19.1103	27.8616	23.4381	18.8729	16.335	14.6528
orf19.7271	orf19.7271	Ca21chr1_C_albicans_SC5314	3181309	3181629	41.1132	36.1332	33.5493	14.22	19.844	33.8654	53.9421	48.6573	51.2319	35.7793	49.3306	44.805	59.5037	79.1933	64.9841	34.3052	32.0138	29.7993	33.6899
orf19.7272	orf19.7272	Ca21chr1_C_albicans_SC5314	3182792	3183124	57.582	59.7409	59.345	58.9012	74.4813	68.1458	57.713	72.5343	76.5483	46.5459	59.3	76.5822	44.0083	62.3903	76.7751	65.4872	55.2751	58.2008	38.8013
orf19.7274	orf19.7274	Ca21chr1_C_albicans_SC5314	3183339	3184316	17.7163	15.1671	19.1598	18.305	16.683	15.675	17.989	19.8073	19.5366	13.1437	14.994	18.1445	15.6114	17.6192	20.4519	17.1125	12.9563	8.82817	10.9393
orf19.7275	FGR24	Ca21chr1_C_albicans_SC5314	3184588	3185304	10.8281	14.0932	14.097	8.21236	12.8681	12.3116	9.73497	12.8651	9.68517	11.4025	10.9861	9.76706	8.76238	12.5949	12.2807	12.0703	7.32713	8.40615	5.56377
orf19.7277	orf19.7277	Ca21chr1_C_albicans_SC5314	3185382	3185909	17.9119	19.1303	19.7207	20.8452	19.5587	20.8903	14.4567	19.2851	21.6255	15.737	21.4889	18.9779	15.1109	18.4532	19.9012	19.9151	11.3529	11.7279	9.99675
orf19.7276.1	TLO4	Ca21chr1_C_albicans_SC5314	3186670	3186870	21.2754	17.8501	13.9174	78.0672	58.5501	30.3792	16.4435	26.4039	40.0903	9.12535	17.9736	50.0467	5.16196	30.7359	34.3317	10.9368	15.9989	32.3711	33.2807
orf19.7278	orf19.7278	Ca21chr1_C_albicans_SC5314	3187867	3188547	0	0	0	0	0	0.0518925	0	0	0	0	0	0	0	0	0.309396	0	0	0	0
orf19.1925	TLO5	Ca21chr2_C_albicans_SC5314	4248	4778	2.97588	2.31974	2.95431	6.60586	3.27045	2.73123	1.96343	4.2373	5.95712	2.48431	2.36075	3.46597	1.77513	5.97689	5.59776	2.52096	3.8734	3.12582	3.98833
orf19.1923	RRN3	Ca21chr2_C_albicans_SC5314	5665	7335	7.85711	6.52289	8.47994	18.9356	17.3884	8.30849	5.2184	6.92254	13.6423	4.07988	5.77913	9.28089	3.85393	6.38489	8.39329	7.58196	4.44618	3.89976	3.02056
orf19.1920	orf19.1920	Ca21chr2_C_albicans_SC5314	7510	8043	28.2053	24.4666	36.5882	72.4599	69.1753	27.0063	23.0642	25.5879	60.9023	17.7125	26.5969	42.1892	14.4807	26.4391	36.2293	28.4978	13.9131	11.6653	12.1738
orf19.1917	orf19.1917	Ca21chr2_C_albicans_SC5314	8144	9289	9.27189	8.68366	11.845	23.0322	20.698	10.0051	7.18298	9.0485	18.4535	6.98991	9.10775	13.2403	4.92265	10.8059	12.4186	10.0787	5.2102	4.52448	3.59261
orf19.1915	MPP10	Ca21chr2_C_albicans_SC5314	9360	11063	6.24475	4.87491	7.01431	10.3064	9.08563	6.19956	5.04874	4.32779	7.2413	4.59633	4.48765	7.10278	4.63981	4.88755	5.94644	6.15975	3.3852	3.07455	2.28167
orf19.1914	FAV3	Ca21chr2_C_albicans_SC5314	11100	12443	9.10916	7.26058	10.5489	13.1574	13.0511	7.96711	5.83543	7.12212	11.2084	5.81685	6.23105	9.34663	4.71052	5.94152	9.18798	9.43361	2.49252	1.81005	2.2331
orf19.1913	orf19.1913	Ca21chr2_C_albicans_SC5314	12627	13253	26.1851	18.0455	24.6322	54.3276	25.802	21.6704	16.2227	13.4588	32.1207	13.0353	14.6743	24.4301	9.867	16.2446	23.8457	24.678	7.99409	7.52125	6.21852
orf19.1911	PGA52	Ca21chr2_C_albicans_SC5314	13261	14415	10.6007	8.28485	11.4426	24.2198	15.4478	10.6255	8.11726	10.5233	15.9861	7.13013	7.96842	11.7211	6.06561	8.77648	10.9352	10.743	4.17697	3.8575	3.88503
orf19.1910	orf19.1910	Ca21chr2_C_albicans_SC5314	14823	15446	19.1317	15.8505	22.4629	30.8698	28.7279	16.6876	14.5023	15.3419	26.6529	13.3503	15.541	20.5979	9.53362	17.3123	24.1984	20.2287	6.64009	8.83503	5.77618
orf19.1907	EMC9	Ca21chr2_C_albicans_SC5314	15457	17610	5.13872	4.56175	5.53872	9.1155	8.16599	5.34768	3.62255	5.09494	6.42588	3.55187	4.06486	5.88315	2.8857	4.83659	5.72125	5.00182	2.74783	2.45722	1.97589
orf19.1906	orf19.1906	Ca21chr2_C_albicans_SC5314	18818	19147	10.524	12.3204	10.5177	3.1927	14.3584	7.51362	14.2342	11.167	11.568	15.2344	12.9657	18.2574	16.4694	9.77381	16.2504	13.0544	7.1635	9.1376	6.06119
orf19.2119	NDT80	Ca21chr2_C_albicans_SC5314	19691	21205	8.11403	7.67233	9.69017	21.6511	22.6385	12.1418	4.6986	8.19849	13.7868	4.46541	7.96212	11.364	4.57944	6.18309	8.79379	7.62511	6.0499	5.99531	4.35632
orf19.2117	LEU5	Ca21chr2_C_albicans_SC5314	21541	22767	8.10173	7.06258	8.60373	12.2892	10.9984	6.71365	5.69228	6.47616	11.595	5.16696	7.51622	9.78156	5.40235	6.36275	9.43532	7.91143	3.13857	3.77688	2.32204
orf19.2116	NAT2	Ca21chr2_C_albicans_SC5314	22793	23431	15.7881	15.649	17.2895	20.9225	27.1004	15.206	14.1548	11.7041	21.9638	9.39016	15.3139	20.6326	11.4407	14.9885	18.0388	14.7734	6.55035	6.54513	6.94509
orf19.2115	orf19.2115	Ca21chr2_C_albicans_SC5314	23512	24816	7.7991	6.99199	8.0951	12.0307	11.7005	6.69816	6.80057	7.19087	10.4617	5.41203	5.67336	8.90446	3.96763	6.30195	7.07732	7.40006	3.07562	3.25541	1.86614
orf19.2114	orf19.2114	Ca21chr2_C_albicans_SC5314	24914	25825	12.3027	8.67046	13.3451	11.9732	7.51975	9.43248	9.29181	10.0038	10.7825	9.13101	7.71193	10.8583	5.71679	9.38434	10.1207	12.4726	4.23402	4.20443	3.4095
orf19.2113	orf19.2113	Ca21chr2_C_albicans_SC5314	26038	27426	7.96629	6.79776	8.225	9.19075	8.70719	7.12246	6.28985	7.20997	8.4884	6.17219	5.87567	6.79455	4.60481	7.03392	7.31319	7.8863	3.45424	2.74094	3.23115
orf19.2112	orf19.2112	Ca21chr2_C_albicans_SC5314	27586	28398	14.7692	11.1136	18.1479	12.3615	19.4712	12.4157	12.9992	19.3992	13.0238	11.6575	10.5284	11.0126	11.2325	12.0774	12.8804	14.3291	7.78962	5.54882	5.43698
orf19.2111.2	RPL38	Ca21chr2_C_albicans_SC5314	28566	28802	50.6453	50.1621	39.3002	22.1071	24.9827	55.2702	40.2131	77.8659	44.856	41.3509	59.2534	54.596	37.1287	47.3735	59.6061	42.0689	61.5064	64.2834	43.0884
orf19.2111	orf19.2111	Ca21chr2_C_albicans_SC5314	28906	30051	8.94465	7.20233	8.15041	9.37928	12.6081	11.1779	7.58766	11.5827	9.02123	7.24256	10.7511	9.85322	5.84367	8.0369	10.5249	8.08926	9.84337	9.52523	7.27829
orf19.2110	orf19.2110	Ca21chr2_C_albicans_SC5314	30175	31563	5.86599	5.34606	6.50876	5.93408	7.37721	5.32625	5.50936	6.98881	6.66946	4.71991	6.08477	6.49762	5.12366	4.87317	7.09007	5.88485	3.04989	2.41675	2.61027
orf19.2108	SOD6	Ca21chr2_C_albicans_SC5314	31637	32587	9.32302	7.89973	10.6612	13.5102	17.0231	8.6481	8.69224	9.45962	12.8679	7.86752	10.2371	13.9729	10.3767	8.82657	12.6923	10.2173	4.63321	3.67804	3.70324
orf19.2107.1	STF2	Ca21chr2_C_albicans_SC5314	33351	33620	33.4072	56.8241	45.7065	62.342	59.397	164.399	52.855	135.209	88.8718	36.9179	154.948	195.075	45.1998	182.505	104.974	43.2184	194.759	146.25	475.522
orf19.2107	MUQ1	Ca21chr2_C_albicans_SC5314	33682	34856	9.47209	8.63689	11.2977	11.8541	12.0805	12.8989	7.39417	8.09741	10.8626	7.45023	12.7107	16.8906	7.64331	14.5835	11.4321	10.0743	11.0425	9.08144	21.0183
orf19.2106	orf19.2106	Ca21chr2_C_albicans_SC5314	34979	35686	14.6163	11.5764	16.7842	17.489	18.7162	14.0189	13.0323	18.1741	17.1733	10.5175	15.251	17.6809	14.5616	14.1558	18.6062	14.8702	5.95832	5.38826	5.4135
orf19.2105	orf19.2105	Ca21chr2_C_albicans_SC5314	35757	36407	16.0323	15.3544	17.7391	16.8767	13.7175	11.5274	13.7945	19.9857	17.8351	11.309	12.8031	14.5514	14.6643	14.8596	14.5585	16.2737	6.57405	4.62891	5.94151
orf19.2104	orf19.2104	Ca21chr2_C_albicans_SC5314	36551	37180	13.6127	11.2399	12.8025	15.1423	10.8086	10.8535	13.1673	12.0946	18.2127	10.0319	13.1119	16.132	11.3496	16.7606	15.5453	13.6012	8.92897	5.08591	5.91306
orf19.2102	CKB1	Ca21chr2_C_albicans_SC5314	37277	38158	11.6017	9.50747	11.2969	12.0673	12.2146	14.7564	12.1265	12.8077	11.4514	8.95707	12.2126	13.039	9.70461	11.9719	12.1121	10.4708	8.73872	7.78456	7.79357
orf19.2103	orf19.2103	Ca21chr2_C_albicans_SC5314	37603	38049	25.6062	21.5716	26.89	34.3045	31.9044	33.4833	26.7096	31.499	29.4224	21.588	27.5596	29.8521	18.3698	27.5225	30.4003	23.8446	16.621	16.5057	17.4962
orf19.2101	orf19.2101	Ca21chr2_C_albicans_SC5314	38528	39127	13.8142	13.8362	18.164	19.1778	19.4896	17.3139	13.1021	17.6013	19.9128	13.8252	15.4644	23.7765	14.5984	16.5076	22.7187	13.768	8.42019	5.76517	7.06241
orf19.2099	orf19.2099	Ca21chr2_C_albicans_SC5314	39156	41945	3.26801	3.0853	3.50468	4.03908	3.7136	3.10401	2.90457	2.59008	3.39473	2.63335	2.74677	3.49799	2.4809	3.05377	3.25654	3.39102	1.5319	1.32584	1.24368
orf19.2098	ARO8	Ca21chr2_C_albicans_SC5314	42111	43586	6.82	6.37413	6.86337	14.6369	13.5816	8.69361	5.61088	12.1434	17.3337	4.26451	6.84223	10.8433	4.19284	13.6797	14.9288	6.24329	3.06926	2.37515	2.7717
orf19.2097	orf19.2097	Ca21chr2_C_albicans_SC5314	44288	47542	2.54393	2.20185	2.50214	2.16819	2.20993	2.09197	2.24474	2.07207	2.33555	2.15044	1.92666	2.13739	2.34235	2.19336	2.32033	2.48774	1.09603	0.807712	0.925261
orf19.2095	orf19.2095	Ca21chr2_C_albicans_SC5314	47587	49686	3.94922	3.85243	4.33028	3.2437	3.47291	4.30563	3.36937	4.19441	3.42111	3.34397	4.29489	3.76725	2.85631	4.7265	4.06707	4.01647	2.97688	2.77218	2.47794
orf19.2094	PDR6	Ca21chr2_C_albicans_SC5314	50262	53276	2.26712	2.06452	2.39402	1.36054	1.22614	2.00145	2.30696	1.95976	1.58711	2.40909	2.03923	1.76832	1.94549	2.01003	2.02044	2.19158	1.19164	1.0634	1.09994
orf19.2093	RFA1	Ca21chr2_C_albicans_SC5314	53363	55237	4.76762	3.94518	4.94025	4.86714	5.64509	4.53847	3.89899	3.73218	4.47914	3.70181	3.95314	4.89818	3.46431	4.64222	4.43511	4.29509	2.4789	2.25628	1.91924
orf19.2092	orf19.2092	Ca21chr2_C_albicans_SC5314	55496	56710	7.99915	7.00965	8.60523	9.28632	10.8093	7.4827	6.85533	5.8821	8.87905	6.71802	7.24184	9.24524	7.57215	8.89241	10.8538	7.79519	3.98599	3.06222	3.44455
orf19.2091	orf19.2091	Ca21chr2_C_albicans_SC5314	57079	57810	11.9548	11.1114	11.0766	8.11098	9.95171	13.0249	13.1009	16.2851	8.78851	10.94	14.8696	11.6979	8.95185	15.0636	13.3893	10.9711	11.564	9.12637	10.813
orf19.2090	orf19.2090	Ca21chr2_C_albicans_SC5314	59145	62936	2.11496	1.83116	2.24916	1.86355	1.77054	1.9615	1.85419	1.63803	1.77513	1.78449	1.84886	1.58191	1.59828	1.70865	1.88265	2.00672	1.20595	1.10724	0.943579
orf19.2089	orf19.2089	Ca21chr2_C_albicans_SC5314	63257	64177	7.3587	6.48512	7.26704	3.01561	3.54495	6.07145	9.81597	9.30621	6.25881	7.91031	6.84855	6.19757	9.68688	8.36529	8.11956	6.99829	4.88741	3.98859	3.86196
orf19.2088	orf19.2088	Ca21chr2_C_albicans_SC5314	64209	64994	11.1636	8.49694	11.4946	9.68789	7.07375	10.7513	9.57041	12.1905	8.93327	9.48841	9.89289	10.2003	10.1946	9.04495	11.6128	11.0081	6.89086	5.7525	7.55806
orf19.2087	SAS2	Ca21chr2_C_albicans_SC5314	65234	66292	6.36875	5.35371	5.31079	4.18531	5.79151	5.45055	7.20718	6.18275	5.83045	7.42947	6.67279	4.92797	6.76887	7.19714	6.22659	6.45806	3.53764	2.99145	3.48779
orf19.2084	CDH1	Ca21chr2_C_albicans_SC5314	66344	68137	4.4766	4.42411	5.60349	6.58977	4.85834	4.83043	3.41272	3.23493	4.76227	4.03217	4.56886	5.00494	3.82309	4.62994	5.92949	4.90062	2.47927	2.70314	1.99771
orf19.2082	SAP30	Ca21chr2_C_albicans_SC5314	69105	70412	5.68197	4.85236	5.90353	2.38059	2.88242	3.85419	5.09971	4.57658	3.61151	5.23639	4.3151	4.23486	6.65555	4.71777	3.9977	5.5583	2.08444	1.71164	1.78614
orf19.2081	POM152	Ca21chr2_C_albicans_SC5314	70672	74457	1.99032	1.94344	1.89453	1.30291	1.33142	1.90896	1.74111	1.81291	1.65102	1.69241	1.87443	1.74445	1.70519	1.9059	1.93867	2.03721	1.07138	1.06315	0.98921
orf19.2079	PHHB	Ca21chr2_C_albicans_SC5314	74578	74922	17.882	16.0631	16.4466	4.59031	7.74744	11.3226	17.4886	3.58494	11.844	15.797	20.3362	20.6681	19.624	16.3944	23.7084	16.786	11.0484	6.44937	9.24264
orf19.2078	orf19.2078	Ca21chr2_C_albicans_SC5314	75598	77607	3.53577	3.10093	3.31955	1.70273	2.4214	3.44893	3.60112	4.77911	2.51678	3.35813	4.01411	3.17796	3.15912	4.08349	3.38581	3.37137	2.63155	1.85782	2.29939
orf19.2077	ZCF9	Ca21chr2_C_albicans_SC5314	78128	80632	3.2027	2.80365	3.88953	2.91286	2.30654	2.5312	2.81965	2.75397	3.08306	2.73199	2.43657	2.75498	2.87148	3.16623	2.89639	3.58198	1.44921	1.40455	0.96618
orf19.2076	orf19.2076	Ca21chr2_C_albicans_SC5314	80950	81954	7.67941	7.057	7.79373	4.49962	5.47791	6.12349	8.76985	8.34364	6.53323	7.26378	6.69019	6.83971	9.78708	8.34261	6.77163	8.42605	3.90595	2.3082	3.04972
orf19.2075	DFG5	Ca21chr2_C_albicans_SC5314	82837	84192	7.012	6.21142	7.55426	6.95577	6.75944	5.83732	5.97347	6.05677	7.66684	4.79204	5.41917	6.63445	5.12656	6.41568	6.52895	7.74197	2.78801	2.50488	2.49954
orf19.2074	orf19.2074	Ca21chr2_C_albicans_SC5314	84527	84835	32.3654	16.8623	33.3703	25.7499	16.7962	17.8953	32.0056	26.1432	18.22	27.0285	18.8018	20.8234	23.1524	26.0107	17.0314	37.0215	9.10401	7.44415	8.96134
orf19.2073	orf19.2073	Ca21chr2_C_albicans_SC5314	84814	86646	4.59878	4.12804	5.42336	7.70194	5.90675	4.70586	3.98745	4.55286	6.04368	3.43448	4.47857	5.36593	3.94765	5.27978	5.66562	4.83153	2.11617	1.48083	1.65894
orf19.2072	orf19.2072	Ca21chr2_C_albicans_SC5314	87933	89642	4.3603	4.40486	4.65769	3.90681	3.7843	3.26736	4.39238	4.14426	4.02098	3.71939	3.78709	4.26408	3.63735	4.33765	4.18733	4.46098	1.73791	1.40011	1.34603
orf19.2071	orf19.2071	Ca21chr2_C_albicans_SC5314	89866	90342	12.9523	12.6044	11.1663	2.51043	14.9779	6.55773	14.7935	4.68839	7.77773	13.9349	12.3226	7.55352	13.0154	12.0847	10.3003	11.3141	4.80004	3.87362	4.83501
orf19.2070	orf19.2070	Ca21chr2_C_albicans_SC5314	90652	92431	3.97888	4.51515	4.14082	3.58206	3.08758	4.28388	3.865	3.77084	3.81507	3.75841	4.75561	4.44582	3.44904	4.14317	4.86077	3.88661	3.55956	2.70096	2.89343
orf19.2069	SMF3	Ca21chr2_C_albicans_SC5314	92559	94103	5.08415	6.04234	5.5748	9.22835	9.3051	7.53116	5.38066	8.97361	8.83357	4.61802	7.64746	11.6329	3.1627	9.77258	8.83631	5.31177	5.4344	5.18113	5.83767
orf19.2068	orf19.2068	Ca21chr2_C_albicans_SC5314	95127	96707	3.79086	3.71043	4.3407	1.59963	2.47016	3.83193	3.88038	4.09702	2.56796	4.54285	3.90577	2.95254	4.25513	3.93885	4.1714	4.01967	2.55919	2.52511	2.58204
orf19.2067	orf19.2067	Ca21chr2_C_albicans_SC5314	96815	97528	11.2404	11.5471	10.049	7.94051	15.0999	16.8527	10.7726	17.4514	13.0615	11.4262	17.805	15.5341	12.1906	11.4831	17.3566	12.0212	11.2363	8.81155	11.5569
orf19.2066.1	ATP18	Ca21chr2_C_albicans_SC5314	97963	98414	15.3262	16.4179	14.0666	8.38744	7.06471	15.4309	17.4507	21.8253	12.9194	15.8799	14.2171	10.8864	14.6992	17.7999	14.9828	17.2079	12.2187	9.74121	14.2394
orf19.2066	orf19.2066	Ca21chr2_C_albicans_SC5314	98618	99589	9.8993	7.70408	9.36789	5.12577	4.92259	6.97937	9.18794	9.77791	6.85739	7.25808	7.02407	6.66999	7.4609	6.9472	6.93549	9.37392	3.06687	1.80555	3.36382
orf19.2065	orf19.2065	Ca21chr2_C_albicans_SC5314	99694	100722	9.52877	8.52148	9.95188	11.6334	13.2906	7.864	9.32757	6.28657	14.9852	6.99853	7.33425	9.77065	6.93296	8.4606	10.57	9.68865	3.53642	1.93327	2.19338
orf19.2064	orf19.2064	Ca21chr2_C_albicans_SC5314	101403	104726	2.56536	2.02487	2.74237	2.27915	1.93045	1.92108	2.36897	2.38664	2.44862	2.17554	1.96981	2.26612	2.62361	2.18352	2.61026	2.81326	0.950132	0.782246	0.827507
orf19.2063	orf19.2063	Ca21chr2_C_albicans_SC5314	105012	108482	2.03672	2.15489	2.08633	1.74801	1.93679	1.91162	1.64872	2.06658	1.795	1.67692	1.91365	1.96356	2.28146	1.73745	2.13978	2.21805	1.00826	0.899099	0.836007
orf19.2062	SOD4	Ca21chr2_C_albicans_SC5314	108678	109376	14.3668	10.9153	15.8979	12.7578	11.57	11.9195	10.5601	8.95138	10.6815	9.65822	9.41252	8.13848	9.47557	7.26133	14.2918	15.6095	4.92668	1.86203	3.05209
orf19.2061	orf19.2061	Ca21chr2_C_albicans_SC5314	110767	111087	18.4711	14.3231	15.562	2.8922	6.61466	8.17441	28.368	27.9521	7.27726	20.0364	19.9671	9.48426	32.7878	37.8751	18.5669	14.5424	9.73391	8.55349	9.49012
orf19.2060	SOD5	Ca21chr2_C_albicans_SC5314	111326	112012	14.6996	11.6198	17.2524	24.0996	19.3682	15.5519	15.2488	28.1621	39.2111	10.4673	14.9155	21.4916	12.9909	53.5602	61.4113	15.3048	13.1758	10.1804	13.5191
orf19.2059	orf19.2059	Ca21chr2_C_albicans_SC5314	115265	116176	8.11979	8.34784	8.18735	5.01622	5.06137	7.81218	7.56124	5.56622	5.98627	7.80125	6.62062	5.91533	11.3333	6.82497	7.47555	8.40745	4.79677	2.83714	2.88044
orf19.2057	orf19.2057	Ca21chr2_C_albicans_SC5314	117048	119588	2.80831	2.92997	2.99312	2.68475	2.56454	2.70226	2.62371	2.86153	3.01955	2.50667	3.12716	2.79229	2.64857	3.65412	3.60752	2.79091	1.61901	1.78776	1.43879
orf19.2055	NPL6	Ca21chr2_C_albicans_SC5314	119825	121174	5.54728	5.78824	5.64475	4.45592	5.05975	7.03814	4.47141	5.08057	5.05253	4.99656	7.00586	5.54715	5.85881	6.47284	5.69484	5.41811	5.30771	5.0388	4.23879
orf19.2054	FGR15	Ca21chr2_C_albicans_SC5314	121294	122850	5.08206	4.66971	5.66101	5.1631	3.29112	4.37784	4.94179	5.18356	4.70158	4.98813	4.51802	4.53165	4.6282	4.71979	4.06424	4.77059	2.9513	2.12272	1.84542
orf19.2051	orf19.2051	Ca21chr2_C_albicans_SC5314	123717	126818	2.4714	2.37736	2.66416	2.66092	2.63331	2.35094	2.21159	1.94006	2.19134	2.07662	2.15284	2.58457	1.85956	2.0187	2.67416	2.46767	1.31336	1.24096	1.05181
orf19.2050	orf19.2050	Ca21chr2_C_albicans_SC5314	127133	128755	4.14882	4.28491	4.66445	3.11124	2.86147	4.2757	4.80025	5.19982	3.47297	3.98886	4.80893	4.96376	4.63946	4.57944	4.63012	4.21544	2.39461	1.932	2.63574
orf19.2049	orf19.2049	Ca21chr2_C_albicans_SC5314	130098	130952	5.85106	4.90959	5.64051	1.35889	1.5905	3.25913	6.6946	4.93225	2.21564	5.69886	4.30445	2.6276	6.10504	4.85331	3.59848	5.3085	2.98799	3.53917	3.57827
orf19.2048	orf19.2048	Ca21chr2_C_albicans_SC5314	131123	131488	20.3194	18.4043	19.5882	8.52811	17.6587	20.1212	16.8617	17.838	19.4803	21.7423	17.4671	28.1755	31.7596	24.4991	16.4242	23.8067	25.4574	17.8283	37.0472
orf19.2047	orf19.2047	Ca21chr2_C_albicans_SC5314	132181	132807	12.5459	10.9212	12.6074	7.26474	8.15874	11.1413	15.4341	19.1028	8.62147	14.2544	12.2628	11.915	11.5645	14.214	9.97627	14.2204	8.50435	4.19454	9.45215
orf19.2046	POT1-2	Ca21chr2_C_albicans_SC5314	133198	134379	8.11513	6.4942	7.72112	7.28796	7.48986	6.71781	6.51435	5.55849	7.51399	5.43593	6.71342	7.54962	6.59773	7.74525	8.25033	8.08528	2.98326	2.42161	2.44971
orf19.2045	orf19.2045	Ca21chr2_C_albicans_SC5314	134610	135647	6.95195	6.84891	8.2338	4.90956	4.53977	6.85712	8.17999	8.07897	7.2658	6.84348	7.82541	6.34917	6.19387	6.50344	5.99278	8.5407	6.24737	6.35937	5.08247
orf19.2044	PGA27	Ca21chr2_C_albicans_SC5314	136192	137649	4.59223	4.20509	4.24188	2.30149	2.03693	3.74724	4.53147	3.21163	2.55388	4.73466	3.85244	3.26564	4.9445	4.25594	3.95992	5.07895	2.2438	1.75206	1.54103
orf19.2043	orf19.2043	Ca21chr2_C_albicans_SC5314	137852	138754	10.7672	8.51507	9.83265	8.4974	6.04781	8.2343	6.92515	7.87556	7.50399	7.09848	7.5201	8.51349	6.39398	9.68111	8.5638	10.6492	5.35754	3.17291	3.74763
orf19.2042	orf19.2042	Ca21chr2_C_albicans_SC5314	138904	140403	4.71159	4.30087	5.09056	2.21856	2.10265	4.09651	4.54699	4.19112	3.05275	4.93203	4.14176	3.50469	4.85686	3.50847	4.2727	4.72167	3.07089	1.60477	1.93401
orf19.2041	orf19.2041	Ca21chr2_C_albicans_SC5314	140486	142396	4.06851	3.89897	4.05447	3.63142	3.91936	4.38885	3.46848	4.09531	4.15592	3.50308	5.62279	5.04756	3.11801	4.90615	5.17327	3.90859	3.1554	2.42899	2.35637
orf19.2040	orf19.2040	Ca21chr2_C_albicans_SC5314	142787	144556	3.77574	3.77404	3.88861	3.13911	3.39131	3.54122	3.91586	3.86805	3.44662	4.11873	4.21072	3.48509	2.70263	4.33167	3.92352	4.10235	2.3193	2.18707	1.90399
orf19.2039	MSF1	Ca21chr2_C_albicans_SC5314	144775	146115	6.83971	6.12733	6.8325	5.26168	2.89837	5.55378	6.02165	5.8727	4.75363	5.7609	5.45135	4.46	4.778	5.42557	5.55876	6.31368	3.28453	2.92487	3.05877
orf19.2038	orf19.2038	Ca21chr2_C_albicans_SC5314	146153	147409	4.44267	2.8128	3.90127	0.66014	2.76582	2.11711	4.86321	3.0381	1.6895	5.52993	3.16597	1.83419	4.6196	3.03133	2.30055	4.46219	2.48272	1.87135	1.67099
orf19.2037	orf19.2037	Ca21chr2_C_albicans_SC5314	148538	148996	14.2795	14.9657	16.1119	2.94694	8.75389	9.59516	21.7575	4.05066	6.97603	22.5739	13.8825	3.6789	22.3712	10.1041	10.6699	15.7751	10.262	7.69204	7.42637
orf19.2036	orf19.2036	Ca21chr2_C_albicans_SC5314	149634	150713	6.08839	5.17629	6.17752	2.57629	2.81861	4.51851	4.99313	5.0118	3.24012	6.85889	5.84514	4.79597	7.25914	6.23558	4.42859	6.01171	2.63704	2.12062	2.22167
orf19.2035	orf19.2035	Ca21chr2_C_albicans_SC5314	150855	151811	6.86017	6.13457	7.52644	3.30821	5.47211	5.70209	6.45583	4.63575	4.58503	7.24586	5.10963	5.62968	6.19372	5.81083	5.90125	5.83141	2.89606	2.98016	3.17647
orf19.2034	orf19.2034	Ca21chr2_C_albicans_SC5314	152021	152710	8.94099	8.98267	11.1539	4.53814	2.44213	6.41954	8.18613	5.19817	5.10299	8.82771	7.71079	3.68062	10.6004	4.84379	6.52987	9.36143	4.07292	3.76213	3.08088
orf19.2033	PGA19	Ca21chr2_C_albicans_SC5314	152920	153609	10.1446	7.96111	9.40428	4.5903	1.85265	6.21735	7.16287	4.21231	4.09499	8.5954	6.35504	6.44108	10.6881	5.77529	6.52987	10.572	4.16655	5.25504	4.00514
orf19.2032	orf19.2032	Ca21chr2_C_albicans_SC5314	153805	154473	6.99616	7.30711	7.53786	4.4391	5.37486	7.9043	8.51022	6.29234	8.37713	8.31976	12.1234	6.09886	8.2942	8.71989	7.90804	8.88527	5.37844	5.20899	4.75214
orf19.2031	VPS24	Ca21chr2_C_albicans_SC5314	154527	155269	8.30407	8.08104	9.16672	3.19402	2.90503	6.80057	8.62433	8.30905	4.40094	10.0842	8.03842	6.77581	11.182	7.55146	7.01773	9.04791	6.58105	5.09858	5.04835
orf19.2030	orf19.2030	Ca21chr2_C_albicans_SC5314	155824	156297	21.6791	14.0335	20.4843	18.0172	17.8448	14.7816	15.967	10.4454	13.2165	12.3068	13.9156	19.7985	13.9233	13.8173	16.1788	22.0605	5.35701	6.20056	8.26949
orf19.2029	RFC5	Ca21chr2_C_albicans_SC5314	156353	157441	5.95366	6.15173	6.51484	3.22495	6.42342	5.33701	6.61016	7.17807	3.4397	5.9688	6.02106	5.65475	7.06931	6.28252	5.6866	7.01431	3.66492	2.4693	3.3395
orf19.2028	MXR1	Ca21chr2_C_albicans_SC5314	157873	158430	16.9579	14.2738	16.8546	9.89032	15.0656	15.922	15.7888	18.7062	14.2571	15.9848	18.7869	16.6674	15.0033	20.2256	16.8971	15.7952	12.5272	6.75702	7.69449
orf19.2026	orf19.2026	Ca21chr2_C_albicans_SC5314	158693	160795	4.34055	4.55437	4.66168	3.95884	4.28796	5.36533	4.36619	6.02042	4.7135	3.9263	6.34872	6.01956	4.45144	6.19713	5.74255	4.57841	3.39173	2.66142	3.05128
orf19.2025	orf19.2025	Ca21chr2_C_albicans_SC5314	161361	161705	30.4338	18.4585	36.9173	24.6207	16.8423	15.973	36.0934	13.802	17.388	22.9211	19.6583	17.8368	30.1368	20.8656	22.5029	26.3089	9.92482	7.40483	5.95637
orf19.2024	orf19.2024	Ca21chr2_C_albicans_SC5314	163117	163476	14.8437	6.98799	11.4088	3.066	1.85616	2.97107	21.5293	8.39567	7.17455	17.9216	7.62634	9.10079	24.7812	8.89711	4.42859	13.1928	2.57971	3.72937	1.32043
orf19.2023	HGT7	Ca21chr2_C_albicans_SC5314	164467	166107	8.10141	28.25	9.30323	88.3313	50.3083	98.0989	10.5834	61.9001	101.103	6.66735	75.7585	86.5348	8.67377	74.9004	73.3359	9.63809	319.149	329.626	427.116
orf19.2021	HGT8	Ca21chr2_C_albicans_SC5314	167291	168943	7.02551	9.31729	7.49192	23.4312	15.7002	19.7024	5.77031	11.759	17.5196	4.97877	14.1884	20.4605	5.49533	13.4389	13.0582	6.93944	48.4373	49.5907	64.6329
orf19.2020	HGT6	Ca21chr2_C_albicans_SC5314	170217	171869	5.7747	9.90038	6.86696	23.1403	21.7456	25.4624	7.36686	25.6261	35.4344	5.63991	24.2945	33.0032	5.96854	33.2403	20.725	6.67227	88.3911	84.2189	150.542
orf19.2019	orf19.2019	Ca21chr2_C_albicans_SC5314	172345	172986	14.7471	15.3403	15.461	11.9303	13.132	16.7575	14.4526	18.2206	10.8431	11.3599	14.8285	13.5723	17.0011	15.4943	12.4166	14.6357	11.897	11.7955	9.96463
orf19.2018.1	orf19.2018.1	Ca21chr2_C_albicans_SC5314	173155	173527	18.0929	12.416	17.5127	2.67751	1.72903	9.68654	21.3281	10.1208	9.27019	19.874	14.9329	2.17992	14.9896	14.0254	11.3445	15.327	13.1366	10.0131	5.09568
orf19.2018.2	orf19.2018.2	Ca21chr2_C_albicans_SC5314	173688	173945	35.3573	22.676	29.0957	14.9237	25.2975	25.3079	33.2679	24.0388	18.0243	31.5702	37.8788	27.8445	30.7039	38.6428	34.4898	27.7067	22.7696	19.6476	15.058
orf19.2018	orf19.2018	Ca21chr2_C_albicans_SC5314	173952	174401	21.6276	15.4046	23.1389	9.44328	14.0573	15.3307	19.5746	12.8536	11.4052	18.024	18.4277	14.8109	13.3883	14.8924	13.2267	21.5354	8.03495	2.9484	6.39842
orf19.2017	orf19.2017	Ca21chr2_C_albicans_SC5314	174599	175780	8.11513	5.84598	8.06395	2.70188	4.21843	5.39147	6.5936	8.21557	3.88581	7.01921	6.22254	4.43812	7.79188	6.03114	5.85397	7.42526	4.69027	3.90713	3.81455
orf19.2016	orf19.2016	Ca21chr2_C_albicans_SC5314	176520	176936	13.0639	14.5636	14.1317	3.71329	7.37813	10.6566	19.2296	10.4289	8.27955	20.9896	16.2398	10.465	27.8242	16.8326	10.177	14.9147	17.9449	7.84804	7.02942
orf19.2014	BCY1	Ca21chr2_C_albicans_SC5314	178316	179692	6.99403	7.55359	8.87419	8.05498	6.36454	6.80292	6.79704	9.89034	8.25734	6.3969	9.06353	10.2725	6.02725	9.26207	9.13124	7.06184	4.50211	3.8985	3.66161
orf19.2013	KAR2	Ca21chr2_C_albicans_SC5314	180800	182863	4.91928	6.20047	5.46033	11.1054	8.47016	10.3943	5.50479	22.967	27.6842	3.92896	9.54546	11.8102	4.79748	26.4212	28.2138	5.30774	11.4266	10.5446	9.89327
orf19.2012	NOT3	Ca21chr2_C_albicans_SC5314	183402	185798	2.8816	2.99193	3.08083	4.77621	3.86582	3.63146	2.92144	3.20825	3.47677	3.35589	3.76694	3.94139	2.32301	3.62779	3.92079	3.20653	3.61547	3.16691	2.46782
orf19.2010	orf19.2010	Ca21chr2_C_albicans_SC5314	185888	186283	24.5351	13.4755	17.7951	8.39349	8.94842	15.9603	20.4759	19.4552	13.1976	18.5728	19.4228	13.3235	25.7999	13.5747	19.5199	23.0314	8.67011	6.70815	8.10653
orf19.2009	PEX12	Ca21chr2_C_albicans_SC5314	186664	188064	3.78487	3.3409	4.29699	0.695895	0.694498	2.57479	4.98667	3.66306	1.72679	4.92115	4.1723	1.66537	4.50502	3.93146	2.72917	4.13037	3.00923	2.63625	2.50347
orf19.2008	orf19.2008	Ca21chr2_C_albicans_SC5314	188354	189604	4.39385	3.64358	4.20492	0.856912	1.51149	2.75256	4.66943	4.21245	2.05072	6.78452	3.58307	2.08869	5.2237	3.62724	2.81166	4.38234	2.3072	1.72584	1.76517
orf19.2007	orf19.2007	Ca21chr2_C_albicans_SC5314	189686	192622	2.23018	2.23007	2.3418	1.12571	1.13875	2.05337	2.09482	2.09491	1.43608	2.35924	2.27526	1.46891	2.44186	2.13878	1.72441	2.16699	1.65112	1.33157	1.27818
orf19.2006.1	COX17	Ca21chr2_C_albicans_SC5314	193378	193563	17.7466	14.5432	18.6604	2.87138	5.79446	9.73869	30.0841	8.01694	11.2708	46.8887	18.6573	8.76663	61.4867	15.3828	4.14749	17.2143	19.3277	14.7924	14.8394
orf19.2006	orf19.2006	Ca21chr2_C_albicans_SC5314	193728	194618	5.61981	3.6336	5.24638	1.12617	1.16156	4.1227	5.07669	4.75673	2.30469	7.4303	4.26854	2.12242	8.61639	3.91042	2.89185	5.42057	3.62176	3.1157	3.51052
orf19.2005	REG1	Ca21chr2_C_albicans_SC5314	195380	198415	3.124	2.98585	3.12919	3.98225	4.01482	5.14613	2.52982	4.13166	3.43961	2.71586	5.33307	5.14041	2.38928	4.67674	4.74277	3.01799	3.14117	2.87169	3.59118
orf19.2003	HNM1	Ca21chr2_C_albicans_SC5314	201472	203088	4.24229	4.15641	4.97789	3.62828	5.33614	4.23386	3.98901	4.80602	4.32473	4.86453	4.74439	4.6269	4.48253	4.61349	5.70721	4.27618	2.50618	2.00074	2.4403
orf19.2002	orf19.2002	Ca21chr2_C_albicans_SC5314	204929	207811	1.73096	1.67274	1.63109	0.60057	0.86344	1.43033	1.92625	1.60172	1.20891	2.39522	1.86137	1.05009	1.59579	1.42997	1.48463	1.67803	1.53925	1.29983	1.1765
orf19.2001	orf19.2001	Ca21chr2_C_albicans_SC5314	208043	208798	5.97989	4.34292	4.77324	0.782143	1.33284	4.46335	8.17529	5.41271	3.1488	7.35365	5.89384	3.53772	9.0493	7.29399	4.68634	6.08398	4.36777	2.98469	3.72132
orf19.2000	orf19.2000	Ca21chr2_C_albicans_SC5314	208791	211319	1.78549	1.74376	1.81686	0.341698	0.35731	1.36586	1.9666	1.75794	0.783171	2.42675	1.55165	0.684954	2.04771	1.24812	1.1965	1.85328	1.15349	1.04018	1.01291
orf19.1999	orf19.1999	Ca21chr2_C_albicans_SC5314	211535	212116	13.7151	10.6453	12.1732	2.85941	11.1263	8.38367	12.8137	11.9674	5.31304	13.1699	9.17065	6.76517	8.74278	11.5217	6.49533	13.3283	8.88327	4.78433	5.05212
orf19.1998	orf19.1998	Ca21chr2_C_albicans_SC5314	212498	214615	3.18894	2.546	3.18462	1.22902	1.05463	2.40339	3.66283	3.01052	2.11956	3.89554	2.86876	2.01325	4.19335	2.88677	2.88939	3.0406	1.90794	1.69854	1.6567
orf19.1996	CHA1	Ca21chr2_C_albicans_SC5314	215567	216628	6.51427	7.7622	6.24098	7.5527	10.5223	11.9065	8.85507	45.6077	45.9284	6.57035	15.6668	15.1188	8.87563	39.4003	49.6589	6.59196	22.193	16.1333	16.8854
orf19.1995	orf19.1995	Ca21chr2_C_albicans_SC5314	219320	221449	1.47506	1.14965	1.36327	0.257274	0.291624	0.885841	1.78643	1.27438	0.872675	2.33219	1.41382	0.675924	2.27997	1.91592	1.01205	1.51169	1.25767	0.939991	0.916034
orf19.1994	orf19.1994	Ca21chr2_C_albicans_SC5314	223605	225650	1.93111	1.59454	1.85062	0.777172	1.03438	1.48322	2.08425	1.50349	1.605	2.65973	1.6913	1.19142	2.35146	1.80102	1.17683	2.36346	1.198	1.47381	1.33151
orf19.1993	orf19.1993	Ca21chr2_C_albicans_SC5314	226014	227255	1.36652	1.21769	1.09352	0.144896	0.753743	0.811257	1.89494	2.07462	1.59444	3.1787	1.81759	0.589843	2.54168	2.1275	1.0542	1.35749	2.73089	2.15643	1.98102
orf19.1992	SIR2	Ca21chr2_C_albicans_SC5314	227572	229131	3.05266	2.66701	3.20898	1.16336	0.790789	1.56245	3.2576	2.71771	1.81178	3.74187	2.44511	1.39858	4.30191	2.22326	1.96535	3.32342	1.78596	1.4136	1.26574
orf19.1991	orf19.1991	Ca21chr2_C_albicans_SC5314	230504	232237	2.89956	2.51002	2.9228	1.13982	1.64012	2.4812	2.97542	3.12209	2.16471	3.29834	2.97188	2.16309	3.45413	3.77592	2.64058	2.79852	1.88287	1.85332	1.63425
orf19.1990	SNX4	Ca21chr2_C_albicans_SC5314	232550	234442	2.34726	1.92823	2.5396	0.505917	1.07408	1.50434	2.34826	1.68491	1.36434	2.50004	2.03766	0.818152	3.3871	2.49995	1.93533	2.45001	1.60474	1.74547	1.25527
orf19.1989	DCW1	Ca21chr2_C_albicans_SC5314	235037	236395	6.27189	5.98425	7.23905	8.28322	7.22892	5.64218	4.93995	7.12749	6.52867	4.9306	5.9632	6.07605	4.99103	6.29134	6.57785	6.14754	3.41533	2.98645	2.96504
orf19.1441	orf19.1441	Ca21chr2_C_albicans_SC5314	237247	239103	3.24627	2.48033	3.12214	1.77161	1.53468	3.00084	2.78054	2.61702	1.94833	3.06831	3.08841	1.70036	3.32618	2.62354	2.16367	3.16987	3.20585	2.83613	2.1693
orf19.1442	PLB4.5	Ca21chr2_C_albicans_SC5314	241143	243251	3.34965	3.17107	3.39446	1.82021	1.52336	2.98124	3.12659	2.4223	1.77354	2.87619	2.9069	1.94713	3.60093	2.77187	2.26892	3.39918	1.97437	2.06463	1.26414
orf19.1444	orf19.1444	Ca21chr2_C_albicans_SC5314	244023	245591	5.32884	5.44333	6.14998	5.41734	6.7751	5.57221	4.67759	5.6419	5.22696	5.03193	6.50579	6.33798	3.38861	6.2332	6.62518	5.29098	4.01091	3.6033	4.00204
orf19.1445	ESC4	Ca21chr2_C_albicans_SC5314	245820	248531	1.87543	1.6053	1.79513	0.823887	1.09023	1.54768	1.70413	1.63022	1.20712	2.06519	1.6647	1.3608	1.76367	1.45921	1.35911	1.85452	1.18793	1.05916	0.977214
orf19.1446	CLB2	Ca21chr2_C_albicans_SC5314	249030	250508	4.95861	5.48193	5.29327	6.76655	6.58001	15.2264	5.31481	7.8417	3.9902	5.46072	14.754	11.7853	4.63348	6.93378	5.57562	5.07626	13.7251	11.9056	13.4671
orf19.1447	orf19.1447	Ca21chr2_C_albicans_SC5314	254580	256196	4.16401	3.70742	4.38054	2.33654	4.24745	3.52514	4.27697	3.92478	3.12023	4.37102	4.03466	3.06742	3.76469	3.69758	3.0914	3.95289	2.95798	2.65315	2.1785
orf19.1448	APT1	Ca21chr2_C_albicans_SC5314	256733	257299	10.7582	11.0073	12.5019	8.18836	7.85675	10.3303	12.5363	7.96353	9.42308	13.5319	14.368	12.3689	14.0118	8.00096	13.6871	11.6526	6.309	5.48299	5.70318
orf19.1448.1	orf19.1448.1	Ca21chr2_C_albicans_SC5314	257441	257845	13.1009	12.1675	11.6805	2.87674	3.66648	6.30895	13.2306	10.4057	6.5831	18.8804	8.36227	6.5744	20.8517	10.8151	9.03943	13.8205	7.33785	5.89333	6.70694
orf19.1449	orf19.1449	Ca21chr2_C_albicans_SC5314	258078	258767	10.4025	8.80654	10.3228	9.28494	11.958	9.60403	7.20938	7.618	7.30798	11.3831	7.83789	9.69702	5.60685	10.0602	10.1464	11.5807	3.6984	3.76213	2.92684
orf19.1450	orf19.1450	Ca21chr2_C_albicans_SC5314	259049	260155	6.24593	6.09015	6.79751	1.78338	2.87909	4.55608	6.08974	4.71807	2.93713	6.4983	4.90508	3.6574	4.39067	5.35608	4.17617	6.53723	3.01924	1.90244	1.93508
orf19.1451	SRB9	Ca21chr2_C_albicans_SC5314	260784	265781	1.42881	1.43542	1.54729	1.24471	1.24227	1.25916	1.39178	1.42631	1.35682	1.33419	1.43732	1.28698	1.40758	1.39899	1.50494	1.41738	0.732548	0.671508	0.656677
orf19.1453	SPT5	Ca21chr2_C_albicans_SC5314	265953	268823	3.35188	3.10289	3.52194	4.91712	3.75022	3.94738	2.37224	3.71947	3.80994	2.65234	3.87872	4.28461	1.96337	3.45421	4.16047	3.26997	2.23086	1.90399	2.19773
orf19.1457	orf19.1457	Ca21chr2_C_albicans_SC5314	268985	270403	7.59236	5.99696	7.30172	8.52257	8.10397	6.82448	5.77376	6.0183	7.6417	5.84073	6.27098	7.44751	4.10145	6.29915	7.57731	7.4228	3.11047	2.4992	2.85315
orf19.1456	orf19.1456	Ca21chr2_C_albicans_SC5314	270261	270695	24.0102	13.1174	21.0204	27.5612	14.4078	21.6206	17.7881	7.44142	23.3011	22.6007	16.2028	20.3022	16.9726	21.0933	17.9461	22.234	7.30295	8.26373	10.3355
orf19.1458	orf19.1458	Ca21chr2_C_albicans_SC5314	270697	271509	10.4344	7.4091	8.53834	3.7573	2.54763	5.42505	9.51484	8.00499	6.5346	8.2551	8.63636	7.13778	8.70833	7.38061	6.87435	8.42887	4.48493	3.6562	4.21644
orf19.1459	PPE1	Ca21chr2_C_albicans_SC5314	271750	272832	6.82245	5.8483	7.29744	4.89117	5.81113	5.43735	7.62762	7.18506	6.5211	6.34945	6.50071	5.94743	7.25455	6.35233	6.60613	7.50173	4.02869	2.30281	2.75131
orf19.1460	orf19.1460	Ca21chr2_C_albicans_SC5314	272857	275001	3.70075	3.68884	4.01924	3.8593	2.98016	3.3266	3.99473	3.31544	3.05091	3.39745	3.60804	3.94775	3.57173	3.70132	3.7111	3.89565	1.74879	1.53864	1.68433
orf19.1461	orf19.1461	Ca21chr2_C_albicans_SC5314	275566	276735	7.77414	7.33869	8.13893	4.24523	5.85769	5.22135	6.85897	6.18741	5.34633	6.81381	5.83511	6.20361	6.64235	7.1922	6.88309	7.9713	2.88195	2.74154	2.66095
orf19.1462	SMP2	Ca21chr2_C_albicans_SC5314	277127	279472	3.94902	3.29407	4.00327	2.69386	2.56422	3.38004	3.589	3.49268	2.89385	3.4163	3.41208	3.45334	3.71344	3.8517	3.68467	4.11189	1.97628	1.5394	1.64349
orf19.1464	BMT5	Ca21chr2_C_albicans_SC5314	280251	282089	3.69136	3.22339	4.18111	2.26175	2.22876	3.58645	3.62753	3.99329	3.04206	3.73914	3.847	3.03915	3.36695	4.01272	3.6629	3.73211	2.52418	2.05125	2.47221
orf19.1465	orf19.1465	Ca21chr2_C_albicans_SC5314	282314	282859	11.739	9.7325	11.107	1.74941	3.63117	8.07259	12.7021	17.963	9.25636	15.9531	9.47258	5.31286	16.3696	8.92579	9.62621	11.7928	5.08404	3.33791	5.08427
orf19.1466	REX2	Ca21chr2_C_albicans_SC5314	283161	283874	8.10915	7.89547	8.00654	1.70502	2.90987	5.00389	8.12287	5.90083	5.82474	13.0895	7.20113	4.23058	14.5633	5.39356	5.16007	8.51657	7.30139	5.68847	5.37086
orf19.1467	COX13	Ca21chr2_C_albicans_SC5314	284229	284633	25.5779	26.6866	25.3925	20.7428	16.377	33.3053	33.3466	36.1597	19.9322	24.05	30.2518	29.9957	24.666	38.9344	33.5333	24.8301	21.7418	17.3333	19.9718
orf19.1468	orf19.1468	Ca21chr2_C_albicans_SC5314	285040	286599	5.90349	5.93359	6.10991	5.91883	5.37077	8.01003	5.61436	6.7855	6.0023	5.27195	7.26073	6.71597	4.64469	8.56504	7.68452	6.06268	4.95488	4.31091	5.11317
orf19.1470	RPS26A	Ca21chr2_C_albicans_SC5314	287869	288228	39.0043	53.3158	37.6007	88.7224	92.8078	98.9738	36.9074	53.3372	61.5622	25.6023	82.0222	59.0251	26.3904	60.911	62.7383	32.9079	94.5895	105.081	52.0626
orf19.1471	COX4	Ca21chr2_C_albicans_SC5314	289905	290378	23.683	23.5135	27.9921	30.6183	31.5853	31.3841	20.008	20.606	26.0325	14.6041	27.0231	33.2975	15.9654	27.2397	37.4667	24.3692	16.8647	18.4752	12.9483
orf19.1473	orf19.1473	Ca21chr2_C_albicans_SC5314	291132	292226	7.78318	7.63709	7.19047	4.90882	5.31664	5.88082	8.27398	6.49464	4.40273	7.68694	5.80385	4.21579	6.40069	5.77002	4.74688	7.41832	3.94088	3.34336	2.42628
orf19.1474	SLA1	Ca21chr2_C_albicans_SC5314	292480	296253	2.5217	2.67998	2.91692	4.04521	3.49049	2.92815	2.17354	2.20942	2.99667	1.97239	2.71625	3.29345	1.91811	2.57814	2.83754	2.66793	1.46003	1.22363	1.22208
orf19.1476	orf19.1476	Ca21chr2_C_albicans_SC5314	296573	298204	4.0033	3.67106	4.18311	1.24946	1.52037	2.71069	4.48139	3.50852	2.15095	4.5402	3.05204	2.45458	3.74278	3.49671	3.16054	4.38547	2.00843	1.67591	1.49613
orf19.1477	orf19.1477	Ca21chr2_C_albicans_SC5314	298207	298785	9.03494	6.65362	9.06945	4.96335	7.17567	6.2454	10.3046	8.01869	9.12601	11.5471	8.60408	7.84067	12.0685	9.26022	8.41752	8.93964	5.38534	4.91884	4.15661
orf19.1478	STT3	Ca21chr2_C_albicans_SC5314	299254	301509	3.1485	3.61486	3.40023	2.00061	1.6464	3.07823	3.25888	4.06616	3.27668	3.17276	3.4044	2.82726	3.00763	4.68797	5.03704	3.63497	2.0758	1.83226	1.54187
orf19.1479	orf19.1479	Ca21chr2_C_albicans_SC5314	301880	304222	3.66463	3.84326	4.08181	4.53747	4.24326	4.16464	3.52155	4.64423	4.37102	3.49221	4.74359	5.19328	2.87959	4.31397	4.39112	4.13993	3.10194	2.65684	2.4671
orf19.1480	orf19.1480	Ca21chr2_C_albicans_SC5314	305492	306022	19.3069	17.1899	21.5665	16.9991	21.6134	26.0321	18.9275	26.5588	20.9563	16.8672	30.8329	26.8912	16.7158	27.0533	24.5962	18.7368	15.9679	15.9316	16.3001
orf19.1481	HAP42	Ca21chr2_C_albicans_SC5314	306408	308924	3.12378	3.01788	3.11293	2.30498	2.48711	3.27445	2.83827	2.74798	2.61343	2.79911	3.63283	2.92026	2.25821	2.84211	2.98963	3.21131	2.35718	2.32464	2.27285
orf19.1482	HSK3	Ca21chr2_C_albicans_SC5314	309760	310080	25.8199	20.508	31.124	6.74847	23.3458	17.283	26.4338	37.8906	14.2634	28.6234	20.7502	12.4277	25.5016	20.6591	16.246	26.1018	20.1168	9.38125	14.7097
orf19.1483	orf19.1483	Ca21chr2_C_albicans_SC5314	310219	310614	6.26428	5.88215	8.23354	1.58368	5.62472	5.52472	5.78972	11.8364	5.35556	13.1656	7.07453	5.37237	17.2886	7.35298	5.48999	6.24788	8.10158	6.70815	6.85937
orf19.1484	orf19.1484	Ca21chr2_C_albicans_SC5314	310886	311644	1.88284	1.51385	2.09667	0.0862191	1.32233	0.960822	1.57603	3.25904	1.30165	5.63171	1.92577	0.877453	4.92337	0.769834	1.24537	2.46775	4.29462	4.34301	2.92811
orf19.1485	orf19.1485	Ca21chr2_C_albicans_SC5314	311825	312166	14.1727	11.6144	15.1339	1.91094	3.42781	9.46464	13.8209	8.02584	10.2576	19.2273	15.6933	5.47416	14.9773	14.4083	8.17838	14.2896	12.3864	8.99376	10.2416
orf19.1486	orf19.1486	Ca21chr2_C_albicans_SC5314	314676	315173	17.5769	17.1766	16.7941	20.1277	10.6697	33.5749	13.3043	46.7984	51.1587	15.3116	33.5905	22.0126	21.359	55.435	50.3351	17.0418	115.756	143.299	90.9839
orf19.1488	orf19.1488	Ca21chr2_C_albicans_SC5314	322609	323268	4.69821	5.12067	5.68911	1.76738	1.47265	3.31483	7.16796	6.56307	3.23629	8.54821	5.00105	2.63031	10.6285	3.8688	3.29399	5.55693	5.93547	8.28911	4.09691
orf19.1490	MSB2	Ca21chr2_C_albicans_SC5314	327699	331928	2.59408	2.32734	2.89338	4.6566	3.93022	3.09884	1.9183	2.27146	3.85889	1.80289	2.40343	3.10567	1.43128	3.1676	3.48834	2.73679	1.64055	1.48567	1.22966
orf19.1490.1	orf19.1490.1	Ca21chr2_C_albicans_SC5314	333010	333297	29.6085	27.9034	39.1674	43.1156	54.1379	19.7298	27.232	24.6932	32.5458	28.447	22.3732	32.5028	21.1204	28.8728	35.7516	31.9629	9.67392	5.82715	9.43163
orf19.1491	orf19.1491	Ca21chr2_C_albicans_SC5314	334176	336020	1.77959	1.42386	1.42544	0.547174	0.294453	1.32912	1.84752	0.990273	0.969254	2.82676	1.36881	0.673181	2.34033	1.09438	1.11	1.72696	1.47979	1.20271	0.926443
orf19.1492	PRP39	Ca21chr2_C_albicans_SC5314	336574	338541	1.33159	1.24711	1.12378	0.198778	0.538296	0.826418	1.49801	1.00256	0.495641	1.73246	0.916617	0.339336	1.94924	1.09926	0.543365	1.39383	1.46749	1.22591	0.978371
orf19.1493	RAD7	Ca21chr2_C_albicans_SC5314	338599	340557	3.76493	3.27323	4.17295	3.0156	2.07899	3.11663	3.59487	3.68583	3.00905	3.65053	3.0117	2.79238	3.80396	3.72107	2.67953	4.17494	1.8469	1.6817	1.52248
orf19.1494	RAD23	Ca21chr2_C_albicans_SC5314	341240	342678	5.68286	4.78662	6.65766	6.11654	7.6092	5.21823	4.75886	4.71883	4.96833	4.64687	5.2504	5.27278	4.4918	4.36907	5.52034	5.45517	3.86419	4.03662	3.32927
orf19.1495	orf19.1495	Ca21chr2_C_albicans_SC5314	342834	343631	3.34232	3.39741	4.02239	0.428987	0.503678	2.1919	4.38156	2.2447	1.50724	7.46836	3.42092	1.05838	5.82936	2.7857	1.42704	3.95201	3.29009	2.63414	2.34178
orf19.1496	orf19.1496	Ca21chr2_C_albicans_SC5314	343994	345349	3.66182	2.66334	3.60158	1.10752	1.3955	1.9894	3.79364	2.81953	1.85962	4.01007	2.89608	1.55781	3.81089	1.97777	1.95088	3.3956	2.14555	1.48437	1.72841
orf19.1497	ZCF6	Ca21chr2_C_albicans_SC5314	345494	346606	4.80754	3.60126	5.64852	1.8043	1.35934	2.93349	4.46904	2.80729	1.91282	5.26774	3.89164	2.47552	6.29634	4.43927	2.3166	5.2728	3.04076	1.83608	2.07215
orf19.1499	CTF1	Ca21chr2_C_albicans_SC5314	350731	354165	1.72927	1.66586	1.90261	1.35968	1.41014	1.57661	1.67033	1.80454	1.43117	2.05283	1.75738	1.42801	1.78869	1.55606	1.52819	1.70469	1.40542	1.412	1.16441
orf19.1500	orf19.1500	Ca21chr2_C_albicans_SC5314	354292	355815	3.23383	2.72229	3.35341	1.96746	1.77802	2.73547	3.07962	3.73865	2.8153	3.98424	2.71832	2.39403	4.02268	3.09333	2.96539	3.64772	2.67744	2.75426	2.69459
orf19.1502	orf19.1502	Ca21chr2_C_albicans_SC5314	356131	356898	3.74733	3.1562	3.35418	0.715787	0.543796	2.28488	4.54284	3.03842	2.64435	5.43799	2.12029	1.65688	6.64725	2.85721	1.70289	3.0291	4.08119	3.47058	3.3987
orf19.1504	orf19.1504	Ca21chr2_C_albicans_SC5314	357411	359972	1.96428	1.44362	1.72277	0.385922	0.818493	1.3639	1.90614	1.74545	0.923062	2.26916	1.58569	0.739299	2.09062	1.56751	1.27517	1.86438	1.1783	1.40772	0.972085
orf19.1505	orf19.1505	Ca21chr2_C_albicans_SC5314	360900	361937	3.81788	3.03531	3.59504	0.921982	1.15355	2.36761	3.84336	3.84147	4.45413	5.61165	3.22002	1.90788	5.49706	4.52771	3.86201	4.15445	3.68223	3.61508	2.13282
orf19.1506	orf19.1506	Ca21chr2_C_albicans_SC5314	364198	364623	18.4946	12.1064	15.4917	1.36848	3.97669	9.68059	14.7649	15.6359	3.9667	17.4711	11.0038	4.27095	19.0764	8.79759	7.90663	14.7146	7.12351	7.2066	5.79257
orf19.1507	orf19.1507	Ca21chr2_C_albicans_SC5314	365082	367058	1.35091	1.32589	1.31071	0.527378	1.13862	1.86564	1.80735	1.91049	1.35063	2.20721	2.2604	1.32777	2.50779	1.65661	1.26041	1.38608	4.65331	4.61177	3.05231
orf19.1508	orf19.1508	Ca21chr2_C_albicans_SC5314	367250	367585	12.6894	10.8445	11.2522	0.219978	5.6821	3.41067	18.0457	26.4569	7.70473	14.3686	11.4348	8.65636	16.6254	8.64221	8.47307	12.9327	10.6611	14.8582	13.4256
orf19.1509	ROD1	Ca21chr2_C_albicans_SC5314	369888	372659	2.06679	1.99709	2.21422	0.934047	1.03311	1.95432	1.76372	2.42392	1.35451	2.13029	2.2313	1.45164	2.34495	1.86999	1.71796	2.00762	1.49965	1.43931	1.27261
orf19.1510	SDF1	Ca21chr2_C_albicans_SC5314	374579	376459	3.45895	3.3465	4.073	2.47071	2.22099	3.4825	3.33591	3.37676	3.11119	4.05334	3.41487	2.55254	3.78411	3.38428	2.97395	3.69762	2.23003	2.00888	1.78955
orf19.1513	FAB1	Ca21chr2_C_albicans_SC5314	377966	385840	0.837881	0.768034	0.893571	0.614702	0.594778	0.735759	0.76629	0.628533	0.642779	0.798987	0.730849	0.639575	0.823895	0.740865	0.751956	0.905173	0.437036	0.388764	0.387108
orf19.1514	orf19.1514	Ca21chr2_C_albicans_SC5314	386900	387922	8.11554	6.87495	6.54681	4.93593	5.55501	8.16348	7.36364	8.78651	6.13338	6.86949	9.96472	6.44013	7.89134	8.39063	8.86624	7.74665	6.13376	5.13455	5.72317
orf19.1515	CHT4	Ca21chr2_C_albicans_SC5314	388136	389302	4.47811	5.06132	5.13787	3.26414	3.12056	3.95826	5.72355	4.6527	3.03931	6.09091	5.00611	3.43945	4.96147	5.08	5.58399	5.55785	2.27488	1.10643	1.90277
orf19.1516	orf19.1516	Ca21chr2_C_albicans_SC5314	389652	392036	2.82072	2.67125	2.95083	1.25303	1.71981	2.71617	2.9587	2.52423	1.98794	2.70272	2.67729	2.12091	2.88906	2.88473	2.85044	2.76267	1.79854	1.79936	1.63316
orf19.1517	ARO3	Ca21chr2_C_albicans_SC5314	392667	393895	6.08364	5.78492	6.27326	8.84577	9.79469	9.73499	7.5357	12.0627	13.6424	5.95563	7.51848	7.42945	7.31777	12.7429	14.0594	6.25769	5.12048	5.51513	4.41856
orf19.1519	orf19.1519	Ca21chr2_C_albicans_SC5314	394340	397642	2.11974	1.90005	2.25052	1.56613	1.53245	1.88823	1.95264	2.21175	1.5341	1.9904	1.92283	1.66181	2.17536	1.82926	1.80621	2.21874	1.13386	0.919918	0.905287
orf19.1522	orf19.1522	Ca21chr2_C_albicans_SC5314	398113	401241	2.20736	2.27141	2.23764	1.79842	1.7322	2.69154	2.45857	2.05926	1.79831	2.13131	2.7195	2.26136	1.89151	2.5004	2.26671	2.23297	1.72106	1.28352	1.34586
orf19.1523	FMO1	Ca21chr2_C_albicans_SC5314	402466	404124	5.91146	4.22283	5.38732	3.54615	3.26305	4.27577	4.53786	3.41075	3.02963	4.94282	4.05283	3.50178	4.19782	3.93168	3.96215	5.3956	2.91538	2.3449	2.12289
orf19.1524	SPR3	Ca21chr2_C_albicans_SC5314	405578	407053	3.95485	3.53349	3.27874	1.15135	2.09798	1.9221	4.54359	4.40687	2.07894	3.84145	2.88873	1.88713	4.84378	4.19349	2.83208	3.51846	2.09733	1.68348	1.55978
orf19.1525	orf19.1525	Ca21chr2_C_albicans_SC5314	408210	409406	4.52784	3.86268	4.72368	1.31729	1.95875	3.30884	4.99205	4.89889	3.66343	5.48066	5.11027	2.49306	5.38543	4.76665	4.0725	4.42464	3.6401	2.69862	3.34418
orf19.1526	SNF2	Ca21chr2_C_albicans_SC5314	410274	415346	1.40517	1.551	1.51968	2.17318	1.95672	1.88895	1.2864	1.97719	1.72958	1.22627	1.89597	1.80441	0.99512	1.73705	1.68751	1.40564	1.57972	1.44611	1.35745
orf19.1527	orf19.1527	Ca21chr2_C_albicans_SC5314	415515	416069	8.10577	8.05822	9.26232	0.483752	6.7684	6.01593	10.2805	6.58003	2.92128	11.4902	7.26879	3.5009	12.9994	7.19887	5.58992	8.23267	5.86117	3.13823	3.25402
orf19.1528	orf19.1528	Ca21chr2_C_albicans_SC5314	416571	417626	4.36787	4.3314	4.44462	1.33623	1.76172	3.21556	4.32905	5.47178	1.99041	6.05013	3.88898	1.42032	5.72269	4.69283	4.28905	4.53086	2.63834	4.07928	2.08266
orf19.1529	orf19.1529	Ca21chr2_C_albicans_SC5314	417866	418894	4.56144	3.61133	4.24823	1.806	3.10493	2.70467	4.32916	3.04254	3.48427	5.50133	3.7338	2.32331	7.99654	3.09943	2.61991	4.46331	1.62086	1.262	1.73162
orf19.1530	orf19.1530	Ca21chr2_C_albicans_SC5314	418987	419508	1.72746	1.60028	1.37568	0.364566	0	1.23647	2.35679	0.939574	0.330231	6.08854	1.18442	0.618365	3.21451	0.976541	0.526586	2.18561	0.736184	0.73038	1.25606
orf19.1531	orf19.1531	Ca21chr2_C_albicans_SC5314	419748	422123	1.48994	1.69334	1.43866	0.778641	1.115	1.26182	1.91422	1.25091	1.00417	2.22691	1.8651	0.901363	1.91357	1.88538	1.70291	1.55176	1.51214	1.21371	1.04796
orf19.1532	orf19.1532	Ca21chr2_C_albicans_SC5314	422927	423997	2.23024	1.47675	1.87001	0.324766	0.908789	1.53159	3.26266	1.0788	1.01982	3.18198	1.61784	1.08702	2.58176	1.7012	0.542068	2.39502	1.69054	0.768377	1.36403
orf19.1533	orf19.1533	Ca21chr2_C_albicans_SC5314	425071	426447	2.98973	2.87461	3.28389	1.85985	2.51621	2.56379	3.74888	3.25177	2.6259	4.84142	2.87224	2.27488	4.15749	2.5728	2.74946	3.38401	3.26785	2.26413	2.53992
orf19.1534	orf19.1534	Ca21chr2_C_albicans_SC5314	427404	429179	3.18578	2.21193	2.81261	0.873965	0.724532	2.1516	2.75912	2.28624	1.46444	3.24938	2.48125	1.30344	3.62328	2.24965	1.24342	3.11843	1.83727	1.54135	1.73614
orf19.1535	orf19.1535	Ca21chr2_C_albicans_SC5314	429650	430444	8.41898	5.73169	8.46807	11.6309	11.5453	9.10043	6.90234	11.2409	10.8677	7.40817	11.7446	10.6105	7.45729	8.4203	8.47565	7.72062	11.0029	9.26669	10.4436
orf19.1536	orf19.1536	Ca21chr2_C_albicans_SC5314	433195	434631	3.08225	2.8751	2.73301	1.16658	1.08728	3.35643	3.09919	3.51282	2.07711	3.37435	3.33094	1.90936	3.65596	3.39331	2.40885	2.85613	4.32829	4.26815	3.00706
orf19.1538	TLG2	Ca21chr2_C_albicans_SC5314	434841	436109	2.50359	1.84337	2.05617	0.863619	1.21995	2.19681	2.09019	1.64281	1.45281	3.13645	2.55524	1.50669	2.74549	2.80904	1.93054	2.49331	3.15571	3.00136	3.188
orf19.1539	orf19.1539	Ca21chr2_C_albicans_SC5314	437627	438826	4.41996	3.26106	4.4687	1.31072	1.78191	2.90794	4.1367	3.31876	1.66635	4.81323	3.01163	2.3168	3.70753	2.52541	2.15894	4.17575	1.78	1.61899	1.49397
orf19.1541	orf19.1541	Ca21chr2_C_albicans_SC5314	443524	446421	2.12491	1.71338	2.12753	0.5234	0.668344	1.30954	1.9301	1.55978	0.824998	2.41878	1.43385	0.802507	2.15044	1.46801	1.23012	2.21656	0.849256	0.633048	0.652038
orf19.1542	HEX3	Ca21chr2_C_albicans_SC5314	448810	450618	4.25258	3.86418	4.84276	5.52474	5.74598	4.53004	4.12102	4.8179	4.8211	3.57128	4.41328	5.15913	3.25012	4.90582	5.32002	4.35004	2.73119	2.27623	2.21871
orf19.1543	OPI1	Ca21chr2_C_albicans_SC5314	451490	452791	5.81896	5.22367	6.4126	6.31412	5.60525	5.94826	5.18601	5.0971	5.82119	5.19777	6.12789	5.90406	5.78206	7.63909	5.95319	5.9723	4.16795	3.47168	2.94192
orf19.1544	orf19.1544	Ca21chr2_C_albicans_SC5314	455598	456395	8.45222	8.32233	7.35804	7.76077	8.87732	9.1833	10.2932	13.3342	10.5978	10.5947	11.9732	11.1129	9.30079	10.5857	9.83909	7.27049	7.14019	8.12564	6.06559
orf19.1545	orf19.1545	Ca21chr2_C_albicans_SC5314	456504	456971	13.2684	13.5533	11.1245	4.19534	8.78654	11.4272	11.9304	15.488	9.17531	18.6841	16.8533	9.07771	20.9478	13.7689	11.3554	13.6831	10.0746	12.3317	7.14348
orf19.1546	orf19.1546	Ca21chr2_C_albicans_SC5314	457283	458161	6.70137	5.1878	6.57654	1.63927	4.67018	5.29504	8.54089	7.70401	4.85255	8.25486	6.52661	5.23383	8.20545	6.54346	5.57127	6.8128	4.73098	3.60612	3.38554
orf19.1547	orf19.1547	Ca21chr2_C_albicans_SC5314	458182	459087	6.98107	5.76177	7.86485	3.08604	3.51677	4.72028	7.58079	5.53623	3.69065	7.94984	6.58573	4.59809	7.8253	6.91567	5.59376	6.57662	3.09552	3.08266	2.35284
orf19.1548	orf19.1548	Ca21chr2_C_albicans_SC5314	459139	459870	10.0451	7.10505	9.94954	1.3441	1.87062	6.78192	13.2249	5.81328	5.70973	9.8391	7.22777	3.33326	8.79616	10.5942	7.14097	9.53701	6.07318	4.51013	5.93121
orf19.1549	orf19.1549	Ca21chr2_C_albicans_SC5314	460292	461038	5.79477	6.01108	4.88895	2.75936	3.7362	5.60661	5.67491	5.88803	5.26772	6.54087	7.91641	5.37483	5.90504	6.99394	6.17136	4.85434	6.75042	6.26694	5.08205
orf19.1552	CPR3	Ca21chr2_C_albicans_SC5314	461344	461919	17.7651	13.4968	18.5167	8.83272	11.2385	16.3206	16.753	17.8125	12.5663	15.7792	13.8617	11.7823	18.606	11.763	17.8758	19.1662	10.9503	8.22655	9.94743
orf19.1551	orf19.1551	Ca21chr2_C_albicans_SC5314	461669	462172	13.1325	12.4786	13.1993	2.63973	7.41831	9.94779	13.8612	20.4936	8.61985	13.0624	10.4819	8.75586	15.9275	11.5229	13.9335	12.6301	7.72159	7.27518	7.41057
orf19.1553	ENT3	Ca21chr2_C_albicans_SC5314	462431	463878	5.70028	5.04726	6.00902	5.37745	3.67141	5.44051	4.9428	6.84807	5.92244	4.6772	5.09876	5.51281	5.11249	6.30318	6.22751	5.15851	3.42298	2.80689	2.69337
orf19.1555	SAC3	Ca21chr2_C_albicans_SC5314	464538	468209	1.53298	1.5299	1.41319	0.804884	0.999085	1.34575	1.44689	1.91615	1.22347	1.59953	1.60965	1.07468	1.40748	1.7169	1.48627	1.55871	1.05463	0.868728	0.801381
orf19.1557	orf19.1557	Ca21chr2_C_albicans_SC5314	468572	469414	8.38028	5.73475	8.93779	4.12367	5.86741	5.01193	7.60325	3.81276	4.09406	7.93739	5.22262	5.50071	10.3299	5.3669	6.32648	8.38029	3.70094	3.00053	2.68325
orf19.1559	HOM2	Ca21chr2_C_albicans_SC5314	469612	470709	8.81015	7.87363	9.79408	9.94947	10.7748	10.1804	7.16349	14.051	12.4644	7.88963	9.16857	12.5784	6.85011	13.9049	13.3695	8.39767	4.15971	4.19766	4.35969
orf19.1560	POB3	Ca21chr2_C_albicans_SC5314	471244	472860	5.90163	4.83632	5.99736	6.24976	4.83013	6.27715	4.54798	6.12788	4.8983	5.20293	5.58527	5.60641	5.00895	6.37747	6.05476	5.41502	4.1514	4.02322	3.30048
orf19.1562	orf19.1562	Ca21chr2_C_albicans_SC5314	474686	475228	14.0902	12.2862	14.7616	8.33859	14.1417	10.3658	12.9179	11.7945	8.34165	15.2546	12.5876	9.25766	14.0046	15.0411	13.1394	14.2691	6.87902	7.9069	6.63303
orf19.1563	ECM3	Ca21chr2_C_albicans_SC5314	476654	478294	5.10708	4.47168	5.64535	4.55582	4.09434	4.73649	4.80242	6.07671	4.04322	4.50423	4.83884	4.95557	5.80833	5.36885	5.7191	5.37193	2.25132	2.18547	1.97907
orf19.1564	orf19.1564	Ca21chr2_C_albicans_SC5314	478694	479263	13.4168	12.75	11.3451	8.63746	17.5229	15.1105	15.54	17.4672	12.5553	12.5955	13.5342	12.2391	14.5066	19.9289	19.8734	14.4867	10.1531	8.22564	8.8788
orf19.1565	orf19.1565	Ca21chr2_C_albicans_SC5314	479343	481184	4.8857	4.07297	4.63397	3.58653	3.32044	4.07128	4.053	4.79773	3.91618	3.91169	3.9831	3.53579	4.10586	5.14989	4.53906	4.66553	1.95759	1.59208	1.67159
orf19.1566	UTP21	Ca21chr2_C_albicans_SC5314	481408	484236	2.4165	2.14584	2.47717	2.0232	2.11405	2.15902	2.20801	2.15928	1.94884	2.16968	2.13725	1.82322	2.18887	1.89514	2.25302	2.3044	1.34235	1.34282	0.90111
orf19.1567	orf19.1567	Ca21chr2_C_albicans_SC5314	484560	487664	2.02934	1.96049	2.119	0.935063	0.914888	1.52516	2.18664	1.76813	1.44355	2.15291	1.79092	1.2059	2.00306	1.8768	1.82563	2.02652	1.15824	1.10881	0.930604
orf19.1569	UTP22	Ca21chr2_C_albicans_SC5314	487896	491423	1.95006	1.76379	1.95588	1.27098	1.54615	2.26605	1.56741	1.7038	1.42901	1.71203	1.96251	1.55949	1.66547	1.582	1.6754	1.8892	1.85698	1.84335	1.25899
orf19.1570	ERG7	Ca21chr2_C_albicans_SC5314	491866	494052	3.69689	3.70981	3.99261	3.00115	3.42842	3.51201	3.17608	3.5774	2.84078	3.28362	3.53404	3.50871	2.99112	3.89433	3.64993	3.81976	1.98517	1.77732	1.69181
orf19.1571	ATO7	Ca21chr2_C_albicans_SC5314	494311	495161	9.55165	8.45273	9.8345	8.02442	7.19702	6.51321	8.34772	9.75123	7.41364	6.97434	6.99101	7.25908	7.31445	9.55314	8.12335	9.97428	2.80071	2.86586	2.6668
orf19.1573	orf19.1573	Ca21chr2_C_albicans_SC5314	496654	500706	1.88498	1.70399	1.94599	1.22005	1.44734	1.50751	1.72283	1.29359	1.28911	1.73487	1.56069	1.52834	1.68852	1.30669	1.53734	1.85365	1.0787	0.83423	0.825965
orf19.1574	orf19.1574	Ca21chr2_C_albicans_SC5314	501240	503006	4.3916	4.40458	4.94232	3.57929	3.47988	4.19299	3.64548	5.13849	3.75614	3.84934	4.40592	3.96104	3.79387	4.17595	4.65682	4.43008	2.74836	2.63158	2.76391
orf19.1575	PRS1	Ca21chr2_C_albicans_SC5314	503401	504363	8.45214	7.90301	9.07223	5.86474	7.56578	7.39589	7.54569	6.14255	5.88649	8.22923	7.63449	5.2327	7.4211	5.45171	8.04565	8.51416	6.41718	3.77089	4.19147
orf19.1576	orf19.1576	Ca21chr2_C_albicans_SC5314	504784	506652	3.84331	3.32719	4.12547	4.3439	5.32559	3.51358	3.31549	3.46913	3.82102	3.26123	3.31451	3.70449	4.11943	3.27553	3.86118	4.11923	1.79297	2.01034	1.65864
orf19.1577	orf19.1577	Ca21chr2_C_albicans_SC5314	507756	509084	5.63128	4.36789	6.2608	5.5118	4.42642	4.07398	4.31294	2.6212	4.21153	5.40619	4.07703	4.2738	3.68393	3.81658	4.49518	5.31877	2.28409	2.26966	2.14538
orf19.1578	orf19.1578	Ca21chr2_C_albicans_SC5314	509452	514620	1.02792	0.928365	0.964924	0.232372	0.378143	0.7602	0.998708	0.811281	0.378316	1.12043	0.841758	0.446484	1.08807	0.700454	0.56209	0.971393	0.775809	0.694851	0.479447
orf19.1580	orf19.1580	Ca21chr2_C_albicans_SC5314	514977	517088	3.00062	2.39129	3.25876	1.9264	2.35495	2.00703	3.13757	1.62145	2.43421	2.97547	2.17512	2.22869	3.31954	2.18734	2.53054	3.16988	1.37913	1.01345	0.937196
orf19.1581	orf19.1581	Ca21chr2_C_albicans_SC5314	517722	518054	32.6667	27.5262	26.4799	13.2136	24.586	25.3919	21.3678	23.4726	18.3932	26.2652	27.6491	10.3325	22.9445	24.7961	23.2913	28.4124	14.472	6.66617	12.3459
orf19.1582	orf19.1582	Ca21chr2_C_albicans_SC5314	519117	520844	5.14722	4.33604	5.57243	5.35619	5.50509	3.95724	4.42001	4.13696	5.45444	4.14852	4.46519	4.67228	4.23245	4.5745	5.81444	5.64241	1.82879	1.79956	1.77662
orf19.1584	orf19.1584	Ca21chr2_C_albicans_SC5314	521169	522701	5.79977	5.13107	6.55742	8.20039	7.07998	5.68338	5.53119	8.53363	10.5167	5.08279	6.12829	7.28443	5.09371	8.52972	11.0104	6.6378	3.31947	2.16551	3.15196
orf19.1585	ZRT2	Ca21chr2_C_albicans_SC5314	524084	525196	6.90568	8.89485	7.81714	25.8817	36.4432	28.7132	8.68781	55.8703	57.0215	6.36891	32.5986	50.789	7.64315	57.2094	53.3589	7.49048	54.0679	43.7446	96.7199
orf19.1586	FGR22	Ca21chr2_C_albicans_SC5314	525603	526490	1.71293	1.06343	1.58457	2.01563	2.49137	1.03765	2.05004	2.78677	1.55954	2.29093	1.38132	1.3248	1.48105	2.13717	2.24422	1.63231	1.21542	0.721101	0.713056
orf19.1587	HGT20	Ca21chr2_C_albicans_SC5314	526890	528401	5.73819	4.65103	5.93922	4.55164	4.0336	3.737	5.28876	5.27273	4.31648	4.69279	3.9704	3.90623	6.00246	4.57814	4.20515	6.15961	2.40812	2.00223	1.94621
orf19.1588	orf19.1588	Ca21chr2_C_albicans_SC5314	529140	529559	18.4467	15.1169	19.5972	7.46165	22.0466	14.7341	20.8389	13.9088	15.6432	16.9289	24.356	19.1037	19.6253	25.141	20.6065	16.9894	10.74	9.6704	11.2256
orf19.1589	orf19.1589	Ca21chr2_C_albicans_SC5314	530098	531411	5.70131	4.93442	5.77737	3.19315	3.80821	4.01421	5.04042	4.1024	4.03028	5.53032	4.35756	2.8886	3.7202	3.7501	4.34909	5.87484	2.50436	1.82778	2.23711
orf19.1589.1	orf19.1589.1	Ca21chr2_C_albicans_SC5314	532131	533492	1.11426	0.795595	1.65025	0.816644	1.70742	0.713521	1.15793	1.1846	1.51989	1.17257	1.30483	1.79845	0.786957	1.3388	1.08289	1.24274	0.817034	0.842947	0.553499
orf19.5842	orf19.5842	Ca21chr2_C_albicans_SC5314	534851	535636	1.29193	1.33019	1.61801	1.32656	3.43953	1.01281	1.61299	1.96843	1.35941	0.895133	0.685646	1.47277	1.55281	0.861424	1.54837	1.71029	0.577245	0.2301	0.553994
orf19.5841	orf19.5841	Ca21chr2_C_albicans_SC5314	536271	537029	9.02341	10.0147	9.50731	7.11308	9.88264	8.48029	9.34087	10.703	9.16361	7.74361	11.3796	7.89707	8.6883	11.0856	10.129	9.50416	6.26782	7.30416	4.668
orf19.5840	orf19.5840	Ca21chr2_C_albicans_SC5314	537026	537520	16.0366	11.4991	22.9477	9.12198	11.7812	9.33064	15.364	7.31407	10.7723	14.595	14.4886	11.5527	21.1081	10.8598	15.8112	15.4457	8.18686	3.36496	6.78454
orf19.5839	PDR17	Ca21chr2_C_albicans_SC5314	537582	538676	7.30527	6.69994	8.68415	5.59233	4.581	6.32238	7.70145	4.09251	5.92868	5.65758	6.24125	7.11063	6.92248	4.88232	6.78125	7.37025	3.81075	2.18148	2.48745
orf19.5838	orf19.5838	Ca21chr2_C_albicans_SC5314	539009	539914	7.42986	8.43834	7.53504	6.74692	9.37806	8.00395	8.28221	9.92881	8.25828	7.00664	8.011	6.69186	6.25008	7.99624	9.26467	7.39577	4.72474	4.39885	3.6335
orf19.5837	orf19.5837	Ca21chr2_C_albicans_SC5314	539988	540881	8.73172	7.32342	8.49431	4.00841	1.90624	5.08874	8.86624	7.7146	5.74188	7.24213	6.83943	5.48131	7.2018	7.4355	8.31819	8.53308	4.26679	3.27269	2.99759
orf19.5835	orf19.5835	Ca21chr2_C_albicans_SC5314	541063	541905	8.12109	8.54313	9.34805	4.2984	3.61072	7.48403	10.3454	12.6091	6.33102	8.8712	8.28807	6.35427	7.10178	8.73682	7.94175	8.38029	6.11596	4.48079	4.09368
orf19.5834	orf19.5834	Ca21chr2_C_albicans_SC5314	542346	545354	2.58132	2.75812	2.66118	2.80326	3.26356	3.16833	2.29171	3.4309	2.78274	2.23547	3.02316	3.31999	2.50606	2.7136	3.0903	2.46555	1.94477	1.8935	1.44995
orf19.5833	orf19.5833	Ca21chr2_C_albicans_SC5314	545705	546796	6.35005	5.42882	7.49199	6.0188	6.58991	6.68007	7.03815	7.53229	7.49564	5.50321	6.76613	7.00846	6.22604	6.32243	7.33998	6.9436	4.0934	3.71938	4.10021
orf19.5832	HPT1	Ca21chr2_C_albicans_SC5314	546917	547558	13.7044	10.783	13.642	10.8458	9.33834	10.2764	11.6588	8.43739	9.67875	10.7338	10.0325	8.9937	10.3221	12.2664	9.9797	12.3051	6.86782	5.7943	5.10094
orf19.5831	orf19.5831	Ca21chr2_C_albicans_SC5314	548198	549514	6.24173	4.29314	6.43545	2.93521	3.46727	4.23181	5.71967	4.76025	4.11569	5.95152	4.59358	4.25489	4.68921	4.85806	5.40473	6.26899	2.40301	1.72111	2.24103
orf19.5830	orf19.5830	Ca21chr2_C_albicans_SC5314	550397	553195	2.50776	2.17068	2.48271	1.65471	1.95491	2.10418	2.51564	3.38498	2.88288	2.45644	2.74716	2.09478	2.51289	3.66817	3.67519	2.30502	1.50215	1.39716	1.2513
orf19.5828	orf19.5828	Ca21chr2_C_albicans_SC5314	553526	555679	3.74928	3.56771	3.83312	4.89229	5.22796	4.09245	3.33141	4.22126	4.61577	3.09895	4.14746	4.81546	2.84974	4.77924	5.53569	3.44496	2.92077	2.48174	2.61344
orf19.5827	BUB2	Ca21chr2_C_albicans_SC5314	555715	556659	9.16678	7.73744	8.46503	4.69981	5.47728	6.79102	6.27366	7.33441	6.11287	6.52281	6.32441	5.05658	5.69814	8.14443	6.2663	8.04564	3.8686	3.72489	3.01128
orf19.5826	orf19.5826	Ca21chr2_C_albicans_SC5314	557079	558713	2.54935	2.52833	3.07714	2.61982	2.47467	2.1876	2.44372	2.65766	2.22161	2.27557	2.33157	2.40776	2.91772	3.45071	2.88058	2.83867	1.38407	0.978462	1.12484
orf19.5825.1	orf19.5825.1	Ca21chr2_C_albicans_SC5314	560291	560581	21.5092	23.7661	25.576	18.4762	15.1507	18.4725	31.9035	24.1867	15.5849	26.5574	19.7705	15.1222	24.6275	18.8537	20.3332	28.1312	19.7406	13.0939	13.5686
orf19.5825	orf19.5825	Ca21chr2_C_albicans_SC5314	560829	561278	19.6064	15.1562	17.6884	6.132	7.32563	15.5684	19.1372	11.6947	14.812	16.2034	16.6348	11.1498	23.8929	13.5784	13.4629	19.5432	10.1262	9.126	8.33002
orf19.5824	orf19.5824	Ca21chr2_C_albicans_SC5314	562032	563093	7.31268	6.58746	8.0505	7.17837	5.72328	6.01725	5.59577	7.75578	7.73894	6.11271	6.00919	6.75267	7.28541	6.84197	7.5909	7.61397	3.22124	1.78979	2.36265
orf19.5823	SGT2	Ca21chr2_C_albicans_SC5314	563601	564635	8.84547	8.29772	9.75907	8.9256	8.08428	9.36814	8.64092	13.6626	9.60398	7.33062	7.73903	9.75208	7.9041	11.0952	11.2515	8.80549	4.53587	3.60952	3.05806
orf19.5821	orf19.5821	Ca21chr2_C_albicans_SC5314	564943	568512	1.53833	1.53699	1.52451	0.58068	0.887117	1.2066	1.75836	1.68906	0.971966	1.91497	1.49878	1.09995	1.84251	1.57283	1.50862	1.62041	1.00733	0.812001	0.809465
orf19.5820	UGA6	Ca21chr2_C_albicans_SC5314	570159	571793	4.63936	4.44182	5.02469	5.57408	5.29429	4.7083	4.4981	7.11103	5.58768	4.16498	4.44432	6.13917	4.74324	8.19544	4.52662	4.98024	3.40181	2.69077	3.08188
orf19.5818	SUR2	Ca21chr2_C_albicans_SC5314	573007	574035	8.42707	10.9924	8.22112	16.1133	22.9083	35.6153	7.57081	39.8553	18.4411	8.87873	42.1196	49.0442	8.23289	48.3343	12.9189	9.65236	95.6518	63.3685	112.994
orf19.5817	orf19.5817	Ca21chr2_C_albicans_SC5314	574430	575084	8.63409	6.48917	9.41682	2.43122	5.88744	6.61908	10.0651	9.54793	6.1523	12.2025	7.75759	5.34125	10.0136	9.09663	7.02339	8.7766	5.66277	5.96419	4.67254
orf19.5816	EBP7	Ca21chr2_C_albicans_SC5314	575361	576539	6.84614	5.69479	6.14245	3.68042	4.90331	5.21119	6.53162	3.43804	3.56036	6.28582	5.22397	3.8789	6.57133	6.31711	5.19563	6.71678	2.95036	2.65893	3.07774
orf19.5815	SCT2	Ca21chr2_C_albicans_SC5314	577904	580060	3.53212	3.34872	3.54495	1.77747	1.81824	3.41383	3.16985	3.08148	2.15964	3.28844	3.78911	2.97685	2.93146	3.22179	3.34097	3.74094	1.95933	1.61934	1.77073
orf19.5814	orf19.5814	Ca21chr2_C_albicans_SC5314	580643	580993	13.6213	11.2987	19.4388	1.8142	10.7391	9.5715	15.6376	7.44636	10.7121	21.2464	13.9165	9.57348	19.6359	10.0792	12.423	17.1526	6.51288	6	6.94506
orf19.5813	orf19.5813	Ca21chr2_C_albicans_SC5314	583289	583846	19.7185	18.3136	19.1955	33.8185	24.9805	31.1483	15.4332	46.8682	55.4871	11.8406	32.0025	49.5693	19.8258	57.2583	64.2092	18.7568	23.5512	17.2578	24.9678
orf19.5812	orf19.5812	Ca21chr2_C_albicans_SC5314	584262	585527	5.63108	6.72832	6.80847	4.83442	3.72724	9.18929	6.20359	8.59915	5.20254	5.75061	9.72831	7.27486	6.45388	9.13118	7.72897	6.16096	8.45515	5.03782	5.79613
orf19.5811	MET1	Ca21chr2_C_albicans_SC5314	586227	587912	7.72512	6.60204	9.01838	18.5303	12.2285	7.51789	4.96237	4.63835	12.1239	4.25403	5.65547	7.75316	3.34547	6.24059	7.3865	7.95452	3.13639	2.86051	2.53705
orf19.5809	orf19.5809	Ca21chr2_C_albicans_SC5314	588237	589598	1.45627	1.04874	2.15542	3.29335	3.19872	1.10271	1.1818	1.74815	3.03977	1.13282	1.04386	1.88927	1.07925	1.6735	2.19156	1.53271	0.62479	0.551747	0.645749
orf19.5808	orf19.5808	Ca21chr2_C_albicans_SC5314	589898	591118	7.02844	6.20971	6.53732	3.41491	5.45925	5.35926	6.06029	6.75462	5.13034	6.35541	5.39843	4.566	5.90321	5.7115	5.93512	6.80386	3.69276	2.55544	2.37771
orf19.5806	ALD5	Ca21chr2_C_albicans_SC5314	591488	592987	5.94861	7.17061	7.01572	16.9648	8.96301	8.86686	5.22608	6.56166	7.98513	4.99757	9.30552	11.6823	5.20908	6.97752	8.63043	6.66839	15.5724	16.4521	10.6371
orf19.5805	DLD1	Ca21chr2_C_albicans_SC5314	595394	597148	4.92362	5.03676	5.54428	6.22473	5.89674	4.50837	4.63735	5.30597	6.55388	4.02186	4.22407	5.76597	4.19802	4.37724	5.7922	5.414	2.0986	2.18769	2.19861
orf19.5804	HYU1	Ca21chr2_C_albicans_SC5314	597563	601474	1.87754	1.90136	2.15956	2.27351	2.35521	1.72664	1.94765	1.6757	2.44599	1.63574	1.76485	2.20641	1.35728	2.17342	2.50336	1.9922	0.860746	0.806276	0.808304
orf19.5802	orf19.5802	Ca21chr2_C_albicans_SC5314	602098	603138	10.2546	9.394	9.95437	7.92925	12.838	7.10635	8.56204	6.20154	8.33111	7.17831	7.5384	8.98695	8.08267	7.77558	7.32649	9.71475	4.58658	3.9091	4.08318
orf19.5801	RNR21	Ca21chr2_C_albicans_SC5314	603543	604784	7.93375	13.3838	7.51965	19.1746	26.8748	35.4924	7.06295	27.6339	16.9166	6.52471	26.9109	29.8417	6.97611	28.175	17.9215	6.46363	33.1608	32.8072	23.5504
orf19.5799	orf19.5799	Ca21chr2_C_albicans_SC5314	606248	608308	4.37472	4.0075	4.45159	5.58932	4.9742	4.29449	3.94122	3.53596	4.18732	3.41965	3.75618	4.41891	3.59387	3.82125	3.73828	3.99806	2.16185	1.83395	1.5309
orf19.5798	LIG4	Ca21chr2_C_albicans_SC5314	610758	613544	2.60581	2.5867	2.63015	1.78729	2.07501	2.34852	2.42331	2.45558	1.84197	2.47289	2.37874	2.27773	2.0674	2.50081	2.16134	2.68849	1.26546	1.11273	0.997717
orf19.5797	PLC2	Ca21chr2_C_albicans_SC5314	614063	614950	2.07627	1.78656	2.53531	2.1731	2.28799	1.70907	2.2747	0.730513	2.39636	1.77664	1.50922	2.00857	1.48105	1.34979	2.18356	2.6799	1.27196	1.22587	1.39511
orf19.5796	SHE9	Ca21chr2_C_albicans_SC5314	615116	616690	5.23057	5.03008	5.51556	3.69422	4.42851	4.31715	4.74914	5.6506	4.02644	5.14229	5.26914	4.9313	4.55664	4.25497	4.87808	5.47534	2.48888	2.33809	2.03015
orf19.5793	PR26	Ca21chr2_C_albicans_SC5314	616968	618203	7.47511	7.41021	7.71552	10.8917	9.21167	9.15245	6.95775	7.3458	9.32598	6.51581	9.51972	9.26464	6.14303	10.9733	11.396	7.93497	6.28819	6.02976	6.0329
orf19.5792	SMP3	Ca21chr2_C_albicans_SC5314	618292	619788	4.26475	4.41542	5.13886	2.61532	2.89828	3.88744	4.48618	3.5796	2.69023	5.54406	4.54541	3.4586	5.32303	4.59119	3.60688	4.97207	2.50635	2.06793	2.03995
orf19.5791	IDH2	Ca21chr2_C_albicans_SC5314	620950	622059	10.1987	8.16712	10.361	19.7532	18.3853	12.9108	7.94403	9.28131	12.951	7.42074	9.97004	13.019	6.1273	9.50252	13.1596	10.1349	5.68027	5.26115	4.20641
orf19.5789	ADE8	Ca21chr2_C_albicans_SC5314	622218	622886	18.565	15.0264	18.1932	18.3668	17.9162	18.1745	11.6273	14.4914	15.883	11.5323	10.9517	14.7577	11.556	11.8908	14.9611	16.3111	7.56966	10.418	5.4076
orf19.5788	EFT2	Ca21chr2_C_albicans_SC5314	623592	626320	4.28135	5.33709	4.55791	9.61713	10.0186	9.08993	3.11318	6.09328	6.71779	3.16326	6.11294	8.18554	2.77227	5.20457	6.82035	3.97768	6.76074	6.38294	4.46759
orf19.5785	orf19.5785	Ca21chr2_C_albicans_SC5314	628280	629158	6.64839	5.33975	5.84881	1.67141	5.6561	4.14259	6.62062	3.34117	2.63979	7.68227	5.76953	2.61691	7.34172	5.73988	4.64272	6.66361	3.17322	2.98057	2.62617
orf19.5784	AMO1	Ca21chr2_C_albicans_SC5314	630791	632920	5.23713	3.91472	4.89309	4.14375	3.65855	3.78206	4.11953	3.541	2.88908	3.85177	3.60568	3.75844	3.7785	3.89049	3.92169	5.19986	1.54752	1.55412	1.48721
orf19.5783	orf19.5783	Ca21chr2_C_albicans_SC5314	633143	633763	11.8874	9.5676	12.3662	7.5346	7.38148	10.0471	10.6806	16.265	9.33331	13.1928	10.4087	9.96179	8.0036	9.88999	10.542	11.2584	6.01084	6.11909	5.1348
orf19.5782	orf19.5782	Ca21chr2_C_albicans_SC5314	634021	636276	3.29326	3.22273	3.37977	2.03477	2.23722	3.23427	3.09789	3.52959	2.27482	3.15827	3.7492	3.059	3.4092	2.61411	3.04478	3.32545	2.15025	1.64792	1.97417
orf19.5780	orf19.5780	Ca21chr2_C_albicans_SC5314	636587	638608	4.02953	3.95028	4.21239	2.83062	3.03015	3.5435	3.5585	4.07548	3.57276	4.18405	3.79887	3.67611	3.97868	4.03516	4.29332	4.40751	1.82628	1.67589	1.57259
orf19.5779	RNR1	Ca21chr2_C_albicans_SC5314	639440	642004	3.50255	3.85935	3.75718	4.06913	5.11886	5.01854	2.58158	3.87186	3.35993	3.04836	3.8875	4.83519	2.46611	3.28947	3.48217	3.4368	3.17093	2.86072	1.93219
orf19.5777	orf19.5777	Ca21chr2_C_albicans_SC5314	643501	644211	8.94692	7.99542	9.84564	3.14411	4.36206	7.61691	9.2867	8.44075	5.10266	8.60566	7.66104	6.59952	13.2838	6.31646	7.66364	9.04462	5.95223	3.82438	3.72369
orf19.5776	TOM1	Ca21chr2_C_albicans_SC5314	644362	654222	0.744413	0.793894	0.770771	0.724816	0.693922	0.899871	0.686837	0.774284	0.727652	0.685485	0.918111	0.755493	0.648126	0.826412	0.835681	0.75707	0.636301	0.54383	0.508097
orf19.910	orf19.910	Ca21chr2_C_albicans_SC5314	655606	656946	5.20091	4.31804	5.36178	1.64341	3.12132	3.81404	5.60297	5.05409	3.25248	5.04335	4.49793	3.26068	4.54606	4.93234	4.06933	4.88215	2.77636	2.00788	1.82167
orf19.909.1	orf19.909.1	Ca21chr2_C_albicans_SC5314	657188	657627	12.7909	13.3407	11.7248	5.00284	3.31347	6.71254	19.1019	17.5219	10.3802	13.9014	13.9613	9.3995	12.9266	9.62109	13.5877	11.3123	6.79254	2.93708	4.04079
orf19.909	STP4	Ca21chr2_C_albicans_SC5314	658991	660121	8.12754	7.68309	8.30291	13.0661	6.92684	15.2955	8.60391	12.4257	7.92555	7.95473	30.7808	21.8396	8.51044	10.2624	10.8059	7.68949	24.8473	12.7801	48.5625
orf19.908	FEN12	Ca21chr2_C_albicans_SC5314	663750	664628	5.05913	5.88241	5.04022	2.5714	2.17941	5.41963	4.90098	7.78685	3.53266	6.44166	7.07485	5.10299	5.02044	5.62508	4.2094	5.37067	4.90407	4.78363	3.79687
orf19.906	ROM2	Ca21chr2_C_albicans_SC5314	665520	669665	1.86208	1.97769	2.0632	2.85053	2.6823	2.45286	1.68248	2.05786	2.4115	1.78017	2.5863	2.43097	1.61361	2.34781	2.73517	1.86307	1.90609	1.6176	1.72087
orf19.905	AVT7	Ca21chr2_C_albicans_SC5314	672821	674143	6.26709	5.56698	5.68714	3.26336	3.75658	4.56475	6.65473	6.64304	3.85568	5.77128	5.12821	4.42817	7.4825	5.62489	4.42674	6.06957	2.76328	2.76135	2.33248
orf19.904	orf19.904	Ca21chr2_C_albicans_SC5314	674364	675065	13.0815	10.584	11.7478	6.75286	5.53227	12.6969	16.716	16.8842	10.3469	13.466	14.7761	11.8301	12.8649	20.6983	10.9671	12.2018	10.9453	8.13461	9.97112
orf19.903	GPM1	Ca21chr2_C_albicans_SC5314	675910	676656	20.0983	44.512	23.9596	246.428	230.639	227.326	23.7711	181.879	234.36	16.2531	148.966	257.569	16.6687	216.971	175.026	21.3798	356.734	353.344	416.815
orf19.900	NSP1	Ca21chr2_C_albicans_SC5314	677135	679291	4.02037	4.08767	4.79822	7.52087	7.1006	3.97763	3.80287	3.99859	6.13081	3.27259	4.28767	5.80885	3.42452	3.98434	4.94463	4.23643	2.47671	1.91876	1.89158
orf19.899	orf19.899	Ca21chr2_C_albicans_SC5314	679664	680512	8.23385	7.30597	8.11851	2.96306	4.67232	6.14329	9.00154	5.83098	4.74381	7.41642	5.68076	4.72196	8.04334	7.87544	6.96727	8.36887	3.24683	2.83994	2.9507
orf19.898	HEM2	Ca21chr2_C_albicans_SC5314	681030	682055	9.02078	7.95004	10.9202	15.3347	11.8069	9.6018	7.08924	8.02585	12.651	6.05889	7.76043	10.4041	5.46791	9.85829	11.9495	9.98264	4.9334	3.15997	3.73898
orf19.897	VPS20	Ca21chr2_C_albicans_SC5314	682216	682866	10.5273	9.93288	11.9407	6.62177	6.62223	9.42637	14.7873	18.3244	10.97	9.65612	12.0416	10.5756	11.6133	13.1853	14.6714	12.8285	5.5748	5.09851	5.53772
orf19.896	CHK1	Ca21chr2_C_albicans_SC5314	684001	691416	0.89755	0.788592	1.01632	0.722048	0.769097	0.71282	0.988902	0.807666	0.782073	0.895588	0.779739	0.797788	0.951032	0.882183	0.946191	0.989251	0.376497	0.351012	0.323159
orf19.895	HOG1	Ca21chr2_C_albicans_SC5314	691547	692680	7.0024	6.44265	6.78537	9.11534	7.66968	9.24483	5.83765	7.4824	8.56008	6.85194	8.23491	9.17187	6.68156	10.484	10.8976	7.18574	5.30372	4.48809	5.0188
orf19.894	orf19.894	Ca21chr2_C_albicans_SC5314	693076	695166	3.74926	3.31029	3.47696	2.13568	2.04487	2.87317	3.78335	3.2498	2.87438	3.19575	3.20629	2.713	3.43425	3.46895	2.84416	3.87098	1.75872	1.56061	1.52643
orf19.893	PGA17	Ca21chr2_C_albicans_SC5314	695838	697511	5.14871	4.19537	5.43983	4.89199	3.7199	4.16513	4.37787	4.36249	3.89608	4.26261	3.46946	4.59376	4.04851	3.32345	4.01094	5.54613	1.52713	1.31894	1.52668
orf19.891	orf19.891	Ca21chr2_C_albicans_SC5314	698222	700558	3.08017	3.24272	3.14192	1.78248	2.20962	2.74957	3.045	3.66417	2.38896	2.83513	3.09494	2.65935	3.17697	3.34549	2.99501	3.12003	1.8691	1.79074	1.5577
orf19.889	THI20	Ca21chr2_C_albicans_SC5314	700893	702539	5.41699	4.14239	5.30489	3.44237	3.5916	3.93907	4.84913	4.29434	4.32342	4.18606	4.17902	3.85115	5.10491	3.98918	4.28458	5.20538	2.16921	2.02284	1.82949
orf19.886	PAN1	Ca21chr2_C_albicans_SC5314	702830	707023	2.02331	2.418	2.43773	4.45592	4.06181	2.91421	1.9136	2.63811	4.13005	1.64953	2.85426	3.51173	1.54132	2.99026	3.83943	2.06532	1.27856	1.20903	1.33703
orf19.882	HSP78	Ca21chr2_C_albicans_SC5314	707180	709618	3.39558	2.81929	3.32922	3.8074	3.20139	3.26069	2.88498	4.96367	4.27573	2.91903	3.06189	3.47825	2.48208	4.4731	5.403	3.31019	1.62986	1.4338	1.5863
orf19.881	DFG16	Ca21chr2_C_albicans_SC5314	710277	711992	5.08741	4.61902	5.14145	3.55906	3.10434	4.26613	4.36172	5.24559	4.76704	3.88122	4.3292	4.11987	4.44766	5.09053	4.6941	5.19968	2.10424	1.75723	2.03401
orf19.880	orf19.880	Ca21chr2_C_albicans_SC5314	712772	715804	2.88102	2.67818	3.23046	3.04524	2.93754	2.94572	2.36873	3.21215	2.91821	2.50081	2.85491	3.3629	2.06302	2.59369	3.40034	3.09497	1.4901	1.10645	1.23841
orf19.879	orf19.879	Ca21chr2_C_albicans_SC5314	715876	718203	3.00208	3.10693	3.28538	1.80546	1.76068	2.70427	3.15848	3.05482	2.21377	2.72785	2.80256	2.00219	2.63976	3.14229	2.77993	3.27536	1.57514	0.991489	1.63292
orf19.878	NBN1	Ca21chr2_C_albicans_SC5314	718377	719273	12.6922	10.7138	13.7952	12.84	14.9986	12.0536	11.3391	15.1936	12.8236	9.7597	12.3591	14.1562	8.81254	10.5827	11.7104	12.1769	5.92808	4.31089	4.86135
orf19.876	PGA33	Ca21chr2_C_albicans_SC5314	719652	720392	14.9834	11.79	21.2771	33.515	22.3436	15.8661	10.4858	9.55849	22.6699	11.0116	12.3799	17.2459	9.7992	13.2461	18.8151	16.8291	6.2107	4.60835	3.60637
orf19.875	orf19.875	Ca21chr2_C_albicans_SC5314	720723	721982	4.02193	3.8875	4.34182	1.84586	2.34861	3.66836	5.27248	3.41337	3.32514	5.08563	4.63743	3.09904	4.99171	4.07842	3.88631	4.05374	3.13075	2.8474	2.86414
orf19.874	orf19.874	Ca21chr2_C_albicans_SC5314	722087	723193	7.68216	7.56821	7.71518	10.5382	10.3713	7.65892	7.10169	5.67561	8.95826	7.1	7.45639	8.02978	7.65815	9.04743	8.74263	8.246	4.27423	3.38727	3.98985
orf19.873.1	COX6	Ca21chr2_C_albicans_SC5314	723813	724341	10.7504	12.7653	9.15333	2.66236	6.01737	12.0397	12.4238	23.9392	10.5039	12.1204	14.1277	9.51332	15.3519	11.0935	9.7421	11.8078	13.1419	18.6938	10.7452
orf19.873	orf19.873	Ca21chr2_C_albicans_SC5314	724957	725316	14.2121	14.4936	13.6584	1.72463	4.64039	9.47029	15.5489	14.4867	10.1832	21.0508	15.4083	11.701	25.7467	15.741	10.3334	16.454	12.8986	9.21374	11.5066
orf19.872	orf19.872	Ca21chr2_C_albicans_SC5314	725313	726593	7.86958	7.15424	8.40127	7.15847	8.23379	7.42079	7.23321	7.18981	6.47057	6.08853	7.4982	7.33138	5.56651	7.13487	7.81134	8.67506	4.61813	2.91074	3.72446
orf19.871	orf19.871	Ca21chr2_C_albicans_SC5314	728433	731492	2.56375	2.42336	2.88458	2.29685	2.44062	2.71406	2.39806	2.83444	2.38004	2.59468	2.9857	2.96911	2.32077	2.7281	2.55908	2.63846	1.78289	1.59104	1.7597
orf19.868	ADAEC	Ca21chr2_C_albicans_SC5314	740829	742466	6.52167	8.01978	7.6841	22.5202	17.7076	21.0425	4.73749	11.6573	9.33461	6.12842	23.7792	29.5285	4.57042	11.7027	11.498	7.00983	25.9519	20.356	30.1138
orf19.867	orf19.867	Ca21chr2_C_albicans_SC5314	747283	748896	4.37591	4.06243	4.61269	1.43955	2.09315	3.61217	5.28747	4.94675	2.82096	5.03831	4.72333	2.9624	4.41915	4.01777	3.10291	4.45433	3.19144	2.22646	2.52445
orf19.866	RAD32	Ca21chr2_C_albicans_SC5314	749879	751801	4.20053	5.1793	4.04907	6.80984	6.47268	6.95041	4.34753	4.47707	3.98254	3.92807	7.14014	6.54307	4.02668	4.34141	4.72089	4.16128	7.06406	7.98051	4.54833
orf19.864	orf19.864	Ca21chr2_C_albicans_SC5314	751901	755005	2.19704	2.21272	2.33501	1.12826	1.53452	2.19913	2.23488	1.59995	1.68933	2.25616	2.19053	1.98886	2.10257	2.1896	2.07864	2.18792	1.49809	1.48627	1.278
orf19.863	orf19.863	Ca21chr2_C_albicans_SC5314	755318	756454	7.04465	6.42167	7.16844	4.37997	6.01657	6.60854	6.69762	5.66061	4.98833	5.81769	6.75604	6.72535	5.64617	6.10632	6.06753	6.88038	4.43096	4.75034	3.10131
orf19.862	orf19.862	Ca21chr2_C_albicans_SC5314	756788	757498	13.1977	11.3462	14.9127	16.0153	12.1345	13.1868	11.477	15.8686	15.13	11.7416	12.3694	14.7989	11.3036	12.282	12.5835	13.6049	8.50949	6.24275	6.38347
orf19.861	CAP4	Ca21chr2_C_albicans_SC5314	758203	758733	21.9925	16.2382	22.1573	48.7072	41.6627	25.8614	17.985	31.5528	37.6575	18.4362	23.3929	32.1499	20.5619	23.593	25.614	23.6425	12.4897	7.76414	8.93038
orf19.860	BMT8	Ca21chr2_C_albicans_SC5314	759544	761628	4.07687	3.98907	4.64191	3.30197	3.89196	3.85297	3.31105	3.40104	3.03584	3.16328	3.41964	3.52708	3.05107	3.14209	3.79574	4.39707	1.85089	1.53691	1.78829
orf19.857	FMO2	Ca21chr2_C_albicans_SC5314	763501	765159	3.80713	3.44286	3.95726	2.40922	2.56382	2.99916	3.22638	2.35652	2.38665	3.10768	2.75563	3.03651	2.37927	3.19046	2.88473	3.83904	1.70064	1.55983	2.13177
orf19.856	IFK2	Ca21chr2_C_albicans_SC5314	766651	768309	3.59893	3.47333	4.00266	3.01378	2.86974	3.19153	2.9126	5.48821	2.70269	3.64349	3.25399	3.01202	2.24288	2.61037	3.49295	4.65571	2.55905	1.99368	1.88306
orf19.855	orf19.855	Ca21chr2_C_albicans_SC5314	768528	769277	14.4077	11.956	16.8822	14.393	14.8968	11.3376	12.7552	9.44425	12.9575	10.5522	9.25173	10.1846	9.49127	10.5648	11.904	14.9932	5.27005	3.89188	4.60686
orf19.854	UGA11	Ca21chr2_C_albicans_SC5314	769797	771101	6.30898	5.71177	5.96739	4.8706	5.76784	5.24265	5.72132	5.31172	4.98429	5.30379	5.69704	5.87694	4.77585	5.15614	5.1114	6.13664	2.85312	2.43738	2.41163
orf19.853	SAP99	Ca21chr2_C_albicans_SC5314	773182	774273	7.82601	7.35563	8.03337	5.14409	6.1192	5.61045	6.70388	5.61791	5.10609	6.33797	6.42782	6.21718	6.78568	5.57862	7.21965	8.16799	2.91585	2.47959	2.35762
orf19.852	SAP98	Ca21chr2_C_albicans_SC5314	775519	776613	8.22696	7.38532	9.23993	8.9063	6.75447	6.20195	6.0208	6.93948	5.90366	6.14955	6.67864	8.37537	5.84411	6.65771	7.73861	8.44374	3.30885	2.2289	3.24183
orf19.851	orf19.851	Ca21chr2_C_albicans_SC5314	776966	779482	2.58754	2.1284	2.44235	0.642887	0.620195	1.58025	2.29998	1.73433	0.89008	2.64781	1.71294	1.14896	2.29113	1.41405	1.23813	2.53812	1.25599	0.915494	1.06118
orf19.850	orf19.850	Ca21chr2_C_albicans_SC5314	782312	783436	4.31744	4.42593	4.64012	1.78564	2.21749	3.15647	4.91661	5.56287	2.8202	5.21422	5.38688	2.95552	5.17406	3.57417	3.2122	4.50821	3.32845	3.12249	2.99398
orf19.849	orf19.849	Ca21chr2_C_albicans_SC5314	785985	788531	1.46064	1.47619	1.47347	0.317744	0.630392	0.897751	1.66581	1.32537	0.702787	2.34143	1.11314	0.55583	1.95458	0.861377	0.803633	1.59619	0.84177	0.71875	0.757461
orf19.848	PGA16	Ca21chr2_C_albicans_SC5314	789616	789939	16.571	16.4555	15.6719	20.3454	9.16621	17.8815	12.4459	7.11326	13.7148	20.3695	20.3677	17.0138	13.9064	10.1392	17.3134	18.8495	9.5545	9.20833	9.54807
orf19.847	YIM1	Ca21chr2_C_albicans_SC5314	791079	792167	5.09081	5.16179	4.93442	1.73812	3.1779	3.79476	5.09767	4.33563	3.23737	7.08795	5.15362	2.81317	6.33073	5.5346	4.59768	5.44297	3.60853	2.66109	1.91712
orf19.846	orf19.846	Ca21chr2_C_albicans_SC5314	792391	795282	2.77239	2.73515	2.83355	2.43486	2.34892	2.94647	2.49148	3.16567	2.42789	2.78588	3.0629	3.18307	2.37382	2.90579	2.91079	2.97458	2.05201	1.87984	2.17762
orf19.844	STE11	Ca21chr2_C_albicans_SC5314	795730	798201	2.94048	2.77471	2.87287	1.27612	1.52872	2.57167	2.62003	2.83498	1.64923	2.81145	2.82555	2.16175	2.60737	2.85943	2.48897	2.90802	1.5684	1.27481	1.48422
orf19.843	orf19.843	Ca21chr2_C_albicans_SC5314	798659	800845	3.44444	3.22241	3.29162	2.39365	2.95062	3.10949	2.98162	2.86816	2.65265	3.28362	3.60152	2.95916	3.17425	2.80021	3.16994	3.69524	2.13429	2.19936	1.7787
orf19.842	ASR3	Ca21chr2_C_albicans_SC5314	801181	801525	19.2575	17.1904	15.5717	3.96435	3.03161	13.7489	21.9537	10.5756	15.372	20.1334	12.3712	13.0237	21.0257	17.8848	14.4662	21.1439	14.2318	10.9878	13.3505
orf19.841	orf19.841	Ca21chr2_C_albicans_SC5314	802020	804110	3.83351	3.95087	3.65319	1.77216	1.66891	3.8419	3.36805	4.75759	3.0596	3.5246	4.15664	2.85174	3.57734	4.09783	3.71929	3.87098	3.35431	2.82211	2.7006
orf19.840	RPL21A	Ca21chr2_C_albicans_SC5314	804502	805314	15.2027	17.1018	14.5877	17.4339	14.6792	27.4165	12.1951	23.1758	16.4273	11.4344	23.4677	14.4285	10.9801	17.4451	16.7879	13.1955	26.2689	28.4323	15.7562
orf19.838.1	RPS9B	Ca21chr2_C_albicans_SC5314	805800	806857	8.41021	11.8813	7.75801	11.0932	13.1451	13.8671	9.25846	10.3685	9.56609	7.87169	12.9564	11.8314	5.32846	7.68619	9.01572	8.1522	14.8742	14.5792	10.2866
orf19.839	orf19.839	Ca21chr2_C_albicans_SC5314	807148	809031	4.28398	4.14855	4.47073	2.39988	3.95343	3.50531	3.83064	4.32173	2.2985	4.20663	3.99502	2.71531	3.5488	3.29855	3.58434	4.40029	2.33596	2.33891	2.11446
orf19.837.1	INO4	Ca21chr2_C_albicans_SC5314	809163	809639	15.7406	12.8993	21.1427	11.1332	9.86778	11.6347	18.3946	11.1584	8.70051	15.3932	12.5886	11.2562	23.4644	13.2542	14.2942	16.7179	7.83679	5.8729	5.69457
orf19.837	GNA1	Ca21chr2_C_albicans_SC5314	811096	811545	14.0479	12.0918	12.0322	3.18864	5.9397	9.62628	14.1068	7.58574	10.2203	13.2904	15.2402	9.98487	15.2421	16.2064	10.8648	14.6099	12.5477	7.02	9.17509
orf19.836.1	orf19.836.1	Ca21chr2_C_albicans_SC5314	811695	812147	9.7735	10.2159	9.43782	1.57327	1.95376	6.56735	11.1149	10.8125	4.53109	13.115	7.86356	2.95591	14.4311	7.3479	5.36069	10.3915	7.60303	6.92732	5.24177
orf19.836	orf19.836	Ca21chr2_C_albicans_SC5314	812380	813492	4.74146	3.12741	3.46308	0.801912	1.81245	2.42839	4.73718	3.78898	1.69491	6.16058	3.3543	1.5506	5.58926	3.36526	1.9305	4.28027	2.91481	2.11149	2.68393
orf19.835	orf19.835	Ca21chr2_C_albicans_SC5314	813549	815909	3.10598	2.9214	3.04475	2.43698	2.16493	3.26815	2.71327	3.49054	2.72268	3.29366	4.04191	3.49423	3.43445	3.54833	3.12319	3.0776	2.51503	2.54507	2.53488
orf19.834	orf19.834	Ca21chr2_C_albicans_SC5314	816340	818868	2.15667	2.103	2.11967	0.559142	1.1785	1.51261	2.6556	2.61856	1.28965	2.7092	1.82918	0.969474	2.83028	2.10793	1.48814	2.12962	1.60653	1.1202	1.04349
orf19.832	GPI13	Ca21chr2_C_albicans_SC5314	819369	822416	1.58607	1.6572	1.70361	0.580079	0.975319	1.34701	1.65422	1.20105	0.955651	1.99609	1.3635	0.892321	2.06521	1.64214	0.936981	1.68738	1.43948	1.10476	1.18678
orf19.831	orf19.831	Ca21chr2_C_albicans_SC5314	823077	824594	2.82426	2.96948	3.16308	2.68357	1.18313	2.53782	2.78688	2.5739	2.23884	3.82381	3.03747	2.296	2.9323	3.00235	2.0341	3.21808	2.90177	2.64035	2.4507
orf19.829	SCH9	Ca21chr2_C_albicans_SC5314	825527	827890	3.32149	3.35814	3.4283	3.23514	2.76207	3.29431	2.52015	2.72962	2.87679	3.3051	2.82974	2.5688	3.05257	2.26961	2.57609	3.37574	2.28132	2.15706	1.58794
orf19.828	orf19.828	Ca21chr2_C_albicans_SC5314	830516	831313	10.2198	11.6144	9.32018	5.84982	4.34422	12.5845	12.2753	13.2337	7.53619	11.9841	11.8149	8.04366	8.5148	10.0285	11.4914	10.0761	11.7953	9.2418	6.44949
orf19.827.1	RPL39	Ca21chr2_C_albicans_SC5314	831684	832408	8.64366	10.306	7.01266	6.3312	6.78863	13.6897	10.6588	13.6381	9.98619	9.74945	14.9663	6.66766	12.8551	8.60607	9.2814	7.52911	19.6756	24.8813	12.0926
orf19.827	orf19.827	Ca21chr2_C_albicans_SC5314	832828	833565	10.0703	10.1001	12.7326	10.4875	7.06687	7.46745	11.791	12.8093	8.37083	11.5751	9.99946	7.23918	10.8746	11.7255	10.3624	11.64	5.36097	4.75029	5.56584
orf19.826	orf19.826	Ca21chr2_C_albicans_SC5314	834090	835946	3.72104	3.83236	3.74415	1.44033	1.44167	3.72662	4.03916	3.80489	2.60937	3.9129	3.90146	2.36487	3.62856	3.26656	2.85715	3.74925	2.72109	2.08588	2.22601
orf19.825	GCD7	Ca21chr2_C_albicans_SC5314	836207	837304	7.92744	7.5815	8.13583	4.98503	3.79113	7.48557	6.11651	7.11397	6.3939	6.94165	7.98067	7.18364	6.50414	6.17995	6.26818	7.13881	4.15971	3.63168	3.85275
orf19.823	orf19.823	Ca21chr2_C_albicans_SC5314	837333	838001	10.2885	7.41953	8.28234	1.33173	3.58324	5.64593	10.9841	6.43535	4.28909	11.5323	6.76028	3.53885	11.6492	7.13445	4.48835	9.40036	4.03383	3.36679	3.33196
orf19.822	orf19.822	Ca21chr2_C_albicans_SC5314	838191	838760	13.7318	12.5435	14.0372	7.64377	8.02106	10.2218	15.54	20.3565	11.4475	12.5955	13.7204	7.67535	8.98639	16.6529	14.7211	14.3093	5.21374	3.7628	6.92245
orf19.820	SDS22	Ca21chr2_C_albicans_SC5314	839158	840282	8.1983	7.26171	7.58545	5.41578	4.94183	7.43481	6.89375	7.70374	6.73056	7.04939	8.11219	6.60332	8.20599	8.05941	8.80522	7.51368	4.08572	3.72902	4.01773
orf19.819	orf19.819	Ca21chr2_C_albicans_SC5314	840816	841148	16.6102	15.7293	13.7094	9.8542	7.95431	15.1917	22.7657	14.0451	13.2539	22.9405	18.7359	14.891	18.0547	23.1964	21.5661	18.0176	14.271	14.1015	14.33
orf19.816	DCK2	Ca21chr2_C_albicans_SC5314	841435	846741	1.20623	1.14093	1.2363	0.488505	0.532405	0.887801	1.2989	1.27263	0.702884	1.37708	1.09577	0.641331	1.11219	1.03612	1.02402	1.21484	0.635481	0.456281	0.496501
orf19.815	DCK1	Ca21chr2_C_albicans_SC5314	847659	853403	0.922664	0.973596	1.01712	0.407075	0.511411	0.813734	1.03526	1.98514	1.86481	1.05223	0.927109	0.640182	1.21572	2.30309	2.62149	1.00232	0.793493	0.948416	0.791807
orf19.814	SSY1	Ca21chr2_C_albicans_SC5314	854787	857429	3.14066	2.72499	3.2674	2.50285	2.64017	2.47015	3.05913	2.99005	2.67934	2.50164	2.86446	2.83178	3.15265	3.37752	3.40292	3.4542	1.60813	1.2495	1.30188
orf19.813	orf19.813	Ca21chr2_C_albicans_SC5314	858692	860770	3.69323	2.84807	3.50276	1.03998	1.30791	3.49106	3.26358	2.48778	1.53363	3.44599	2.77206	1.31763	2.9529	2.68827	2.10249	3.46243	3.07858	2.46669	1.69116
orf19.812	orf19.812	Ca21chr2_C_albicans_SC5314	861107	862480	5.81048	4.67278	5.92361	3.47286	2.84577	3.70952	6.07604	5.01765	4.70279	4.56966	4.35926	4.5875	6.11988	4.83921	4.3829	6.20739	2.49112	2.01801	2.03305
orf19.811	orf19.811	Ca21chr2_C_albicans_SC5314	862641	863777	5.30328	4.21624	5.26759	1.92104	3.5045	3.5742	6.52632	7.1294	4.73311	6.53064	5.35179	2.89346	6.00107	6.44937	4.92062	5.37948	3.2758	2.92498	3.78208
orf19.810	orf19.810	Ca21chr2_C_albicans_SC5314	864311	868115	1.94787	1.59047	1.94902	1.02234	1.21292	1.41455	1.80177	1.48392	1.31346	1.76468	1.46148	1.39423	2.03967	1.62961	1.91275	1.90943	0.78052	0.642141	0.7075
orf19.809	orf19.809	Ca21chr2_C_albicans_SC5314	868233	869597	4.38256	3.96051	4.19132	1.51949	2.28091	3.29362	5.08678	3.60691	2.89764	4.03651	3.65912	3.02042	3.76081	4.42719	2.77235	3.84588	2.40445	2.04471	2.12555
orf19.808	orf19.808	Ca21chr2_C_albicans_SC5314	870747	872579	4.02622	4.5074	4.90892	4.64925	3.61565	5.1571	3.65131	3.65753	3.99044	3.89534	4.92283	4.49334	3.83593	4.93659	4.99656	4.70574	2.83262	3.34244	2.56845
orf19.807	CHS5	Ca21chr2_C_albicans_SC5314	873052	874740	4.56984	4.46805	5.11004	4.57914	6.02929	5.26409	3.81918	5.70631	5.34124	3.48936	5.06974	6.1309	3.42132	6.46718	6.807	4.29649	2.78148	2.23244	2.69944
orf19.806	VMA7	Ca21chr2_C_albicans_SC5314	874972	875328	21.5174	18.028	22.8758	17.5373	20.4477	17.1832	21.7189	39.5063	19.0628	20.5382	24.373	16.3935	20.945	29.2296	24.3931	22.0074	10.3181	8.70001	6.32994
orf19.805	orf19.805	Ca21chr2_C_albicans_SC5314	875646	876503	12.3988	10.4341	13.0693	12.5157	10.5656	11.1148	9.62587	11.0708	12.3454	8.61381	10.0558	10.0708	9.85852	12.892	14.7482	12.3435	6.90312	6.91306	5.81146
orf19.804.1	orf19.804.1	Ca21chr2_C_albicans_SC5314	876759	876989	38.3528	26.0866	34.7337	43.7483	26.2974	35.6288	37.3494	46.3793	37.0986	26.9452	40.0689	27.7872	21.1046	61.5019	41.2309	45.7227	22.9733	25.0418	27.4884
orf19.804	orf19.804	Ca21chr2_C_albicans_SC5314	877222	878202	8.01722	6.06464	8.764	10.0643	7.83228	7.00194	8.62895	6.27392	9.66187	6.47426	7.06346	7.98386	9.05827	7.09681	11.0333	8.04488	3.38143	3.45652	3.78504
orf19.802	UGA1	Ca21chr2_C_albicans_SC5314	878675	880090	6.16497	4.90156	6.9484	6.58935	5.79882	5.23309	5.08038	5.07554	6.80648	5.03809	5.08031	6.0337	4.34767	5.70655	5.79654	5.83503	2.1899	1.87171	1.85327
orf19.801	TBF1	Ca21chr2_C_albicans_SC5314	880878	883538	2.86132	2.71667	3.01747	3.32839	2.83106	2.8005	2.38303	2.52189	3.00327	2.19197	2.72329	2.90306	2.16179	2.19209	2.97878	2.903	1.69662	1.36515	1.34647
orf19.799	STE4	Ca21chr2_C_albicans_SC5314	884534	885907	6.89452	6.32514	7.60031	4.91989	6.03133	5.50692	5.37225	7.49257	6.41868	5.40938	6.15424	6.10476	5.58964	6.4836	7.27106	6.77725	2.93975	1.67163	1.95535
orf19.798	TAF14	Ca21chr2_C_albicans_SC5314	886180	887089	8.94636	7.93902	9.02812	6.62776	6.87502	8.04999	8.26305	6.8789	8.65671	7.56846	8.98813	5.73789	7.55519	9.21141	9.24116	8.39805	5.19469	3.81094	3.77876
orf19.797	BAT21	Ca21chr2_C_albicans_SC5314	887895	889076	7.16299	6.95036	7.84036	9.06551	10.1013	8.38865	6.974	8.90275	11.8292	7.01921	7.29091	8.00791	7.73218	11.9353	10.6125	7.46651	4.54669	3.01175	3.53458
orf19.796	HYM1	Ca21chr2_C_albicans_SC5314	889210	890223	7.02618	5.48058	5.12425	6.42485	7.99367	10.3921	6.31039	13.4251	8.37228	6.95612	12.8693	13.0116	7.0179	15.3552	10.9781	6.05371	6.24312	6.11094	8.51195
orf19.795	VPS36	Ca21chr2_C_albicans_SC5314	890821	892818	2.81963	2.73918	3.05698	0.97671	1.1349	2.03762	3.467	3.89607	1.75066	3.24159	2.61737	2.04287	3.73005	3.75497	2.65981	2.82969	1.78667	1.61669	1.75145
orf19.794	SSN3	Ca21chr2_C_albicans_SC5314	893154	894980	2.80195	2.25094	2.92605	1.66659	2.5464	2.19898	3.00528	2.72285	2.19255	3.25826	2.44739	1.92829	3.33635	3.08242	2.86577	3.00432	1.89638	2.24863	1.85296
orf19.793	CAK1	Ca21chr2_C_albicans_SC5314	895179	896198	3.16699	2.99831	2.48203	0.525145	0.924867	1.29535	5.21471	3.36306	1.96041	6.69735	2.65611	1.29561	4.89099	3.15437	1.70095	3.34219	3.14921	3.11527	2.42024
orf19.792	orf19.792	Ca21chr2_C_albicans_SC5314	897896	900774	2.18515	2.05172	2.34414	1.49511	1.92033	2.19791	2.58884	3.26125	1.96134	2.16169	2.82293	2.37435	2.10344	2.9749	2.62553	2.08135	2.45243	1.66361	1.94073
orf19.791	RIM11	Ca21chr2_C_albicans_SC5314	899545	900774	5.19447	6.45173	5.25822	5.53193	6.70469	7.524	6.5135	10.0829	6.89933	5.11741	10.5594	8.86521	5.40359	10.3184	9.19966	4.83802	9.3993	6.55854	7.8209
orf19.1592	orf19.1592	Ca21chr2_C_albicans_SC5314	901037	901795	7.38925	5.47315	8.02518	5.8629	6.12446	6.01557	7.95704	5.44408	6.40412	9.98349	7.94818	5.67419	9.19511	8.00627	6.1438	7.13646	8.82138	5.28071	6.02597
orf19.1591	ERG10	Ca21chr2_C_albicans_SC5314	902615	903823	6.67861	8.44479	7.69355	10.9588	10.5877	7.40897	7.25684	8.75768	9.1726	6.53264	7.83829	9.06058	5.70708	7.88863	9.06393	7.36017	5.97749	4.25974	4.03075
orf19.1590	orf19.1590	Ca21chr2_C_albicans_SC5314	904041	905822	1.75941	1.46823	1.56736	0.258081	0.391395	0.810899	1.78521	0.631542	0.566726	2.51933	1.04808	0.488156	2.8371	1.11726	0.512098	1.79677	1.10899	1.11019	0.985409
orf19.4521	orf19.4521	Ca21chr2_C_albicans_SC5314	905961	906971	4.72531	4.11846	3.74887	0.51024	1.72591	3.34337	5.30797	4.25812	2.37695	5.194	4.45997	1.94521	4.89684	5.55377	3.22876	4.58606	3.29276	2.33652	2.34394
orf19.4520	orf19.4520	Ca21chr2_C_albicans_SC5314	907778	908353	9.56109	7.9363	7.7205	3.14385	4.7129	7.76135	11.8806	14.0828	6.68997	13.3345	7.84278	6.60214	13.2002	11.763	10.2353	11.2913	6.11338	4.37036	5.01055
orf19.4519	SUV3	Ca21chr2_C_albicans_SC5314	908768	910930	2.3315	2.3408	2.14545	0.631671	1.14831	1.92379	2.36185	1.71005	1.26296	2.82893	2.31519	1.44777	2.93305	2.04749	1.605	2.34874	1.80556	1.6286	1.20704
orf19.4518	orf19.4518	Ca21chr2_C_albicans_SC5314	911560	914463	2.1404	1.92705	2.45459	1.71096	1.46904	2.2487	2.36065	2.09726	1.63251	2.14212	2.24355	1.52646	2.55207	2.25077	1.82054	2.28486	1.92937	1.76994	1.31319
orf19.4517	orf19.4517	Ca21chr2_C_albicans_SC5314	914828	916060	2.11346	1.75402	2.19169	0.490063	1.37134	2.07369	3.10254	2.62425	1.45997	5.01979	2.64029	0.487655	2.38688	2.45038	1.51009	2.13557	4.72079	3.74021	2.92663
orf19.4516	orf19.4516	Ca21chr2_C_albicans_SC5314	916163	917707	3.33513	3.18979	3.39374	1.13404	1.12535	2.45998	4.04477	3.86115	1.72148	3.50599	3.41389	1.31293	3.51217	3.53002	2.18403	3.48485	1.85815	2.02481	1.59768
orf19.4515	orf19.4515	Ca21chr2_C_albicans_SC5314	918785	919528	10.0934	10.1802	11.0232	9.87038	8.11223	8.34745	12.1216	7.67004	8.50729	10.9895	7.28802	8.21871	9.41892	8.97331	8.38137	11.0019	6.08018	3.90355	4.54897
orf19.4513	orf19.4513	Ca21chr2_C_albicans_SC5314	920896	922086	4.29945	4.9658	4.8448	6.30284	8.14024	11.0956	5.30786	14.0931	13.4907	5.0162	12.3146	11.2133	5.82208	17.6959	17.6684	4.44225	10.1192	7.61644	9.41003
orf19.4511	orf19.4511	Ca21chr2_C_albicans_SC5314	922654	924717	2.97366	2.79907	2.89393	1.70807	2.12695	2.45736	3.24882	3.45557	2.4713	2.70873	2.7036	2.06461	2.99598	3.10226	3.15483	3.24237	1.44926	1.44821	1.2051
orf19.4510	IFA4	Ca21chr2_C_albicans_SC5314	925655	927688	3.36378	2.87414	3.35745	1.09852	1.27921	2.2628	3.70398	2.76925	2.25474	3.66253	2.71568	2.11781	3.9722	3.08725	3.30638	3.12047	2.02029	1.46376	1.74909
orf19.4509	orf19.4509	Ca21chr2_C_albicans_SC5314	928713	929033	23.2379	19.6942	21.6251	12.5329	15.5639	13.0791	24.9294	8.90326	19.503	18.6052	16.2478	12.7547	26.3112	16.3551	15.7819	27.4069	9.08499	7.1739	9.72738
orf19.4508	orf19.4508	Ca21chr2_C_albicans_SC5314	929080	929727	10.8199	9.50584	11.3572	5.79607	7.1611	7.39329	10.8111	10.5175	10.1432	8.95554	8.50254	6.98208	8.74117	8.66053	10.0236	9.10449	6.05118	3.79166	4.48294
orf19.4507	orf19.4507	Ca21chr2_C_albicans_SC5314	930016	930831	9.55874	7.88365	9.50777	4.40108	5.72021	6.7225	10.5092	7.46562	6.80196	10.1878	7.20978	5.56709	6.32671	9.32456	8.54783	10.4443	5.75749	5.2092	3.12076
orf19.4506	LYS22	Ca21chr2_C_albicans_SC5314	932070	933323	4.39888	3.8288	4.54239	1.5635	1.55526	3.33626	4.50629	4.00237	2.91833	4.85307	3.82249	2.03584	6.02099	4.96362	3.77151	4.69125	2.56548	2.44079	2.09875
orf19.4505	ADH3	Ca21chr2_C_albicans_SC5314	935624	936472	8.68814	9.65598	10.661	6.58074	6.50787	7.01136	8.41782	5.91977	6.0754	9.10429	6.94004	6.26477	10.4158	6.52185	8.42709	8.90192	4.85478	3.11604	3.96819
orf19.4504	orf19.4504	Ca21chr2_C_albicans_SC5314	937567	938616	6.34846	5.40024	7.59334	4.0321	4.98207	4.86771	7.45178	7.31482	4.59775	6.48731	6.38517	5.86866	9.04183	6.67744	6.72423	7.56247	3.29529	3.5845	2.97131
orf19.4503	orf19.4503	Ca21chr2_C_albicans_SC5314	938829	939506	11.887	10.7263	10.6915	4.15995	11.4256	9.89466	10.6463	12.8097	10.9619	12.2708	10.7067	10.3366	8.1662	10.6124	12.2776	10.5734	8.48523	8.41146	7.07317
orf19.4502	orf19.4502	Ca21chr2_C_albicans_SC5314	940777	946524	1.3045	1.41014	1.2915	1.34247	1.36274	1.64398	1.23324	2.00437	1.47885	1.12255	1.5568	1.52076	1.09325	1.92753	1.81822	1.27805	1.18866	1.15739	0.981142
orf19.4499	RIM2	Ca21chr2_C_albicans_SC5314	947031	948230	6.1112	5.48557	6.18966	2.84563	2.81208	6.03313	5.29006	3.51137	3.58264	5.63251	4.39838	3.08907	5.79301	4.06529	3.9193	5.97679	4.36488	3.85003	2.76724
orf19.4498	orf19.4498	Ca21chr2_C_albicans_SC5314	948475	949182	4.12359	2.91083	4.02987	0.346808	0.0799838	2.35249	4.41772	3.23473	2.573	6.84003	4.14473	2.01684	5.49179	3.53895	3.72124	4.63737	2.84576	3.17624	3.56023
orf19.4497	MED8	Ca21chr2_C_albicans_SC5314	949405	950124	5.32953	4.78807	4.65992	0.958125	2.39754	3.57457	7.091	5.14441	3.18226	7.75181	5.17502	1.88516	7.40218	3.59306	2.30656	5.59583	3.69759	4.00359	4.0556
orf19.4496	orf19.4496	Ca21chr2_C_albicans_SC5314	950406	951458	7.08753	5.7174	7.24963	2.7101	2.63958	5.27409	6.33092	4.67563	3.65187	7.48113	5.16639	4.13331	7.4481	5.9995	5.08996	6.79175	4.52284	2.41025	3.74812
orf19.4495	NDH51	Ca21chr2_C_albicans_SC5314	952547	954019	5.35752	6.24553	5.6916	6.36395	5.28481	6.74367	5.2051	8.97751	7.14698	5.11449	6.31233	5.79321	4.90198	5.02817	9.08199	5.2151	4.58157	4.63863	3.74071
orf19.4494	KTR2	Ca21chr2_C_albicans_SC5314	955166	956605	3.72081	2.85505	2.97271	0.934172	2.55222	2.30954	3.58822	2.83971	2.19865	4.69375	2.2665	1.99892	3.64075	3.25087	2.37575	3.641	2.27875	1.22027	2.06317
orf19.4492	orf19.4492	Ca21chr2_C_albicans_SC5314	956939	958219	5.46256	4.7729	5.27935	1.11993	1.39266	4.37035	5.14151	3.14635	2.21169	6.1784	3.99494	1.49913	3.78726	3.78364	2.01113	4.78826	5.17502	4.15819	3.66487
orf19.4491	ERG20	Ca21chr2_C_albicans_SC5314	958692	959747	3.83565	3.42902	3.10003	0.46768	1.51005	2.46023	4.78579	3.46291	1.90971	5.91789	3.52722	1.60164	7.21882	3.81789	1.71562	3.70393	4.4572	3.82433	3.3761
orf19.4490.2	QCR8	Ca21chr2_C_albicans_SC5314	959964	960251	21.7129	17.5913	25.6095	13.4736	14.9846	18.8593	47.5225	25.4648	26.3983	28.447	25.0483	19.5017	41.7378	28.8728	25.9488	24.3196	21.2289	12.3398	9.13689
orf19.4490	RPL17B	Ca21chr2_C_albicans_SC5314	961440	961997	13.3428	18.0982	12.039	11.8843	12.3615	27.3611	16.3578	18.5006	17.436	11.6038	24.6821	14.611	13.3958	15.9526	16.8972	11.8464	37.0806	45.0164	19.7073
orf19.4488	orf19.4488	Ca21chr2_C_albicans_SC5314	965502	968417	1.98323	2.00787	2.04991	1.22084	1.14106	3.11892	1.79956	3.13636	1.78842	2.44971	3.37563	1.85872	2.15341	3.60921	2.36245	2.04468	4.00529	3.53755	4.39597
orf19.144	SNU114	Ca21chr2_C_albicans_SC5314	971804	974872	0.803949	0.649924	0.844607	0.134472	0.327767	0.513571	0.912226	0.68634	0.52863	1.43653	0.689585	0.318429	1.40379	0.58386	0.401165	0.795469	0.91817	0.772748	0.791641
orf19.145	RPB4	Ca21chr2_C_albicans_SC5314	975366	976175	3.99264	3.52755	3.96758	1.43837	1.77213	3.88807	4.86023	3.64199	3.97729	6.96776	5.81055	3.13311	6.10293	4.19085	2.11406	4.59708	10.0556	7.97333	5.77542
orf19.147	YAK1	Ca21chr2_C_albicans_SC5314	976903	979332	1.95473	1.92282	2.11957	1.59819	1.20858	2.47793	1.86384	2.71704	1.60514	2.62227	3.61067	2.81352	2.60646	2.49348	2.22746	2.1375	3.11783	2.34481	2.87736
orf19.149	orf19.149	Ca21chr2_C_albicans_SC5314	980006	980443	16.4283	6.73141	13.8946	7.11987	7.94152	5.39409	13.6207	11.2322	10.0062	11.1461	10.9348	7.37763	8.26175	9.24682	9.2245	15.2212	6.04144	3.40856	3.56806
orf19.150	orf19.150	Ca21chr2_C_albicans_SC5314	981178	981642	17.3207	18.0723	20.707	21.9374	40.7929	28.27	18.5369	30.0943	30.1017	15.3454	23.415	30.8585	15.0462	20.1002	28.9771	18.4803	16.9053	16.0415	16.2809
orf19.151	TPO5	Ca21chr2_C_albicans_SC5314	982446	984458	1.95454	1.98249	2.28182	0.833506	1.10815	1.71636	2.21326	1.49527	1.38418	2.84773	1.91646	1.0229	2.84092	2.38589	1.40459	2.46055	1.44112	1.13663	1.09801
orf19.154	orf19.154	Ca21chr2_C_albicans_SC5314	984999	986084	2.41199	1.93394	2.31311	0.631711	1.90369	1.22431	1.95271	1.32055	1.42418	3.37602	1.52214	0.800045	3.3597	1.12809	1.45993	2.58994	1.53077	1.54281	1.16078
orf19.155	URE2	Ca21chr2_C_albicans_SC5314	986487	987521	5.59767	4.80641	5.32666	2.06332	2.43277	6.47008	5.60213	5.65624	3.44399	5.64423	7.75786	5.06479	8.25452	6.62399	5.1346	5.61327	7.32398	6.05126	5.04352
orf19.156	FGR51	Ca21chr2_C_albicans_SC5314	988715	990196	5.33923	4.78778	5.47098	2.0014	2.35484	3.86791	5.45463	6.08091	3.2366	5.27078	4.67463	3.17607	6.32389	4.76536	4.31179	5.55431	3.40979	2.95141	3.15001
orf19.194	orf19.194	Ca21chr2_C_albicans_SC5314	991714	993321	1.82044	1.72533	1.94907	0.134466	0.403153	1.16342	2.92899	1.3697	0.962817	3.17961	1.34958	0.325825	3.2101	1.54366	1.01737	1.93919	2.12055	1.15454	1.57894
orf19.193	orf19.193	Ca21chr2_C_albicans_SC5314	993393	994229	2.24937	1.31666	2.08081	0.531738	0.343375	0.721385	2.24425	2.34493	1.02754	3.68374	1.00773	0.769635	3.81036	1.77251	1.84333	1.78244	2.64066	2.31321	1.6052
orf19.192	orf19.192	Ca21chr2_C_albicans_SC5314	995424	997127	2.76291	2.5703	2.75409	0.581604	1.44984	1.97259	3.30227	2.74069	1.28091	3.26314	2.77873	1.29985	3.53373	2.56596	1.61427	2.75237	2.35659	1.75269	1.67547
orf19.191	KIC1	Ca21chr2_C_albicans_SC5314	997849	1000524	2.69501	2.63009	3.03027	1.82766	1.97638	2.79608	2.65635	2.52945	2.04402	2.39914	2.88157	2.56943	2.83075	2.89837	2.81857	2.70153	1.55626	1.54443	1.33142
orf19.190	orf19.190	Ca21chr2_C_albicans_SC5314	1000848	1001822	4.3272	3.82837	4.07464	1.09723	1.05439	3.2404	5.10152	1.68323	1.89313	7.36861	4.01031	1.84336	4.0366	2.79913	2.26408	4.00137	5.60369	3.82818	4.70613
orf19.188	orf19.188	Ca21chr2_C_albicans_SC5314	1001967	1004417	1.94523	1.96819	1.84768	0.818532	1.06783	2.04306	1.99423	1.70469	1.30314	2.18477	2.253	1.30703	1.87462	1.91941	1.54456	1.94113	2.45987	2.22908	1.96961
orf19.185	orf19.185	Ca21chr2_C_albicans_SC5314	1004538	1005644	3.85778	3.50355	3.87458	1.68205	3.00996	4.2615	4.48147	5.2926	3.69589	4.66313	5.39889	2.66743	4.59489	4.34277	3.51266	4.51492	6.18399	4.36169	3.75046
orf19.184	orf19.184	Ca21chr2_C_albicans_SC5314	1005900	1007321	4.4937	3.64936	3.92384	1.09307	1.24914	2.72543	4.42432	2.54278	2.0025	5.30561	3.08237	1.51655	5.19802	3.46528	2.60185	3.47724	3.1635	2.60114	2.36962
orf19.183	HIS3	Ca21chr2_C_albicans_SC5314	1007761	1008429	12.1633	10.2674	10.7484	4.38361	5.01654	8.33447	10.9346	13.4904	5.62943	12.7679	9.46439	5.94827	10.7172	13.8726	10.0453	11.3319	8.26687	4.82784	5.95383
orf19.182	orf19.182	Ca21chr2_C_albicans_SC5314	1008679	1010094	4.15421	4.17386	4.02987	1.26337	3.01939	2.92861	4.0643	3.35177	2.46828	4.76228	3.55119	2.11768	4.20206	3.31776	3.24416	4.20621	2.91246	2.76503	2.20686
orf19.4128	orf19.4128	Ca21chr2_C_albicans_SC5314	1010792	1012096	4.03774	3.66341	3.71739	1.16661	1.38899	2.16207	4.04393	2.95652	1.69078	4.95742	2.38068	1.2862	5.09424	2.96869	1.88167	4.13997	1.93698	1.83638	1.82308
orf19.4127	orf19.4127	Ca21chr2_C_albicans_SC5314	1013161	1014567	5.47909	5.85401	6.41693	6.67391	6.29855	6.74688	4.34018	6.61714	6.16657	5.10275	7.10183	6.17923	5.01448	6.76549	6.78902	5.74495	3.52404	3.07339	3.91465
orf19.4125	orf19.4125	Ca21chr2_C_albicans_SC5314	1015910	1017148	5.49256	4.53387	5.04645	1.27803	1.41033	3.33915	6.44807	3.39108	2.12972	6.10004	3.70537	2.50252	5.35255	3.98673	2.36788	4.53021	3.39749	2.96326	2.21357
orf19.4123	orf19.4123	Ca21chr2_C_albicans_SC5314	1017245	1022071	1.51339	1.56627	1.55875	1.20017	1.24753	1.59268	1.53491	1.55388	1.22552	1.53799	1.63013	1.44776	1.18327	1.4656	1.50466	1.56905	1.12975	1.11284	0.90338
orf19.3521	ARH2	Ca21chr2_C_albicans_SC5314	1023164	1023958	10.6209	10.5612	11.1699	13.5563	14.5268	9.63351	9.46006	11.7135	14.9016	8.39981	10.0531	16.209	7.52329	14.8759	14	11.4897	6.3478	6.29775	6.26618
orf19.3522	orf19.3522	Ca21chr2_C_albicans_SC5314	1026295	1026600	24.2606	16.6573	24.9092	11.4047	5.56633	21.0751	27.6699	20.0507	15.6961	20.474	20.8956	11.1567	24.054	19.8924	19.921	30.3649	16.6625	14.2708	16.4482
orf19.3523	CRK1	Ca21chr2_C_albicans_SC5314	1027450	1029687	3.69376	3.45225	4.18692	3.52539	3.77024	3.14716	3.2054	3.48436	2.97628	3.40066	3.58423	4.04362	2.64816	3.48864	3.31359	3.75888	2.46088	1.8278	1.9963
orf19.3526	ITR1	Ca21chr2_C_albicans_SC5314	1030132	1031796	5.13809	4.88212	6.13732	3.70876	3.83253	5.05234	4.47326	5.93357	3.49471	4.36201	5.11508	4.48553	4.81458	4.83124	4.67552	5.66169	3.28033	2.68698	2.42508
orf19.3527	CYT1	Ca21chr2_C_albicans_SC5314	1032918	1033784	14.4025	15.0824	13.492	28.2148	25.6552	24.5559	12.049	24.3239	18.9537	10.692	21.8161	22.8638	7.15795	18.8796	30.3507	14.1332	16.0415	16.6042	12.0658
[truncated: 4,335 more rows]

## Sheet: ChIp-Seq RPKM values tRNAs
Table S4
RPKM values of the Assembly 21 tRNA loci in all ChIP-Seq samples
[truncated: 133 more rows]
