# Supplementary material for: A Histone Deacetylase Adjusts Transcription Kinetics at Coding Sequences during Candida albicans Morphogenesis
Source: PLoS Genet. 2012 Dec 6;8(12):e1003118. doi: 10.1371/journal.pgen.1003118 (PMC3516536; doi:10.1371/journal.pgen.1003118)
Supplement: Table S5 — Set3C target gene set in yeast and hyphal phases. (XLS) [file pgen.1003118.s012.xls]

## Sheet: SetC targets all
Table S5
Set3C targets
ORF ID	gene name	target in yeast	target in hypha	log2 (mean RPKM Set3 yeast ChIP / RPKM untagged ChIP)	log2 (mean RPKM Hos2 yeast ChIP / RPKM untagged ChIP)	log2 (mean RPKM Set3 hypha ChIP / RPKM untagged ChIP)	log2 (mean RPKM Hos2 hypha ChIP / RPKM untagged ChIP)	log2 mean FPKM RNA wt yeast	log2 mean FPKM RNA wt hypha
orf19.85	GPX2	yes	yes	1.46536	2.00033	4.05328	3.75584	22.6779	25.6518
orf19.3669	SHA3	yes	yes	3.27154	3.705	3.743	3.49969	21.5883	21.5068
orf19.4941	TYE7	yes	yes	3.30838	3.68713	3.45951	3.20448	24.6689	24.149
orf19.3475	orf19.3475	yes	yes	2.49431	2.19432	3.12204	3.19126	24.1301	25.7779
orf19.1354	UCF1	yes	yes	1.93686	3.63962	3.00421	3.302	24.7011	24.4737
orf19.2661	TLO34	yes	yes	2.18463	2.04843	2.82887	2.57032	21.1174	20.92
orf19.3448	orf19.3448	yes	yes	1.32448	3.4565	2.7844	2.06836	22.3729	22.6033
orf19.6608	orf19.6608	yes	yes	1.44913	1.44026	2.74712	2.33189	21.7398	22.4111
orf19.2767	PGA59	yes	yes	2.82068	2.0322	2.71881	2.2587	26.2276	25.5379
orf19.1585	ZRT2	yes	yes	1.87286	2.22879	2.66583	2.63582	22.7672	23.8819
orf19.4998	ROB1	yes	yes	1.58143	1.94649	2.60725	2.48823	19.6616	20.3743
orf19.6112	CTA2	yes	yes	1.84919	1.68438	2.60657	2.33188	15.3388	16.8138
orf19.986	GLY1	yes	yes	1.45811	1.97315	2.52972	2.38721	22.9401	23.7152
orf19.1105.2	PGA56	yes	yes	2.27619	1.52512	2.48818	2.14381	31.0259	31.9988
orf19.6771	UBI4	yes	yes	1.59545	2.03456	2.35934	2.2107	23.2022	24.3539
orf19.6644	orf19.6644	yes	yes	1.59858	2.38567	2.35926	1.90013	16.3868	14.7436
orf19.4698	PTC8	yes	yes	2.45562	2.89107	2.35421	2.47611	20.3679	20.2024
orf19.3074	TLO10	yes	yes	1.74445	1.25319	2.35134	1.9783	16.02	17.0204
orf19.2803	HEM13	yes	yes	1.90245	2.44677	2.29484	2.33212	21.7954	22.7037
orf19.5114.1	orf19.5114.1	yes	yes	2.29416	2.2341	2.28734	2.07032	29.5531	30.4411
orf19.7150	NRG1	yes	yes	3.1119	3.43195	2.2671	2.57074	19.8372	19.3426
orf19.2765	PGA62	yes	yes	3.09428	2.84811	2.24775	1.92142	24.3535	24.3244
orf19.3712	orf19.3712	yes	yes	1.95954	2.64673	2.23828	2.23254	22.1347	22.2512
orf19.903	GPM1	yes	yes	2.36297	2.19111	2.22515	2.13858	27.1903	27.0982
orf19.542	HXK2	yes	yes	2.31708	2.49137	2.20458	2.10602	23.8802	23.9932
orf19.4054	CTA24	yes	yes	1.20934	1.32629	2.16596	1.93214	17.0873	18.2193
orf19.2762	AHP1	yes	yes	0.859353	1.50307	2.10063	2.28959	23.7705	24.4538
orf19.1868	RNR22	yes	yes	1.71852	2.41234	2.09794	1.9307	21.3898	21.6533
orf19.6983	orf19.6983	yes	yes	1.59615	2.11252	2.08837	1.53885	19.5986	18.7371
orf19.3651	PGK1	yes	yes	2.13966	2.11446	2.08667	1.91874	26.834	26.7727
orf19.2308	orf19.2308	yes	yes	1.45852	1.49482	2.07417	2.08658	20.3585	20.9835
orf19.951	orf19.951	yes	yes	1.5432	2.81794	2.02191	1.66657	19.785	19.8455
orf19.5334	orf19.5334	yes	yes	2.75034	2.71076	2.01704	1.97444	23.5932	23.325
orf19.4631	ERG251	yes	yes	1.66682	1.79096	2.01524	1.52924	25.0399	25.0515
orf19.7680	CTA26	yes	yes	1.40984	1.23459	1.98672	1.73501	16.3979	18.2799
orf19.3575	CDC19	yes	yes	2.33231	2.19104	1.97646	1.65617	26.2607	25.9221
orf19.33	orf19.33	yes	yes	1.4045	1.76647	1.93007	1.89802	26.1028	26.1653
orf19.395	ENO1	yes	yes	2.36331	2.00265	1.9267	1.76403	28.1892	27.8626
orf19.6540	PFK2	yes	yes	2.02741	2.22804	1.89131	1.69198	22.9938	23.151
orf19.4618	FBA1	yes	yes	2.1606	1.9043	1.84044	1.56675	27.9112	27.5111
orf19.6874	orf19.6874	yes	yes	2.0094	1.89651	1.79414	1.84925	17.9488	18.0011
orf19.3707	YHB1	yes	yes	1.79329	3.16939	1.76849	2.04673	23.8081	23.2366
orf19.6745	TPI1	yes	yes	2.20108	1.96842	1.76107	1.58439	26.8212	26.2746
orf19.1358	GCN4	yes	yes	1.823	1.41801	1.75744	1.6746	22.856	23.34
orf19.2877	PDC11	yes	yes	1.81105	1.72958	1.72991	1.6304	27.3711	27.3732
orf19.339	NDE1	yes	yes	1.0725	1.89445	1.71091	1.7476	23.6114	23.5807
orf19.362	TLO9	yes	yes	1.22713	0.776227	1.69299	1.37675	14.2932	16.1403
orf19.2529.1	orf19.2529.1	yes	yes	1.91513	1.8236	1.68542	1.47489	30.4966	30.5444
orf19.7561	DEF1	yes	yes	2.11287	1.70078	1.65869	1.8116	17.7248	18.1956
orf19.2020	HGT6	yes	yes	1.25348	1.53292	1.62468	1.44648	23.4489	24.2519
orf19.4942	orf19.4942	yes	yes	0.779414	1.40935	1.62102	2.02432	18.6502	18.4452
orf19.3264.1	orf19.3264.1	yes	yes	1.63479	1.08238	1.58438	1.62254	28.4176	28.6496
orf19.5117	OLE1	yes	yes	2.28013	2.21906	1.55929	1.56822	25.188	24.7676
orf19.508	QDR1	yes	yes	0.935753	1.34057	1.54548	1.61885	21.0604	22.1347
orf19.3967	PFK1	yes	yes	1.10133	1.60969	1.54495	1.47295	21.1568	21.043
orf19.2023	HGT7	yes	yes	1.39324	1.52228	1.52858	1.39158	26.6137	27.4667
orf19.6814	TDH3	yes	yes	2.03184	1.67312	1.50775	1.44759	29.234	29.1889
orf19.409	orf19.409	yes	yes	1.31142	2.41576	1.49608	1.63123	23.334	23.3583
orf19.5813	orf19.5813	yes	yes	0.615826	1.15516	1.4826	1.72958	20.3163	21.835
orf19.4513	orf19.4513	yes	yes	0.953699	1.24427	1.47372	1.8322	20.7326	21.643
orf19.5749	SBA1	yes	yes	1.5024	0.979051	1.41509	1.11446	21.0732	22.5316
orf19.646	GLN1	yes	yes	1.14424	1.18737	1.4135	1.20627	24.1174	24.0952
orf19.5818	SUR2	yes	yes	1.41251	2.05195	1.4069	1.47828	22.1788	22.3407
orf19.3997	ADH1	yes	yes	1.95551	1.55209	1.40174	1.29309	27.6411	27.3506
orf19.5136	orf19.5136	yes	yes	1.34404	1.71934	1.3803	1.64895	19.1268	19.4665
orf19.1193	GNP1	yes	yes	0.925208	1.15928	1.35976	1.4236	23.664	24.6973
orf19.7247	RIM101	yes	yes	1.41085	1.63611	1.35696	1.48047	17.6456	18.3297
orf19.5626	orf19.5626	yes	yes	0.831841	2.46107	1.35681	1.97922	19.1682	18.6768
orf19.6328	orf19.6328	yes	yes	1.16033	0.733147	1.35252	0.831495	18.6751	18.7119
orf19.5338	GAL4	yes	yes	1.80832	1.95525	1.34503	1.8496	18.2191	18.1662
orf19.5854	SBP1	yes	yes	0.98356	1.54967	1.34492	1.40622	22.7722	23.1625
orf19.6472	CYP1	yes	yes	1.1673	1.14388	1.34487	1.55845	26.818	27.6303
orf19.5437	RHR2	yes	yes	1.72831	1.31076	1.34482	0.877488	24.0634	24.2884
orf19.1770	CYC1	yes	yes	1.4774	1.48003	1.33795	1.3181	26.865	27.0324
orf19.391	UPC2	yes	yes	1.83443	1.85725	1.33598	1.19894	19.9439	19.6655
orf19.5843	orf19.5843	yes	yes	1.45303	1.77615	1.33344	0.863018	19.7678	18.9065
orf19.6114	orf19.6114	yes	yes	1.15728	1.12889	1.31246	1.43476	17.9001	19.8143
orf19.6192	orf19.6192	yes	yes	0.751122	0.669476	1.30279	1.48798	16.8879	18.0615
orf19.7676	XYL2	yes	yes	1.22708	1.06603	1.23293	0.975662	20.3343	20.9793
orf19.3097	PDA1	yes	yes	1.07025	0.80339	1.22871	1.3247	24.2705	24.7437
orf19.88	ILV5	yes	yes	1.09835	0.766968	1.22418	1.40011	24.5969	24.746
orf19.372	orf19.372	yes	yes	1.00172	0.619963	1.21053	0.792494	17.2207	18.4124
orf19.4602	MDH1-1	yes	yes	0.859899	1.03488	1.19994	1.30278	25.076	26.0368
orf19.4318	MIG1	yes	yes	1.58807	2.14506	1.19516	1.11182	19.4794	18.9766
orf19.6109	TUP1	yes	yes	1.36758	1.02265	1.1933	0.886656	19.5013	20.0656
orf19.6105	MVD	yes	yes	1.29489	0.746182	1.18902	0.69746	19.6658	19.3018
orf19.5288.1	orf19.5288.1	yes	yes	1.36094	1.687	1.18283	1.16969	23.6242	24.0829
orf19.7459	orf19.7459	yes	yes	1.89513	2.32275	1.18075	1.28287	20.5212	20.04
orf19.4043	orf19.4043	yes	yes	1.07553	1.03095	1.12786	1.0577	16.0805	16.8321
orf19.396	EAF6	yes	yes	0.928308	1.19933	1.10398	1.30003	20.7453	20.2896
orf19.4044	MUM2	yes	yes	0.961168	0.794482	1.10143	1.07057	20.4952	22.7278
orf19.861	CAP4	yes	yes	1.05601	0.774208	1.0916	0.599472	18.992	18.652
orf19.7269	orf19.7269	yes	yes	1.30686	1.06823	1.08738	1.04254	20.873	20.8684
orf19.5383	PMA1	yes	yes	1.42097	1.6121	1.07632	1.12256	23.7864	23.913
orf19.7678	ATP16	yes	yes	1.10691	0.84877	1.0475	0.854689	24.576	24.4978
orf19.6514	CUP9	yes	yes	2.52421	2.66865	1.04346	1.28941	20.5663	19.2176
orf19.6190	SRB1	yes	yes	1.31106	0.855675	1.03564	1.0275	24.5553	25.5599
orf19.7265	orf19.7265	yes	yes	1.07922	0.750466	1.03323	0.590229	15.9836	16.1694
orf19.6326	orf19.6326	yes	yes	1.15894	0.683015	1.03189	0.713164	17.7512	16.729
orf19.7128	SYS1	yes	yes	0.856992	0.612678	1.02829	0.619084	21.3799	22.9225
orf19.7261	orf19.7261	yes	yes	1.00056	0.754614	1.02403	0.751391	19.9919	20.9198
orf19.6102	orf19.6102	yes	yes	1.12871	0.867688	1.0194	0.792045	17.8921	17.8551
orf19.5653	ATP2	yes	yes	0.897457	0.696117	1.01643	1.03977	26.0598	25.9616
orf19.5445	GLO3	yes	yes	0.962974	0.647001	1.00363	0.933082	21.0595	21.9195
orf19.796	HYM1	yes	yes	0.746189	1.23949	0.991754	1.26449	19.2869	19.0912
orf19.2107.1	STF2	yes	yes	0.977609	1.62287	0.979444	1.33888	24.8573	24.1937
orf19.6882	OSM1	yes	yes	0.968017	1.42687	0.960085	1.20962	19.4239	20.0231
orf19.4910	FGR41	yes	yes	1.20086	1.27875	0.956546	1.07516	20.656	20.7987
orf19.3893	SCW11	yes	yes	1.4166	1.66826	0.927399	1.16666	19.1049	18.996
orf19.2333	orf19.2333	yes	yes	1.01866	1.2532	0.89547	1.05032	20.1646	19.5689
orf19.3419	MAE1	yes	yes	1.59663	1.9656	0.816058	1.58457	20.5493	20.6496
orf19.3854	orf19.3854	yes	yes	1.12195	1.04107	0.815124	1.03983	18.2054	18.4394
orf19.2685	PGA54	yes	yes	1.09622	0.641588	0.793847	1.03625	20.0953	21.0816
orf19.4961	STP2	yes	yes	0.809137	1.27762	0.747908	1.03182	18.2059	17.5692
orf19.3302	orf19.3302	yes	yes	0.977941	1.70304	0.714082	1.11895	18.4696	18.0845
orf19.5521	ISA1	yes	yes	0.833404	1.09148	0.701402	1.2449	20.0743	19.3322
orf19.1690	TOS1	yes	yes	1.32848	0.951819	0.631645	1.00403	23.2472	24.1738
orf19.6852.1	orf19.6852.1	yes		1.29894	1.31359	0.576812	1.05367	28.6342	27.8246
orf19.3053	orf19.3053	yes		0.619991	1.00643	0.38967	1.01042	23.5189	23.4755
orf19.4342	orf19.4342	yes		1.67858	2.45123	0.377878	1.27979	20.242	18.3083
orf19.5118	SDS24	yes		1.37572	1.81145	0.54911	1.00148	19.3074	18.795
orf19.2994	RPL13	yes		1.17266	0.759578	1.03442	0.542596	27.0847	26.4166
orf19.7266	orf19.7266	yes		1.39709	0.635348	1.0878	0.58053	17.464	18.2353
orf19.489	DAP1	yes		1.14723	1.29156	0.604029	0.98084	21.4942	21.7604
orf19.7030	SSR1	yes		0.590804	1.06135	0.939991	0.948917	21.1768	22.1527
orf19.4885	MIR1	yes		1.09458	1.01121	0.856172	0.946135	24.7471	24.9438
orf19.1779	MP65	yes		0.950301	0.851647	0.819336	0.936751	24.3907	25.3257
orf19.7152	orf19.7152	yes		1.11754	1.07263	0.898917	0.931448	20.8256	20.2556
orf19.3888	PGI1	yes		1.15671	1.10108	0.977424	0.906501	25.3641	25.1487
orf19.5343	ASH1	yes		1.5454	1.4538	0.681323	0.884142	17.2562	18.1574
orf19.3038	TPS2	yes		0.669093	1.19192	0.648319	0.866985	19.5438	20.0419
orf19.7276.1	TLO4	yes		1.31673	0.930033	0.897296	0.866007	18.0656	19.3141
orf19.1224	FRP3	yes		1.32744	1.53968	0.784696	0.853876	21.8325	20.975
orf19.4622	orf19.4622	yes		1.25842	1.27669	0.811347	0.849413	18.9231	18.299
orf19.1189	orf19.1189	yes		1.06706	1.29087	0.849665	0.841374	17.7127	17.9884
orf19.3618	YWP1	yes		1.43527	1.74983	0.77512	0.827474	21.8485	21.3316
orf19.6798	SSN6	yes		1.10353	0.942804	0.951115	0.812225	17.1607	17.4877
orf19.364	orf19.364	yes		0.904651	0.697772	0.777946	0.80304	20.1797	20.8601
orf19.7499	orf19.7499	yes		0.950569	1.33139	0.855271	0.802458	20.0969	19.5252
orf19.5801	RNR21	yes		1.2203	1.0842	0.734954	0.784169	24.2858	23.9309
orf19.4869	SFU1	yes		0.883267	0.804029	0.7225	0.777878	16.657	16.5392
orf19.3888.2	orf19.3888.2	yes		1.20457	0.608196	0.932777	0.771457	14.6488	15.1455
orf19.6645	HMO1	yes		0.977227	1.00023	0.478341	0.769738	22.0407	20.9609
orf19.6322	ARD	yes		1.25524	1.09545	0.760565	0.748815	21.944	22.6974
orf19.5960	NCE102	yes		1.24074	1.54288	0.813428	0.748038	26.0087	25.7219
orf19.4048	DES1	yes		1.45337	0.818315	0.99324	0.729051	21.9365	22.2312
orf19.5465	orf19.5465	yes		1.35075	0.922847	0.885181	0.712545	15.0966	15.3713
orf19.7404	orf19.7404	yes		0.968978	0.587821	0.646056	0.682303	21.0418	20.8419
orf19.5285	PST3	yes		0.91764	0.870942	0.450347	0.670156	24.6334	25.4822
orf19.7124	RVS161	yes		0.931757	0.787886	0.909825	0.644395	21.7024	21.8814
orf19.3077	VID21	yes		1.14566	0.72813	0.932219	0.640847	13.4912	14.2278
orf19.7104	FWP1	yes		1.27391	0.908511	0.755444	0.631028	18.824	17.868
orf19.7123	orf19.7123	yes		1.06814	0.811846	0.832842	0.623492	17.987	18.1179
orf19.4777	DAK2	yes		0.886387	1.31768	0.586237	0.619999	21.5481	20.7637
orf19.1750	CNL1	yes		0.939287	0.687086	0.717416	0.614588	19.0779	18.9937
orf19.3869	orf19.3869	yes		1.41522	1.17036	0.51449	0.592765	18.9424	17.2993
orf19.5911	CMK1	yes		1.19855	1.35163	0.530893	0.569066	20.1659	19.193
orf19.2758	PGA38	yes		0.970888	1.04043	0.279578	0.561211	21.1798	20.4159
orf19.6186	orf19.6186	yes		1.00903	0.599107	0.94858	0.538816	13.7476	13.1823
orf19.868	ADAEC	yes		1.27257	1.73271	0.388199	0.532534	19.8024	18.5484
orf19.2180	orf19.2180	yes		1.03472	0.798467	0.459406	0.528049	17.5441	17.7249
orf19.610	EFG1	yes		1.99653	1.58301	0.733994	0.525428	18.051	16.3616
orf19.2181	orf19.2181	yes		1.09703	0.716704	0.658688	0.510304	14.183	13.945
orf19.2021	HGT8	yes		0.925873	0.894827	0.651864	0.507852	23.8608	23.989
orf19.5466	RPS24	yes		0.966773	0.830593	0.83795	0.483605	27.7135	27.0884
orf19.2398	orf19.2398	yes		0.742039	1.13981	0.441177	0.46488	18.7248	18.085
orf19.7251	WSC4	yes		1.29295	0.763204	0.562774	0.458301	17.1346	16.3355
orf19.909	STP4	yes		0.532252	1.77586	0.405359	0.455315	19.8427	18.5432
orf19.7121	orf19.7121	yes		0.991984	0.655023	0.804066	0.436734	18.1608	17.813
orf19.3325	orf19.3325	yes		0.832759	1.13105	0.440945	0.402826	18.3971	17.4101
orf19.3568	RXT3	yes		0.98091	0.826474	0.321247	0.385302	16.3778	15.2023
orf19.7188	RPP1B	yes		1.05106	0.634785	0.881453	0.34768	27.6771	27.0217
orf19.5286	YCP4	yes		0.907797	0.718157	0.39252	0.339129	21.0433	21.3108
orf19.6770	orf19.6770	yes		0.78405	1.46747	0.313983	0.337802	18.6602	17.973
orf19.6205	orf19.6205	yes		0.692372	0.70279	0.683025	0.280692	14.3657	13.8363
orf19.4336	RPS5	yes		1.06949	0.664824	0.54743	0.258671	26.0654	25.4225
orf19.7015	RPP0	yes		1.26215	0.694786	0.68348	0.217442	26.5985	26.4676
orf19.406	ERG1	yes		1.14283	1.17332	0.370142	0.209303	22.7917	22.2167
orf19.6925	HTB1	yes		2.39675	2.55749	0.45996	0.202674	25.919	23.8348
orf19.1446	CLB2	yes		0.991996	1.27537	0.109926	0.190257	18.7419	17.5192
orf19.1691	orf19.1691	yes		1.30421	2.48307	-0.547592	0.188378	24.6867	22.5363
orf19.1601	RPL3	yes		1.31894	0.699835	0.517469	0.165933	25.0161	24.5831
orf19.5288	IFE2	yes		1.15296	1.48714	0.0488305	0.157063	20.6702	18.5096
orf19.6873	RPS8A	yes		1.26064	0.657903	0.608338	0.0748013	26.526	25.9586
orf19.5953	orf19.5953	yes		0.925155	0.974528	0.197378	0.0562104	17.1572	16.4367
orf19.6541	RPL5	yes		1.36452	0.771419	0.559311	0.0397133	26.6473	25.943
orf19.767	ERG3	yes		0.918814	1.30003	0.247668	-0.0421678	22.9596	22.622
orf19.6924	HTA1	yes		1.72345	1.40156	-0.174333	-0.090733	26.0255	24.5471
orf19.220	PIR1	yes		1.0762	0.962448	-0.313695	-0.253174	21.4767	19.7387
orf19.1059	HHF1	yes		1.21697	1.31109	-0.170725	-0.418665	24.951	23.357
orf19.1061	HHT21	yes		1.64218	1.89648	-0.218054	-0.49698	24.6196	22.6304
orf19.1052	orf19.1052	yes		0.951284	1.35775	-0.613156	-0.510569	25.6386	23.9489
orf19.1051	HTA2	yes		1.13888	1.15337	-0.329063	-0.527617	26.9878	25.1487
orf19.1853	HHT2	yes		1.19332	1.04551	-0.33912	-0.542487	23.6552	21.736
orf19.1854	HHF22	yes		1.08654	1.13687	-0.823937	-0.747557	25.0081	23.1357
orf19.2432	HAC1		yes	0.646577	0.912796	2.9918	2.79914	19.4241	21.6449
orf19.1996	CHA1		yes	0.530815	0.987718	2.5598	2.52023	21.7224	23.9584
orf19.4056	BRG1		yes	0.591971	0.263137	2.44873	2.70106	14.6163	18.2798
orf19.5467	TLO7		yes	0.239407	1.25274	2.44836	1.67523	17.1109	18.5208
orf19.3219	orf19.3219		yes	-0.38393	0.158141	2.37606	2.12943	18.7343	20.5736
orf19.1277	orf19.1277		yes	0.269516	0.950126	2.37569	2.65673	16.8137	19.3753
orf19.7544	TLO1		yes	1.26864	1.37527	2.19326	1.29804	15.3043	15.6964
orf19.3687	orf19.3687		yes	0.644597	0.776711	2.14748	0.991512	19.6683	19.582
orf19.3710	YHB5		yes	-0.531546	0.326611	2.1211	2.23435	17.8256	20.3254
orf19.1816	ALS3		yes	-0.0393423	-0.319122	2.11452	2.11567	16.0643	23.0792
orf19.2013	KAR2		yes	0.605221	0.784169	2.03015	2.13938	22.621	24.8643
orf19.6816	orf19.6816		yes	0.396079	1.28406	2.01683	2.16927	20.8795	21.2088
orf19.7127	TLO16		yes	0.93575	0.83897	2.00224	2.22703	15.1577	16.9018
orf19.1321	HWP1		yes	0.329673	-0.169825	1.87271	2.05424	15.9304	23.2178
orf19.1760	RAS1		yes	0.25133	0.591658	1.78363	1.80955	21.4198	22.3093
orf19.2947	SNZ1		yes	0.360394	0.606919	1.76361	1.98663	23.0124	24.7956
orf19.7085	orf19.7085		yes	0.548853	0.710954	1.75669	1.69854	19.5869	20.7322
orf19.4617	orf19.4617		yes	0.672026	1.06234	1.68267	1.47827	22.0029	21.9734
orf19.2431	orf19.2431		yes	-1.60214	-0.669777	1.67606	1.71189	16.5716	20.0921
orf19.3829	PHR1		yes	0.518363	0.360278	1.66491	1.77677	21.8323	24.8877
orf19.3374	ECE1		yes	-0.0946413	-0.0680601	1.65108	2.01831	17.7628	25.7564
orf19.6659	GAP6		yes	0.721857	0.740957	1.63685	1.54075	19.7711	21.0596
orf19.7395	orf19.7395		yes	-0.298712	0.431337	1.6314	0.929782	14.8585	15.3594
orf19.789	PYC2		yes	0.117431	0.261072	1.5866	1.72971	20.9958	22.8801
orf19.4980	HSP70		yes	-0.379967	-0.126092	1.5793	1.26579	19.5676	23.3843
orf19.2060	SOD5		yes	0.587472	0.647635	1.53559	2.30662	20.9371	25.137
orf19.1486	orf19.1486		yes	0.365057	0.694721	1.51171	1.62242	19.7144	21.1682
orf19.334	orf19.334		yes	0.699235	0.9876	1.48812	1.70336	19.6076	20.6691
orf19.1353	orf19.1353		yes	-0.0484501	2.13345	1.40902	1.35777	21.6486	21.0657
orf19.1435	TEF1		yes	1.65693	1.17627	1.40456	0.999799	20.4123	20.5933
orf19.7043	orf19.7043		yes	-0.54494	0.634361	1.37691	0.678466	18.8341	20.0688
orf19.4309	GRP2		yes	0.194974	0.617496	1.37088	1.41849	22.5902	23.8598
orf19.6705	orf19.6705		yes	0.0270726	0.0243884	1.34786	1.66059	17.1544	19.7379
orf19.691	GPD2		yes	0.696023	0.80414	1.3063	1.34889	21.0419	22.6354
orf19.5908	TEC1		yes	0.37137	0.412595	1.268	1.51814	17.7631	19.5139
orf19.7504	orf19.7504		yes	0.288624	0.081603	1.26619	1.74629	18.0908	19.9842
orf19.4914.1	orf19.4914.1		yes	-0.305126	0.402046	1.26416	1.36746	23.378	24.0555
orf19.5741	ALS1		yes	0.0884514	-0.23112	1.23714	1.37351	17.5375	21.1994
orf19.3099	TRP4		yes	0.682589	0.368654	1.23353	1.08525	21.2738	21.8873
orf19.6337	TLO13		yes	0.999444	-0.170904	1.23119	0.917396	15.9519	15.9721
orf19.6176	SEC61		yes	0.531228	0.124819	1.22343	1.21676	23.9595	26.3596
orf19.2098	ARO8		yes	0.805139	0.472269	1.20929	1.16614	21.4768	23.0151
orf19.3149	LSP1		yes	0.494011	1.05317	1.20924	0.856436	24.249	24.4301
orf19.6556	orf19.6556		yes	-0.148146	-0.144374	1.20576	1.36056	12.6646	16.3471
orf19.4936.1	orf19.4936.1		yes	-1.24546	-0.739108	1.19513	1.45389	17.2633	24.4454
orf19.5809	orf19.5809		yes	1.03616	0.483784	1.19074	0.881834	13.7662	15.9481
orf19.198	ASN1		yes	0.204116	0.231729	1.1907	1.26869	23.9536	24.3771
orf19.4784	CRP1		yes	0.55356	0.970112	1.18576	1.50503	18.4008	19.3456
orf19.3320	orf19.3320		yes	0.251743	0.888904	1.18043	0.933976	12.9134	11.6778
orf19.3209	FGR42		yes	-0.976506	0.498066	1.15236	1.29847	15.4066	15.3589
orf19.1517	ARO3		yes	0.755299	0.369577	1.15169	1.21199	23.1554	24.0136
orf19.386	SAM4		yes	0.888538	0.674631	1.14862	1.33976	23.6214	24.5235
orf19.1925	TLO5		yes	0.371403	0.328721	1.13574	1.31893	14.6834	15.2957
orf19.1065	SSA2		yes	0.971234	0.565881	1.12685	0.886715	23.4111	24.235
orf19.1235	HOM3		yes	0.509239	0.554135	1.12465	1.38413	20.5062	21.135
orf19.699	orf19.699		yes	0.306817	0.435009	1.1107	0.614206	19.4652	19.4573
orf19.6561	LAT1		yes	0.688923	0.844396	1.10579	1.3708	22.0434	22.5852
orf19.7260	orf19.7260		yes	0.978808	0.559554	1.10418	0.692472	15.8872	16.7893
orf19.242.2	orf19.242.2		yes	-0.685456	0.516068	1.10006	1.30441	25.2651	27.567
orf19.6515	HSP90		yes	0.633366	0.337125	1.09902	1.09588	24.2645	25.5191
orf19.7362	SKN1		yes	-0.522803	-0.230466	1.09167	1.31737	18.7457	21.8919
orf19.382	TEF2		yes	1.51639	0.992756	1.08117	0.759662	22.0616	22.0126
orf19.3076	orf19.3076		yes	0.341371	0.61518	1.07565	0.843568	22.6799	22.7829
orf19.5694	orf19.5694		yes	0.652126	0.325924	1.0751	0.606102	16.5894	17.5222
orf19.6325.1	orf19.6325.1		yes	0.900754	0.681349	1.07463	0.647628	20.5201	20.0278
orf19.84	CAN3		yes	0.0565218	0.22308	1.07276	1.23641	18.3026	19.8703
orf19.2876	CBF1		yes	0.289875	0.807493	1.06692	1.04679	21.1754	20.5798
orf19.4060	ARO4		yes	0.620936	0.49925	1.06109	1.13396	23.2953	23.6257
orf19.978	BDF1		yes	0.314084	0.43966	1.04627	1.17559	18.4652	18.6762
orf19.6028	HGC1		yes	-0.82748	-0.534943	1.04327	1.21438	16.2002	18.9574
orf19.4522	orf19.4522		yes	0.447557	0.71024	1.03271	0.938357	19.0094	19.3934
orf19.1586	FGR22		yes	0.730543	0.347501	1.03107	1.04266	13.2469	13.8457
orf19.3579	ATP4		yes	0.723932	0.682561	1.0233	1.01641	24.9386	25.007
orf19.4450.1	orf19.4450.1		yes	0.445892	0.780674	1.02091	1.04797	24.4518	24.8307
orf19.1896	SSC1		yes	0.739508	0.661042	1.01701	0.897247	23.2127	23.7116
orf19.1069	RPN4		yes	0.144376	0.609907	1.01119	0.851424	18.7738	19.0926
orf19.2284	orf19.2284		yes	0.457681	0.743207	1.00803	1.22165	17.0049	18.2509
orf19.7450	orf19.7450		yes	0.523221	0.883209	1.00727	1.33201	17.7571	18.0823
orf19.2886	CEK1		yes	-0.517419	-0.359659	1.00498	1.0874	16.9991	20.1631
orf19.2736	HFL2		yes	0.302682	0.488023	0.996805	1.13981	21.192	21.6592
orf19.1653	orf19.1653		yes	-0.205764	0.619559	0.986152	1.17468	22.3784	23.737
orf19.815	DCK1		yes	-0.555245	-0.313122	0.983445	1.33861	17.2431	20.1187
orf19.2825	orf19.2825		yes	0.136807	0.625167	0.982085	1.05187	19.3014	19.2592
orf19.4320	orf19.4320		yes	0.492332	0.978297	0.979863	1.20625	15.7111	13.9757
orf19.7322	orf19.7322		yes	0.743096	0.720234	0.973229	1.02536	23.6708	23.596
orf19.316	SEC13		yes	0.863713	0.523421	0.960408	1.14802	20.9181	22.2721
orf19.6559	orf19.6559		yes	0.617602	0.962971	0.958251	1.09803	20.4023	20.1119
orf19.4527	HGT1		yes	0.0211557	0.240064	0.951505	1.1637	17.1877	21.4735
orf19.5021	PDX1		yes	0.597097	0.761841	0.94434	1.31346	21.4276	21.6532
orf19.5877	ATF1		yes	-0.264719	0.185045	0.929812	1.31277	20.1817	21.615
orf19.1756	GPD1		yes	-0.237165	0.458459	0.927718	1.05851	20.8376	21.3882
orf19.4732	SEC24		yes	0.584876	0.439573	0.921888	1.05663	21.133	22.8713
orf19.3642	SUN41		yes	0.825626	0.830041	0.921181	1.06608	23.8501	25.0472
orf19.2724	orf19.2724		yes	0.335819	0.461095	0.915232	1.06954	17.511	18.3179
orf19.4304	GAP1		yes	0.0503405	0.352188	0.907503	1.06601	21.3542	22.2387
orf19.3414	SUR7		yes	0.505191	1.18011	0.896425	1.01645	21.5976	21.7116
orf19.7021	GPH1		yes	0.671085	1.14816	0.894355	1.12363	20.4089	21.2106
orf19.2439.1	orf19.2439.1		yes	0.300802	0.610204	0.879866	1.02123	26.4721	26.4172
orf19.5007	ACT1		yes	0.379743	0.60039	0.866226	1.19599	26.4338	27.2206
orf19.3360	orf19.3360		yes	-0.185271	0.286388	0.844719	1.06858	17.9477	18.6159
orf19.740	HAP41		yes	0.548916	1.15027	0.842682	1.42405	18.2574	18.6132
orf19.1386	orf19.1386		yes	0.50096	0.595784	0.828444	1.19097	20.4009	20.9036
orf19.1623	CAP1		yes	0.291755	0.368405	0.786134	1.03992	18.4203	19.3146
orf19.4947	orf19.4947		yes	0.402877	0.405471	0.769471	1.06394	23.647	24.4822
orf19.5620	orf19.5620		yes	0.00822968	0.134411	0.752573	1.06746	21.8673	22.1725
orf19.5130	PDI1		yes	0.0723217	0.100547	0.749602	1.12329	22.1012	23.9639
orf19.6676	orf19.6676		yes	0.427689	0.770577	0.745595	1.43094	9.70034	10.8872
orf19.2529	orf19.2529		yes	0.278207	0.758399	0.745265	1.18815	18.4621	19.2198
orf19.7611	TRX1		yes	0.182253	0.691948	0.738834	1.40696	29.005	29.707
orf19.6794	FESUR1		yes	0.67533	0.817138	0.727267	1.18238	23.713	23.7046
orf19.1880	HEM15		yes	0.371231	0.62857	0.724003	1.02343	21.4069	22.193
orf19.7612	CTM1		yes	0.0822036	0.213001	0.706743	1.16562	19.5965	20.9842
orf19.2756	orf19.2756		yes	-0.393855	0.234391	0.696668	1.15308	20.7007	22.2708
orf19.5073	DPM1		yes	-0.32301	0.0475035	0.666291	1.00166	22.4527	24.8458
orf19.4759	COX5		yes	-0.1544	0.380897	0.665993	1.05317	23.0202	23.3915
orf19.5294	PDB1		yes	0.231237	0.488546	0.659872	1.07143	23.851	24.4283
orf19.1409.2	orf19.1409.2		yes	-0.827839	-1.04005	0.63106	1.32055	19.474	22.0323
orf19.1944	GPR1		yes	0.485212	0.9818	0.62321	1.0345	17.6498	17.2595
orf19.2607	orf19.2607		yes	0.202613	0.195122	0.622882	1.07004	18.2985	19.4399
orf19.1082.1	orf19.1082.1		yes	0.45072	0.925194	0.609187	1.14754	27.0149	27.0582
