# Supplementary material for: A Histone Deacetylase Adjusts Transcription Kinetics at Coding Sequences during Candida albicans Morphogenesis
Source: PLoS Genet. 2012 Dec 6;8(12):e1003118. doi: 10.1371/journal.pgen.1003118 (PMC3516536; doi:10.1371/journal.pgen.1003118)
Supplement: Table S6 — FPKM and coverage values for all RNA-Seq samples. (XLS) [file pgen.1003118.s013.xls]

## Sheet: RNA-Seq FPKM and coverage all
Table S6
FPKM and coverage values for all RNA-Seq samples exported from Cufflinks
ORF ID	gene name	FPKM wt yeast R1	coverage wt yeast R1	FPKM wt yeast R2	coverage wt yeast R2	FPKM wt yeast R3	coverage wt yeast R3	FPKM set3D/D yeast R1	coverage set3D/D yeast R1	FPKM set3D/D yeast R2	coverage set3D/D yeast R2	FPKM set3D/D yeast R3	coverage set3D/D yeast R3	FPKM wt hypha R1	coverage wt hypha R1	FPKM wt hypha R2	coverage wt hypha R2	FPKM wt hypha R3	coverage wt hypha R3	FPKM set3D/D hypha R1	coverage set3D/D hypha R1	FPKM set3D/D hypha R2	coverage set3D/D hypha R2	FPKM set3D/D hypha R3	coverage set3D/D hypha R3
CaalfMp01	COX2	1.1287e+06	22.5074	625811	18.32	296971	8.72381	438291	12.5623	521384	17.7093	450411	15.5284	674073	16.2263	288040	9.94515	821403	16.9242	337032	12.7368	311009	10.6431	290411	7.93867
CaalfMp02	NAD6	421561	8.40635	66267.9	1.93993	22012.6	0.646642	120325	3.44876	12692	0.431095	68773.1	2.37102	205948	4.95759	12485.7	0.431095	125537	2.58657	57036.7	2.15548	31493.4	1.07774	7885.11	0.215547
CaalfMp03	NAD1	286595	5.715	41833.8	1.22464	11580.1	0.340178	45100.7	1.29268	38058	1.29268	33548.2	1.15661	118706	2.8575	17734.6	0.612321	56135	1.15661	39606.9	1.49679	29821.9	1.02053	17422.1	0.47625
CaalfMp04	COX3A	0	0	0	0	0	0	0	0	0	0	0	0	0	0	0	0	0	0	0	0	0	0	0	0
CaalfMp05	ATP9	169231	3.37463	76851.5	2.24975	0	0	78492.5	2.24975	33117.7	1.12488	0	0	140189	3.37463	0	0	109190	2.24975	89297.1	3.37463	98612.7	3.37463	41150	1.12488
CaalfMp06	ATP6	147750	2.94629	19479.7	0.57025	22647.5	0.665292	46423.2	1.33058	13990.7	0.475208	41351.2	1.42562	126343	3.04133	24774.1	0.855375	78417.2	1.61571	65388.1	2.47108	13886.5	0.475208	13907.2	0.380167
CaalfMp07	ATP8	1.75451e+06	34.9867	0	0	992496	29.1556	203444	5.83111	0	0	1.18395e+06	40.8178	1.21118e+06	29.1556	337771	11.6622	566017	11.6622	925794	34.9867	340791	11.6622	426625	11.6622
CaalfMp08	COX1	84540.4	1.68582	46320.5	1.35599	19960.9	0.586373	12786.4	0.366483	26974.2	0.916207	25512.2	0.879559	54808	1.31934	36088.9	1.24604	81820.1	1.68582	15516.2	0.586373	17134.9	0.586373	18769.2	0.513076
CaalfMp08.1	CaalfMp08.1	7932.79	0.158188	14860.2	0.435016	2692.47	0.079094	2759.54	0.079094	17464.6	0.593204	3441.26	0.118641	6571.44	0.158188	5726.96	0.197735	7677.53	0.158188	4185.86	0.158188	3466.9	0.118641	2893.4	0.079094
CaalfMp08.2	CaalfMp08.2	13979.4	0.278763	9522.56	0.278763	9489.49	0.278763	12157.4	0.348454	15388.4	0.522681	17182.2	0.592372	11580.4	0.278763	8073.78	0.278763	21985.6	0.452991	9220.56	0.348454	3054.74	0.104536	5098.83	0.139382
CaalfMp08.3	CaalfMp08.3	8630.98	0.17211	10582.7	0.309799	7030.66	0.206533	6004.83	0.17211	5067.14	0.17211	5990.62	0.206533	2859.93	0.068844	0	0	3341.3	0.068844	1821.71	0.068844	5029.38	0.17211	2518.44	0.068844
CaalfMp08.4	CaalfMp08.4	1558.9	0.031086	0	0	1058.21	0.031086	2169.15	0.062172	0	0	901.672	0.031086	1291.38	0.031086	900.341	0.031086	0	0	0	0	908.391	0.031086	1137.18	0.031086
CaalfMp09	NAD2	52254.2	1.042	22780.7	0.666881	14188.5	0.416801	18904.5	0.541841	29450.7	1.00032	18134.4	0.625201	22509.2	0.541841	6035.86	0.2084	14160.4	0.29176	15440.7	0.583521	15833.6	0.541841	3049.46	0.08336
CaalfMp10	NAD3	13769.4	0.274575	9379.48	0.274575	28040.7	0.823724	19159.5	0.54915	16167.6	0.54915	15928.5	0.54915	0	0	0	0	39978.9	0.823724	0	0	0	0	0	0
CaalfMp11	COB	29317.2	0.584614	34494.4	1.00979	14473.5	0.425174	14834.1	0.425174	32858.8	1.11608	24664.9	0.850348	15454.8	0.372027	18471.4	0.637761	23215	0.478321	11250.7	0.425174	6212.18	0.212587	5832.61	0.15944
CaalfMp11.1	CaalfMp11.1	62196.8	1.24027	29657.2	0.868186	18295.5	0.537448	12981.6	0.37208	32863.4	1.11624	27580.6	0.95087	22326.7	0.537448	5986.94	0.206711	28091.2	0.578791	6563.81	0.248053	10872.8	0.37208	10586.6	0.289395
CaalfMp12	NAD4L	164648	3.28324	84116.7	2.46243	27941.5	0.82081	57275.2	1.64162	48331.3	1.64162	0	0	170491	4.10405	23773	0.82081	39837.4	0.82081	21719.7	0.82081	95942.3	3.28324	0	0
CaalfMp13	NAD5	29890	0.596037	40721.3	1.19207	10741.7	0.315549	14679.1	0.420732	26838.2	0.911587	11186.7	0.385671	24760.6	0.596037	7108.27	0.245427	37436.5	0.771342	7422.09	0.280488	10245.5	0.35061	11543.4	0.315549
CaalfMp14	NAD4	152515	3.04131	48287.4	1.41356	23330.8	0.685365	58285.4	1.67058	23961.3	0.813871	31061.7	1.07088	74737.6	1.79908	16128.2	0.556859	70685.3	1.4564	47606.1	1.79908	27538	0.942377	10968.9	0.299847
CaalfMp15	COX3B	0	0	0	0	0	0	0	0	0	0	0	0	0	0	0	0	0	0	0	0	0	0	0	0
orf19.10	ALK8	26648.9	0.531405	14262.9	0.417533	12921.3	0.379575	10594.5	0.30366	11175.2	0.379575	4403.94	0.15183	9461	0.227745	10993.6	0.379575	11053.4	0.227745	11048.5	0.417533	8873.51	0.30366	11108.4	0.30366
orf19.100	orf19.100	213981	4.26699	164237	4.80788	114567	3.36552	94356	2.70443	97315.5	3.30542	141199	4.86798	132321	3.18522	203653	7.03153	145842	3.00493	103369	3.9064	131714	4.50739	127514	3.48571
orf19.1002	orf19.1002	143886	2.86923	105235	3.08065	105898	3.11085	105374	3.02024	40903	1.38931	113885	3.92631	321195	7.73182	310535	10.7219	290239	5.98008	294104	11.1145	238294	8.15465	247488	6.76534
orf19.1005	orf19.1005	4781.63	0.09535	9771.52	0.286051	8655.63	0.254268	8871.25	0.254268	5614.47	0.190701	7375.21	0.254268	10562.8	0.254268	9205.4	0.317835	37022.1	0.762804	7569.3	0.286051	12074	0.413185	31392.8	0.858154
orf19.1007	orf19.1007	350141	6.98216	360824	10.5628	377854	11.0998	337297	9.6676	432210	14.6804	278685	9.60793	322281	7.75795	482224	16.6498	289636	5.96766	476895	18.0223	537108	18.3804	430066	11.7563
orf19.1008	orf19.1008	0	0	15401.3	0.450857	0	0	0	0	0	0	0	0	18729.5	0.450857	13058.1	0.450857	0	0	0	0	13174.9	0.450857	16493.1	0.450857
orf19.1009	orf19.1009	0	0	0	0	0	0	0	0	0	0	24924.5	0.859297	0	0	12443.8	0.429649	0	0	11369.1	0.429649	12555.1	0.429649	15717.3	0.429649
orf19.101	RIM9	262906	5.24261	210324	6.15701	199217	5.85221	163769	4.69396	136401	4.633	166211	5.73029	215256	5.18164	227761	7.86391	186397	3.84051	172601	6.52278	224454	7.68103	171714	4.69396
orf19.1010	MNT3	603319	12.0308	399764	11.7027	480285	14.1088	457906	13.1245	434701	14.7651	474270	16.3509	617914	14.8744	578104	19.9602	581252	11.9761	868229	32.8113	771838	26.4131	856210	23.4054
orf19.1011	orf19.1011	382494	7.62732	362418	10.6094	296737	8.71693	247105	7.08251	265079	9.00368	394232	13.5915	464561	11.1829	306449	10.5808	263027	5.41941	314125	11.8711	311703	10.6668	227622	6.22229
orf19.1012	orf19.1012	5.55973e+06	110.867	4.79487e+06	140.365	4.81866e+06	141.553	3.33621e+06	95.6225	5.33905e+06	181.346	3.74407e+06	129.08	5.70769e+06	137.395	8.78441e+06	303.299	6.97586e+06	143.731	1.04355e+07	394.368	1.10035e+07	376.551	1.35431e+07	370.215
orf19.102	orf19.102	229703	4.58052	327922	9.59959	272043	7.99154	249918	7.16315	268277	9.1123	230387	7.94281	192308	4.62925	200408	6.9195	193932	3.99577	179231	6.77332	182265	6.2373	147955	4.0445
orf19.1026	orf19.1026	849697	16.9438	1.11342e+06	32.5942	1.34511e+06	39.514	1.42375e+06	40.8074	1.28139e+06	43.5236	1.15926e+06	39.9667	440597	10.606	337150	11.6408	266795	5.49704	420975	15.9091	349614	11.9641	333575	9.11861
orf19.1026.1	orf19.1026.1	1.21231e+06	24.1747	1.88756e+06	55.2565	1.64588e+06	48.3494	1.32541e+06	37.9888	2.23687e+06	75.9777	1.2822e+06	44.2052	717334	17.2677	700168	24.1747	670458	13.8141	603141	22.7933	565143	19.3398	1.16229e+06	31.7725
orf19.1027	PDR16	132734	2.64684	209689	6.13842	67097.4	1.97105	41261.3	1.18263	122692	4.16737	57171.8	1.97105	79542.1	1.91474	244660	8.44737	174928	3.60421	56627.3	2.14	97093.4	3.32263	70044.6	1.91474
orf19.1028	orf19.1028	112840	2.25014	101890	2.98274	146070	4.29096	279335	8.0063	141737	4.81425	138123	4.76192	165212	3.97699	151559	5.23288	119368	2.45945	300478	11.3553	160560	5.49452	202914	5.54685
orf19.1029	orf19.1029	147428	2.93986	320405	9.37954	312144	9.16955	376089	10.7795	531682	18.0591	255818	8.81957	95957.5	2.30989	223003	7.69963	142684	2.93986	218560	8.2596	222952	7.62963	186924	5.10975
orf19.103	KAR5	44132.4	0.880045	20041.6	0.586697	59915.9	1.76009	30704.2	0.880045	17273.1	0.586697	42543.8	1.46674	109677	2.64013	42481	1.46674	14237.4	0.293348	69861.5	2.64013	25716.5	0.880045	64387.3	1.76009
orf19.1030	orf19.1030	2.18789e+06	43.6287	1.57289e+06	46.0447	2.43015e+06	71.3882	2.16179e+06	61.9613	2.5327e+06	86.0258	2.08715e+06	71.9566	409321	9.85318	209916	7.24777	383953	7.91097	199307	7.532	196566	6.72669	181956	4.97396
orf19.1031	HMG1	2.25276e+06	44.9224	1.69216e+06	49.5363	1.46536e+06	43.0464	2.65641e+06	76.1381	2.10526e+06	71.5073	2.37658e+06	81.9351	1.66677e+06	40.1225	908014	31.351	1.58312e+06	32.6186	775923	29.3229	816865	27.9539	717802	19.6218
orf19.1032	SKO1	40050.1	0.798639	96622.1	2.82851	57771.9	1.69711	59211.1	1.69711	76416.9	2.59558	40538.9	1.39762	30412.3	0.732086	107944	3.72698	17765.6	0.366043	66921.3	2.52902	74875.1	2.5623	52344.7	1.4309
orf19.1033	STR2	931862	18.5823	775586	22.7045	827708	24.3147	852821	24.4436	577425	19.6128	731421	25.2165	1.085e+06	26.1182	929016	32.0761	989407	20.3857	1.08654e+06	41.0613	738754	25.2809	758706	20.74
orf19.1034	orf19.1034	5.28274e+06	105.343	2.07491e+06	60.741	2.01776e+06	59.2739	1.05961e+06	30.3705	989175	33.5983	1.21711e+06	41.9612	4.12628e+06	99.3277	2.02694e+06	69.9842	3.04059e+06	62.6484	1.49082e+06	56.3395	1.44484e+06	49.4438	1.7497e+06	47.8299
orf19.1035	WAR1	27129.5	0.54099	48840.6	1.42976	40778.4	1.19791	29660.4	0.850127	40387.3	1.3718	45394.1	1.56501	29697.5	0.714879	31896.8	1.1013	21567.9	0.444384	19427.9	0.7342	19760.9	0.676237	12722.4	0.347779
orf19.1036	MNS1	656656	13.0944	478043	13.9942	519690	15.2664	540215	15.4836	497880	16.911	549016	18.9279	1.4798e+06	35.6217	1.33546e+06	46.1096	1.67767e+06	34.5667	2.52153e+06	95.291	1.88238e+06	64.4169	2.13627e+06	58.3972
orf19.1037	orf19.1037	114132	2.2759	91072.6	2.66606	80795.3	2.37344	40836.8	1.17047	70834.3	2.40596	66014.2	2.2759	114806	2.7636	174208	6.01489	181469	3.73899	178950	6.76269	132062	4.5193	183165	5.00699
orf19.1039	orf19.1039	396691	7.91042	374448	10.9616	380841	11.1876	368644	10.5661	354329	12.0351	347449	11.9786	286365	6.89337	242200	8.36244	276976	5.7068	308000	11.6396	275737	9.436	270775	7.40189
orf19.104	orf19.104	47172.2	0.94066	40166.2	1.17582	37358.3	1.09744	41023.8	1.17582	50772.7	1.72454	36379.3	1.25421	55359	1.3326	47677.3	1.64616	64676.9	1.3326	58079.3	2.19487	43522.4	1.48938	80292.4	2.19487
orf19.1040	MAD2	539827	10.7647	557514	16.3207	437370	12.8482	242306	6.94497	480500	16.3207	318952	10.9962	360635	8.68121	432464	14.9317	477514	9.8387	364483	13.7742	358535	12.2694	364152	9.95445
orf19.1041	orf19.1041	257028	5.1254	266019	7.78743	281325	8.26421	325761	9.33697	383679	13.032	360716	12.4361	259135	6.23789	243958	8.42314	198620	4.09237	341691	12.9128	299547	10.2508	248542	6.79414
orf19.1042	POR1	9.20206e+07	1834.98	7.09884e+07	2078.11	7.44855e+07	2188.09	8.82245e+07	2528.69	8.0292e+07	2727.2	6.90343e+07	2380.03	1.5469e+08	3723.69	1.31955e+08	4556.01	2.19468e+08	4521.91	1.245e+08	4704.99	1.50835e+08	5161.74	1.7168e+08	4693.04
orf19.1043	orf19.1043	734714	14.6509	507800	14.8653	462245	13.5789	638329	18.2958	622814	21.1545	412522	14.2221	768951	18.5102	641673	22.1551	887973	18.2958	1.01365e+06	38.3068	820750	28.0869	1.0693e+06	29.2304
orf19.1045	orf19.1045	414524	8.26603	459101	13.4397	451434	13.2613	508325	14.5696	777357	26.4037	384654	13.2613	167988	4.04381	196349	6.77933	176060	3.62754	132182	4.9953	118168	4.04381	141404	3.86541
orf19.1047	ERB1	413245	8.24051	638008	18.677	605446	17.7856	900449	25.8087	1.0351e+06	35.1581	859595	29.6354	113808	2.73959	90051.7	3.10922	79145.2	1.63071	49479.5	1.86988	81326.5	2.78308	34997.1	0.956682
orf19.1048	IFD6	427999	8.53472	253792	7.42951	213198	6.26289	119965	3.43845	124732	4.23666	135354	4.66647	234666	5.64888	81803.8	2.82444	166883	3.43845	89361.2	3.37705	77152.6	2.64024	103323	2.82444
orf19.1049	orf19.1049	241907	4.82388	233443	6.83382	196141	5.76185	130902	3.7519	268261	9.11177	69959.9	2.41194	172561	4.15389	465710	16.0796	364192	7.50381	418396	15.8116	516862	17.6875	553907	15.1416
orf19.105	HAL22	366366	7.3057	281507	8.24082	356133	10.4618	303830	8.70839	263268	8.94217	230555	7.9486	286498	6.89658	279304	9.64352	295008	6.07834	225796	8.53305	225441	7.71481	213804	5.84456
orf19.1050	orf19.1050	347788	6.93523	291770	8.54129	265906	7.81126	206308	5.9132	330989	11.2424	196926	6.78923	191058	4.59915	266409	9.19831	255105	5.25617	214423	8.10327	221859	7.59225	328479	8.9793
orf19.1051	HTA2	1.62496e+08	3240.33	1.1368e+08	3327.86	1.23084e+08	3615.71	1.13703e+08	3258.96	1.25327e+08	4256.86	8.76837e+07	3022.98	5.06943e+07	1220.31	1.84925e+07	638.49	4.24028e+07	873.667	9.73591e+06	367.93	1.92953e+07	660.305	1.17661e+07	321.639
orf19.1052	orf19.1052	5.27986e+07	1052.86	5.60808e+07	1641.71	4.78367e+07	1405.25	4.37578e+07	1254.19	8.2832e+07	2813.47	3.67156e+07	1265.81	2.04768e+07	492.918	1.21552e+07	419.683	1.5949e+07	328.612	4.84117e+06	182.953	1.51068e+07	516.97	7.20681e+06	197.005
orf19.1053	orf19.1053	726120	14.4796	681679	19.9555	756384	22.2195	811967	23.2726	632468	21.4824	731545	25.2208	741498	17.8493	832638	28.7485	687422	14.1636	1.06167e+06	40.1215	955480	32.6975	857132	23.4306
orf19.1054	orf19.1054	1.52877e+06	30.4851	1.89863e+06	55.5806	1.4563e+06	42.7802	1.76289e+06	50.5278	2.23388e+06	75.876	1.62925e+06	56.1701	2.28444e+06	54.9911	3.04881e+06	105.266	3.17168e+06	65.3493	2.73201e+06	103.245	3.52887e+06	120.762	4.24516e+06	116.046
orf19.1055	CDC3	6.19892e+06	123.613	4.88722e+06	143.069	5.66085e+06	166.293	5.19045e+06	148.769	4.26065e+06	144.717	4.64034e+06	159.981	1.02526e+07	246.802	9.43344e+06	325.708	1.08992e+07	224.566	1.57851e+07	596.535	1.20769e+07	413.283	1.34556e+07	367.823
orf19.1057	orf19.1057	734511	14.6469	1.25323e+06	36.687	726532	21.3426	486687	13.9494	915833	31.1072	679749	23.435	620051	14.9259	1.01004e+06	34.8735	697335	14.3679	553680	20.9241	1.04353e+06	35.7105	831780	22.7375
orf19.1058	orf19.1058	1.92139e+06	38.3144	2.52356e+06	73.8747	2.08463e+06	61.2382	2.12243e+06	60.8332	2.9071e+06	98.7426	2.10519e+06	72.5786	2.06276e+06	49.6548	2.89271e+06	99.8766	2.17014e+06	44.7136	2.85507e+06	107.896	3.36832e+06	115.267	3.41957e+06	93.4774
orf19.1059	HHF1	4.44418e+07	886.213	2.2096e+07	646.839	3.07671e+07	903.814	2.87394e+07	823.729	3.18432e+07	1081.58	1.88513e+07	649.919	1.71828e+07	413.625	4.62622e+06	159.73	1.04219e+07	214.733	4.12186e+06	155.769	6.40347e+06	219.133	4.57154e+06	124.967
orf19.1060	orf19.1060	75318.7	1.50193	91210.5	2.6701	79532.1	2.33634	40756.7	1.16817	54045	1.83569	19362	0.667524	55460.6	1.33505	33833.5	1.16817	105293	2.16945	30911.3	1.16817	34136	1.16817	85467.3	2.33634
orf19.1061	HHT21	3.26129e+07	650.334	1.85058e+07	541.739	2.62131e+07	770.035	2.65302e+07	760.409	1.97061e+07	669.338	1.62862e+07	561.484	1.10525e+07	266.057	3.05943e+06	105.633	5.36639e+06	110.569	2.27272e+06	85.8885	5.35139e+06	183.13	1.85989e+06	50.842
orf19.1062	orf19.1062	9916.74	0.19775	3377.57	0.098875	8414.6	0.247187	12073.9	0.346062	16010.5	0.543812	12905.7	0.444937	10268.7	0.247187	10022.9	0.346062	4798.82	0.098875	17006.3	0.642687	18780.5	0.642687	14468.1	0.3955
orf19.1063	orf19.1063	918060	18.307	580953	17.0068	745358	21.8956	841951	24.132	557355	18.9311	917196	31.6212	1.29849e+06	31.2572	1.47318e+06	50.8644	1.32268e+06	27.2525	2.19369e+06	82.9017	1.74927e+06	59.8619	1.79412e+06	49.0441
orf19.1064	ACS2	2.17249e+07	433.216	1.72546e+07	505.112	1.91099e+07	561.372	2.80229e+07	803.193	1.7601e+07	597.836	2.55113e+07	879.528	2.04556e+07	492.408	1.49497e+07	516.169	2.13673e+07	440.252	2.01401e+07	761.116	2.30791e+07	789.791	1.92225e+07	525.466
orf19.1065	SSA2	7.29523e+06	145.474	1.4859e+07	434.981	1.13093e+07	332.222	1.34108e+07	384.381	1.74877e+07	593.988	1.09718e+07	378.262	1.4213e+07	342.136	2.6536e+07	916.208	1.84872e+07	380.91	1.43982e+07	544.123	3.4481e+07	1179.97	1.76547e+07	482.609
orf19.1066	GIG1	164236	3.27502	198889	5.82226	226070	6.64102	174569	5.00351	206233	7.00491	129298	4.45767	113376	2.72919	255579	8.82437	167781	3.45697	252763	9.55215	340274	11.6445	386042	10.5528
orf19.1067	GPM2	2.99461e+06	59.7156	1.93205e+06	56.5588	1.54326e+06	45.3347	917816	26.3064	937137	31.8308	1.77533e+06	61.2063	1.95251e+06	47.0008	891433	30.7785	1.09376e+06	22.5358	385177	14.5562	509919	17.4499	349649	9.558
orf19.1069	RPN4	365466	7.28775	478082	13.9954	501107	14.7205	1.12079e+06	32.1241	766439	26.0329	1.19996e+06	41.3698	585915	14.1042	749785	25.8878	341388	7.03395	1.47559e+06	55.764	1.70793e+06	58.447	986814	26.9756
orf19.107	orf19.107	101560	2.02522	170293	4.98515	168944	4.96289	200329	5.74182	210325	7.1439	171710	5.91986	53622.4	1.2908	39318.9	1.35756	58327.4	1.20178	48878.7	1.84718	36418.8	1.24629	48033.8	1.31305
orf19.1070	orf19.1070	352832	7.03583	345349	10.1097	392982	11.5442	426604	12.2273	380098	12.9104	394289	13.5935	323497	7.78723	340289	11.7492	298380	6.14781	285593	10.7928	351316	12.0224	254884	6.96752
orf19.1075	orf19.1075	96292.4	1.92017	91830.1	2.68823	72835.5	2.13961	74649.9	2.13961	108218	3.67575	70017.5	2.41392	113954	2.74309	77858.9	2.68823	141122	2.90768	50810.2	1.92017	40079.1	1.37155	80277.9	2.19448
orf19.1075.1	orf19.1075.1	2.7501e+06	54.8397	3.40604e+06	99.7086	2.71537e+06	79.7668	1.21757e+06	34.898	2.64199e+06	89.7377	2.31369e+06	79.7668	2.07105e+06	49.8543	2.45467e+06	84.7523	3.3875e+06	69.796	659605	24.9271	1.89388e+06	64.8106	2.73564e+06	74.7814
orf19.1077	ATM1	96129.2	1.91691	95246.2	2.78824	66949.3	1.9667	51245.7	1.4688	89418.4	3.03719	54879.3	1.89202	131342	3.16166	276154	9.53477	148616	3.06208	194991	7.36891	204421	6.99549	159373	4.35662
orf19.1078	HBR2	4.4428e+06	88.5939	3.1286e+06	91.5866	3.19212e+06	93.7718	5.39307e+06	154.576	4.42644e+06	150.348	4.67235e+06	161.084	3.13769e+06	75.5304	2.30177e+06	79.4732	3.58051e+06	73.7728	3.18273e+06	120.279	2.99005e+06	102.322	2.591e+06	70.8276
orf19.1080	orf19.1080	9110.62	0.181675	11170.8	0.327015	8658.25	0.254345	12677.1	0.36335	11767.2	0.399685	11593.1	0.399685	15094.3	0.36335	22099.6	0.763034	14107.9	0.29068	14422.1	0.545024	10617.7	0.36335	22596.4	0.617694
orf19.1082	orf19.1082	196982	3.92803	329863	9.6564	267431	7.85605	262672	7.52872	457765	15.5484	199386	6.87405	142781	3.43702	170650	5.89204	142983	2.94602	112603	4.25536	220003	7.52872	191592	5.23737
orf19.1082.1	orf19.1082.1	1.42741e+08	2846.39	1.31088e+08	3837.48	1.3301e+08	3907.3	1.19034e+08	3411.75	1.20525e+08	4093.76	8.82418e+07	3042.23	1.28856e+08	3101.83	1.29861e+08	4483.73	1.60504e+08	3307.03	9.92467e+07	3750.63	1.50977e+08	5166.59	1.71592e+08	4690.63
orf19.1083	orf19.1083	479933	9.57034	661111	19.3534	626236	18.3963	345034	9.88935	704406	23.9258	453404	15.6316	287135	6.91191	360339	12.4414	299338	6.16755	270127	10.2084	341810	11.6971	361770	9.88935
orf19.1084	CDC39	321519	6.41141	282781	8.27814	198358	5.82697	308297	8.83641	285322	9.69126	344862	11.8895	347877	8.37409	292308	10.0925	287041	5.9142	313226	11.8371	257706	8.81896	229435	6.27184
orf19.1085	orf19.1085	1.96493e+06	39.1826	1.38779e+06	40.6262	1.30926e+06	38.4609	1.65486e+06	47.4316	1.25073e+06	42.4822	1.26513e+06	43.6165	1.84618e+06	44.4414	2.29656e+06	79.2933	1.6765e+06	34.5426	2.65482e+06	100.328	2.33517e+06	79.912	2.11611e+06	57.8459
orf19.1086	orf19.1086	239682	4.77951	546320	15.993	560067	16.4525	520572	14.9206	589016	20.0065	387461	13.3581	291462	7.01607	501358	17.3104	214126	4.41185	411034	15.5334	641926	21.9673	457282	12.5002
orf19.1087	orf19.1087	32306.7	0.644228	55803	1.63358	47777	1.4035	65824.7	1.88667	77899.5	2.64594	59395.7	2.04772	30585.8	0.73626	39982.9	1.38049	25683.7	0.529187	39573.7	1.49553	32944.6	1.1274	28617.1	0.782277
orf19.1089	PEX11	2.28144e+06	45.4942	1.80221e+06	52.7579	1.98466e+06	58.3014	1.94407e+06	55.7208	2.33833e+06	79.4236	1.59127e+06	54.8606	3.04134e+06	73.2112	2.77092e+06	95.6716	4.73148e+06	97.4875	2.61253e+06	98.73	2.36e+06	80.7617	3.20265e+06	87.5476
orf19.109	orf19.109	314386	6.26917	488541	14.3016	384141	11.2845	436088	12.4992	498345	16.9268	468242	16.1431	389024	9.36458	466416	16.1039	344205	7.092	404359	15.2811	391583	13.4004	319639	8.73766
orf19.1090	orf19.1090	141636	2.82436	108540	3.1774	252381	7.41395	135493	3.88349	207881	7.0609	61441.9	2.11827	102663	2.47132	102252	3.53045	102809	2.11827	130789	4.94263	103166	3.53045	180810	4.94263
orf19.1091	orf19.1091	151925	3.02953	233083	6.82327	277799	8.16062	374230	10.7262	302935	10.2895	276287	9.52528	77099	1.85593	32409.9	1.11902	39739.5	0.818792	42610.4	1.61029	29509.5	1.00984	29952.9	0.818792
orf19.1092	orf19.1092	709377	14.1457	481932	14.1081	575029	16.8921	738990	21.1809	588148	19.977	735495	25.3569	562635	13.5437	434761	15.011	491176	10.1202	760574	28.7428	537592	18.3969	503712	13.7695
orf19.1093	FLO8	115257	2.29835	127381	3.72895	76642.2	2.25144	93279.8	2.67359	110475	3.7524	117684	4.05729	145166	3.49443	124303	4.29181	127484	2.62668	108602	4.10419	123359	4.22145	85793.5	2.34525
orf19.1095	orf19.1095	1.5384e+06	30.6773	1.24282e+06	36.3822	1.37957e+06	40.5263	1.2994e+06	37.2433	1.33733e+06	45.4239	1.30662e+06	45.0472	1.09777e+06	26.4255	880707	30.4082	1.13888e+06	23.4654	787551	29.7623	876001	29.9776	866283	23.6807
orf19.1096	orf19.1096	221564	4.4182	187405	5.48611	191744	5.63268	303183	8.68983	194807	6.61683	289711	9.98807	236603	5.6955	138880	4.79511	272362	5.61174	234377	8.85734	173776	5.94677	176180	4.81605
orf19.1097	ALS2	9287.19	0.185196	3542.72	0.10371	4286.94	0.125933	3876.82	0.111117	4143.81	0.140749	9883.98	0.34076	23695.7	0.570403	15662.3	0.540772	18336.2	0.377799	4900.53	0.185196	10823.5	0.370392	3251.9	0.088894
orf19.11	orf19.11	0	0	0	0	0	0	0	0	0	0	0	0	0	0	0	0	0	0	0	0	5780.81	0.197825	10855.2	0.296738
orf19.1105	orf19.1105	834786	16.6465	400635	11.7282	495835	14.5657	428989	12.2957	540215	18.3489	312750	10.7824	385055	9.26905	394469	13.6198	431505	8.89072	355393	13.4307	425635	14.5657	664317	18.1598
orf19.1105.2	PGA56	2.84758e+09	56783.7	1.78997e+09	52399.7	1.92157e+09	56447.9	2.40012e+09	68792.1	1.86996e+09	63515.1	1.54948e+09	53420	3.67912e+09	88563.8	3.33433e+09	115124	5.8604e+09	120748	2.98399e+09	112768	3.26079e+09	111588	4.10198e+09	112132
orf19.1105.3	orf19.1105.3	277969	5.54298	216398	6.33483	215647	6.33483	110509	3.16742	163192	5.54298	114841	3.95927	263162	6.33483	45868.7	1.58371	38432.1	0.791854	41907	1.58371	23139.4	0.791854	115870	3.16742
orf19.1106	orf19.1106	3567.66	0.071143	1620.16	0.047428	2421.8	0.071143	5791.63	0.166	8378.11	0.284571	6878.48	0.237142	2955.41	0.071143	2060.5	0.071143	8056.67	0.166	6902.61	0.260857	2771.89	0.094857	7807.58	0.213428
orf19.1107	orf19.1107	537290	10.7141	430581	12.6048	536357	15.756	307842	8.82338	367390	12.4788	369268	12.7309	507921	12.2267	606019	20.924	446589	9.20153	680423	25.7139	570921	19.5375	599439	16.3863
orf19.1108	HAM1	5.87227e+06	117.099	4.99474e+06	146.216	6.03724e+06	177.35	5.23772e+06	150.124	6.33841e+06	215.29	4.37637e+06	150.88	3.49785e+06	84.2003	5.18767e+06	179.115	3.9826e+06	82.0574	3.69896e+06	139.788	4.339e+06	148.485	4.61568e+06	126.174
orf19.1109	orf19.1109	1.17225e+07	233.758	1.12531e+07	329.423	1.22351e+07	359.42	1.44445e+07	414.008	1.58488e+07	538.319	1.04252e+07	359.42	9.2056e+06	221.597	9.16533e+06	316.451	7.63346e+06	157.28	1.03974e+07	392.93	9.88694e+06	338.341	9.4509e+06	258.35
orf19.111	CAN2	199142	3.9711	142609	4.17474	134026	3.93716	176443	5.05721	189860	6.44879	105340	3.63169	91648.6	2.20617	30473.9	1.05217	87307	1.79887	49396.8	1.86676	14877.3	0.509115	47181.7	1.28976
orf19.1110	orf19.1110	269006	5.36424	107264	3.14004	173699	5.10257	175743	5.03715	175264	5.953	184056	6.34551	138597	3.3363	181889	6.28009	123825	2.55129	150600	5.69133	128079	4.38298	126834	3.46713
orf19.1111	orf19.1111	237860	4.74316	468468	13.7139	189544	5.56806	172681	4.94939	482684	16.3948	125615	4.33071	175623	4.2276	465882	16.0855	275246	5.67117	305590	11.5486	319391	10.9299	471504	12.889
orf19.1112	BUD7	308284	6.1475	240832	7.05011	285669	8.39182	349811	10.0263	271485	9.22125	322660	11.124	454008	10.9289	483276	16.6861	460570	9.48959	679087	25.6634	552468	18.906	503317	13.7587
orf19.1113	orf19.1113	31764.7	0.63342	95823.8	2.80515	98571.5	2.89564	31570.9	0.904886	55946	1.90026	36745.6	1.26684	15036.3	0.361954	41932.9	1.44782	26350.8	0.542932	26338.9	0.995375	42307.9	1.44782	33102.4	0.904886
orf19.1114	orf19.1114	261957	5.22369	508888	14.8972	250267	7.35186	324002	9.28656	586687	19.9274	230081	7.93227	80371.4	1.9347	252155	8.70615	140849	2.90205	117748	4.44981	282677	9.6735	141550	3.8694
orf19.1115	GUK1	5.8352e+06	116.36	5.26514e+06	154.132	6.10877e+06	179.451	5.45963e+06	156.484	6.52159e+06	221.512	4.1055e+06	141.541	2.58072e+06	62.1231	1.89143e+06	65.3054	2.35702e+06	48.5639	1.63288e+06	61.708	1.89621e+06	64.8903	2.19159e+06	59.9094
orf19.1116	orf19.1116	865412	17.2572	515302	15.0849	513512	15.0849	395781	11.3439	412142	13.9988	294033	10.1371	446181	10.7405	398455	13.7575	439282	9.05097	290594	10.9818	313856	10.7405	344345	9.41301
orf19.1117	orf19.1117	10934.3	0.21804	59586.1	1.74432	25978.4	0.763141	30429.2	0.872161	85056.6	2.88903	205543	7.08631	6793.38	0.16353	66308.2	2.28942	5291.21	0.10902	47599.5	1.79883	108316	3.70668	33899.3	0.926671
orf19.1119	MTR10	443526	8.84435	425837	12.466	454855	13.3618	732198	20.9863	409101	13.8955	694417	23.9407	526572	12.6756	362154	12.5041	433880	8.93965	553811	20.9291	379874	12.9997	383509	10.4836
orf19.1120	FAV2	80784.2	1.61092	94335.3	2.76157	94007.8	2.76157	120437	3.45196	162608	5.52314	46725.8	1.61092	497126	11.9668	593207	20.4817	591970	12.1969	1.44323e+06	54.541	1.1634e+06	39.8127	3.07279e+06	83.9978
orf19.1121	orf19.1121	1.43695e+06	28.6542	944976	27.6632	964183	28.3238	757718	21.7177	882511	29.9754	658679	22.7086	686082	16.5154	672056	23.2041	897748	18.4972	471980	17.8366	407805	13.9555	516558	14.1206
orf19.1122	orf19.1122	16019.5	0.319445	2728.06	0.079861	0	0	19504.2	0.559029	4702.43	0.159723	2316.43	0.079861	9952.81	0.239584	20817.1	0.718752	3876.01	0.079861	42264.7	1.59723	35005.4	1.19792	40900.6	1.11806
orf19.1123	orf19.1123	0	0	46368.7	1.3574	69311.6	2.0361	35519.1	1.01805	49954.3	1.69675	59058.4	2.0361	0	0	0	0	0	0	17959.3	0.678699	19832.8	0.678699	12414	0.33935
orf19.1124	orf19.1124	86428.1	1.72346	92149.8	2.69759	51016.6	1.49866	109804	3.14719	105894	3.59679	39122.8	1.3488	56031.8	1.3488	62938	2.17306	72736.5	1.49866	39656.6	1.49866	56931.7	1.94826	57565	1.5736
orf19.1124.2	orf19.1124.2	29413.7	0.586538	17531.6	0.513221	9983.29	0.293269	10232	0.293269	21585.5	0.733173	21266.2	0.733173	9137.25	0.219952	2123.48	0.073317	14233.6	0.293269	0	0	2142.46	0.073317	5364.16	0.146635
orf19.113	CIP1	14706.8	0.293269	10018.1	0.293269	7487.47	0.219952	48601.9	1.39303	36695.3	1.24639	65925.2	2.27284	21320.2	0.513221	40346.1	1.39303	39142.4	0.80649	104764	3.95913	94268.4	3.22596	93872.7	2.5661
orf19.1133	MSB1	57306.3	1.14275	103303	3.02409	58825.4	1.72805	65152.9	1.86741	80416.9	2.73144	58207.8	2.00677	54419.1	1.30998	112207	3.87419	64255.1	1.32391	98459.7	3.72089	137238	4.69641	139686	3.81844
orf19.1135	CAS1	174200	3.47373	131934	3.86224	150147	4.41072	149901	4.29646	113036	3.83939	253883	8.75289	253485	6.10188	227694	7.8616	163049	3.35946	316276	11.9524	228395	7.81589	166368	4.54784
orf19.1136	orf19.1136	2.36478e+06	47.1561	1.96882e+06	57.6353	1.48635e+06	43.6631	898794	25.7612	1.60044e+06	54.3606	1.14616e+06	39.5151	1.75944e+06	42.3532	2.251e+06	77.7203	1.81188e+06	37.3319	2.12591e+06	80.3401	2.16268e+06	74.0089	2.60356e+06	71.1708
orf19.1137	orf19.1137	673886	13.438	658946	19.29	807911	23.7332	612520	17.5561	590254	20.0486	581523	20.0486	450194	10.8371	737600	25.4671	410256	8.45292	521909	19.7235	544688	18.6398	487621	13.3296
orf19.1139	orf19.1139	144770	2.88686	170335	4.98639	176763	5.19259	256380	7.34836	200891	6.82348	201182	6.93595	137058	3.29926	192198	6.63602	144661	2.98059	247524	9.35416	246504	8.43562	212584	5.8112
orf19.114	orf19.114	77247.1	1.54038	109624	3.20913	117983	3.46586	107486	3.08077	134163	4.55697	165688	5.71226	103985	2.50312	113394	3.91514	68531.3	1.41202	110393	4.17188	93776.8	3.20913	124440	3.40168
orf19.1140	orf19.1140	3.19537e+06	63.7188	3.73491e+06	109.336	3.41383e+06	100.285	2.57258e+06	73.7352	3.87272e+06	131.541	2.56229e+06	88.3374	2.92775e+06	70.4769	3.41833e+06	118.025	3.06912e+06	63.2361	3.21889e+06	121.645	3.72043e+06	127.317	3.51408e+06	96.0609
orf19.1142	orf19.1142	217650	4.34016	199034	5.82651	202390	5.94542	173206	4.96442	171539	5.82651	185385	6.39133	272918	6.56969	295316	10.1964	336168	6.92641	365777	13.8231	277109	9.48294	419764	11.4747
orf19.1143	orf19.1143	289502	5.77296	319791	9.36155	348778	10.2457	297586	8.52941	278678	9.46557	304726	10.5057	289513	6.96915	390136	13.4702	219605	4.52475	393598	14.8745	440738	15.0825	405247	11.0778
orf19.1144	orf19.1144	143182	2.85519	175230	5.12967	144419	4.24246	142389	4.08115	180469	6.12979	139900	4.82318	142065	3.41978	159783	5.51682	131529	2.71001	94760.4	3.58109	131043	4.48443	102088	2.79067
orf19.1146	orf19.1146	0	0	10559.9	0.309131	0	0	10785.4	0.309131	0	0	17933.1	0.618263	0	0	17906.6	0.618263	15003.5	0.309131	16360	0.618263	9033.38	0.309131	0	0
orf19.1148	orf19.1148	8704.95	0.173585	5929.68	0.173585	11818.2	0.347171	6056.29	0.173585	2555.28	0.086793	5034.97	0.173585	3605.55	0.086793	10055.1	0.347171	4212.42	0.086793	2296.65	0.086793	17753.7	0.607549	9525.1	0.260378
orf19.1149	MRF1	268721	5.35857	189018	5.53331	208189	6.11576	264179	7.57189	265796	9.02802	261864	9.02802	493604	11.882	620798	21.4343	859376	17.7066	816862	30.87	507206	17.3571	788366	21.5508
orf19.115	orf19.115	90413.3	1.80293	58910.4	1.72454	98732.6	2.90037	103927	2.97876	53080.5	1.80293	102317	3.52748	91179.5	2.19487	56758.7	1.95971	76090.4	1.56777	122381	4.62491	59556.9	2.0381	111836	3.05715
orf19.1150	orf19.1150	35796.2	0.713811	55939.3	1.63757	40022.1	1.17569	32229.3	0.923756	34613.7	1.17569	45062.9	1.55359	80238	1.93149	72967.1	2.51933	61137	1.25967	56665.2	2.14143	87116.4	2.98121	66049.3	1.80552
orf19.1150.1	orf19.1150.1	3.02587e+06	60.3389	1.53492e+06	44.9332	1.6607e+06	48.7847	1.29895e+06	37.2304	1.1339e+06	38.5142	1.30332e+06	44.9332	3.57324e+06	86.015	1.00393e+06	34.6628	2.67927e+06	55.2037	951194	35.9466	487697	16.6895	1.45588e+06	39.798
orf19.1152	orf19.1152	1.32486e+07	264.19	7.65121e+06	223.982	6.74724e+06	198.207	4.30447e+06	123.375	4.10783e+06	139.527	4.6626e+06	160.748	1.34056e+07	322.698	2.87405e+06	99.2323	1.27097e+07	261.87	1.25721e+06	47.5112	1.07956e+06	36.9436	1.27918e+06	34.9676
orf19.1153	GAD1	1.93526e+06	38.5909	1.66493e+06	48.7393	1.55517e+06	45.6846	1.66733e+06	47.7889	1.45293e+06	49.3502	2.50649e+06	86.4138	2.11497e+06	50.9115	1.57874e+06	54.5093	1.85321e+06	38.1836	1.36335e+06	51.5225	1.51351e+06	51.794	1.05786e+06	28.9177
orf19.1154	EGD1	9.54312e+07	1902.99	8.00236e+07	2342.61	9.94954e+07	2922.78	8.5019e+07	2436.82	8.17897e+07	2778.07	6.45253e+07	2224.57	7.62567e+07	1835.65	5.86992e+07	2026.71	8.83208e+07	1819.76	5.36243e+07	2026.52	5.93678e+07	2031.63	5.96778e+07	1631.35
orf19.1155	DPP2	1.76109e+06	35.118	1.13269e+06	33.1583	1.09673e+06	32.2176	1.06115e+06	30.4147	888521	30.1795	895841	30.885	2.0548e+06	49.4631	1.74136e+06	60.1239	2.61751e+06	53.9312	1.53288e+06	57.929	1.54619e+06	52.9121	2.22812e+06	60.9078
orf19.1156	FUS1	21523.5	0.4292	18326.8	0.536499	10957.9	0.3219	18718.1	0.536499	20533.7	0.697449	12449.2	0.4292	13372.4	0.3219	21754	0.751099	13019.3	0.26825	9937.54	0.37555	21948.5	0.751099	27476.6	0.751099
orf19.1158	orf19.1158	244774	4.88104	300631	8.80067	163640	4.80709	232223	6.65597	289585	9.83604	156594	5.39873	218130	5.25082	308441	10.6495	276381	5.69455	266146	10.0579	356582	12.2026	384169	10.5016
orf19.1159	orf19.1159	157345	3.13761	137615	4.02854	167465	4.91946	114875	3.29256	109482	3.71865	110109	3.79612	120688	2.90519	111068	3.83486	112801	2.32416	187576	7.08868	161867	5.53924	153039	4.18348
orf19.1160	orf19.1160	2.99798e+06	59.7827	2.23854e+06	65.531	1.90202e+06	55.8738	1.43197e+06	41.0431	1.79054e+06	60.8174	1.21049e+06	41.7329	2.56469e+06	61.7371	2.55726e+06	88.2944	4.20719e+06	86.6849	1.74621e+06	65.9909	2.24081e+06	76.6828	3.54539e+06	96.9169
orf19.1161	PLD1	115200	2.2972	136443	3.99423	90176.5	2.64902	109030	3.12502	141053	4.79101	109252	3.76658	190431	4.58405	333566	11.517	219973	4.53231	300923	11.3722	432101	14.7869	288447	7.88499
orf19.1162	orf19.1162	720830	14.3741	911891	26.6947	938683	27.5747	542442	15.5475	1.66685e+06	56.6162	433947	14.9608	694618	16.7209	2.74427e+06	94.7515	1.23866e+06	25.5213	1.55248e+06	58.6697	2.48593e+06	85.071	3.09059e+06	84.4843
orf19.1162.1	orf19.1162.1	77593.8	1.5473	5285.57	0.15473	42137.7	1.23784	64781.2	1.85676	40998.9	1.39257	49368.5	1.70203	57850.1	1.39257	94109.7	3.24933	60077.6	1.23784	110548	4.1777	72343.8	2.47568	107546	2.93987
orf19.1163	orf19.1163	256444	5.11375	312079	9.1358	275788	8.10156	276645	7.92919	329868	11.2043	249991	8.61868	303138	7.29715	214674	7.41207	256558	5.28612	269113	10.17	171260	5.8607	203885	5.57341
orf19.1164	GAR1	9.76811e+06	194.786	1.06941e+07	313.059	1.19325e+07	350.529	9.24092e+06	264.863	1.07537e+07	365.259	8.27988e+06	285.457	3.29138e+06	79.2301	2.26573e+06	78.229	2.86668e+06	59.065	1.36237e+06	51.4853	1.73435e+06	59.3511	1.90435e+06	52.0573
orf19.1166	CTA3	312183	6.22524	199422	5.83789	218038	6.40508	269804	7.73313	186537	6.33591	289710	9.98805	306308	7.37345	246811	8.52166	335037	6.9031	183397	6.93076	165338	5.65805	147266	4.02565
orf19.1167	orf19.1167	45450.5	0.906328	32781.4	0.959642	36297.3	1.06627	20460.8	0.586448	21974.6	0.746388	24742.3	0.853015	97449	2.34579	74117.2	2.55904	90563.5	1.86597	73358.7	2.7723	54527.1	1.86597	76061.8	2.07922
orf19.1168	ZCF3	1.38009e+06	27.5204	1.62132e+06	47.4627	1.83293e+06	53.8442	1.58637e+06	45.4684	1.90229e+06	64.613	910079	31.3759	999655	24.0637	747011	25.792	1.11629e+06	23.0001	1.1328e+06	42.8095	901320	30.8441	1.54173e+06	42.1447
orf19.1169	orf19.1169	61660	1.22956	84003.7	2.45913	130219	3.82531	76264.4	2.18589	84466.2	2.86898	67365.9	2.32251	119183	2.86898	178058	6.14781	149190	3.07391	206060	7.78723	227557	7.78723	242390	6.62598
orf19.117	orf19.117	362836	7.23531	361328	10.5775	278807	8.19022	258843	7.41895	227073	7.71277	482583	16.6375	350919	8.44731	474424	16.3804	304814	6.2804	752218	28.4271	592430	20.2736	546827	14.9481
orf19.1170	ARO7	572958	11.4254	612900	17.942	616534	18.1113	525593	15.0645	565611	19.2115	441867	15.2338	646907	15.5723	615249	21.2427	788653	16.2494	761424	28.775	652901	22.3429	696600	19.0423
orf19.1171	orf19.1171	27385.3	0.54609	8479.29	0.248223	18589.7	0.54609	7794.31	0.2234	12423.6	0.421979	7199.87	0.248223	2062.34	0.049645	3594.62	0.124111	7228.38	0.148934	6568.3	0.248223	5077.46	0.173756	8172.39	0.2234
orf19.1177	orf19.1177	482239	9.61632	802625	23.496	698246	20.5117	633002	18.1431	673621	22.8802	578467	19.9432	464422	11.1796	513128	17.7168	273595	5.63715	481344	18.1905	528791	18.0957	405503	11.0848
orf19.1178	orf19.1178	483989	9.65123	216899	6.34949	259375	7.61939	106334	3.04776	168243	5.71454	147337	5.0796	300699	7.23842	327341	11.3021	511559	10.5402	191538	7.23842	285737	9.77822	371641	10.1592
orf19.1179	orf19.1179	6.04788e+07	1206.01	5.06022e+07	1481.33	5.59138e+07	1642.52	4.08864e+07	1171.89	4.98012e+07	1691.55	2.80986e+07	968.728	5.4108e+07	1302.49	5.38537e+07	1859.41	7.95473e+07	1638.99	3.87517e+07	1464.47	4.79173e+07	1639.78	7.7748e+07	2125.32
orf19.118	FAD2	1.03078e+07	205.547	8.69343e+06	254.491	9.44454e+06	277.443	1.35582e+07	388.604	9.88874e+06	335.881	9.80662e+06	338.093	8.49482e+06	204.487	6.57525e+06	227.024	9.30952e+06	191.813	1.07427e+07	405.979	1.23213e+07	421.648	1.24456e+07	340.213
orf19.1180	orf19.1180	264673	5.27785	247066	7.23261	287797	8.45433	240406	6.89053	231641	7.86791	283496	9.7738	511590	12.315	709108	24.4834	557378	11.4842	774590	29.2725	724017	24.7766	606035	16.5666
orf19.1181	orf19.1181	147449	2.94029	153615	4.49691	153081	4.49691	96550.5	2.76733	106934	3.63212	90301.9	3.11325	134121	3.22855	128574	4.43926	106329	2.1908	120520	4.55457	107822	3.68978	105452	2.88264
orf19.1182	orf19.1182	278152	5.54664	290526	8.50485	281964	8.28298	209000	5.99037	237329	8.06111	298172	10.2798	288791	6.95179	302015	10.4277	258434	5.32477	334639	12.6463	304716	10.4277	278658	7.61738
orf19.1183	orf19.1183	312024	6.22207	306742	8.97958	299660	8.80281	292324	8.37858	306003	10.3937	268662	9.2624	356875	8.5907	452570	15.6259	384343	7.919	427514	16.1562	383269	13.1158	365994	10.0048
orf19.1185	orf19.1185	423618	8.44737	494404	14.4732	394916	11.6011	381176	10.9253	399579	13.5721	444306	15.3179	465555	11.2068	774757	26.75	560316	11.5447	582665	22.0195	646741	22.1321	566537	15.4869
orf19.1186	orf19.1186	1.07828e+06	21.502	966269	28.2865	1.13702e+06	33.4011	699206	20.0407	1.15853e+06	39.3507	690285	23.7983	1.33552e+06	32.1485	2.04664e+06	70.6642	1.98584e+06	40.9163	2.15159e+06	81.3108	2.70241e+06	92.4793	2.89813e+06	79.2232
orf19.1187	CPH2	666071	13.2821	744126	21.7835	338738	9.95077	336610	9.64792	498673	16.9379	389022	13.4119	495152	11.9193	862101	29.7658	713931	14.7098	246711	9.32344	482315	16.5053	270639	7.39818
orf19.1189	orf19.1189	204536	4.07866	248529	7.27545	191379	5.62194	101919	2.9212	127383	4.32669	188648	6.50381	206071	4.96054	438995	15.1572	135091	2.78341	238460	9.01164	492850	16.8658	227840	6.22823
orf19.119	orf19.119	482550	9.62253	352185	10.3099	345112	10.138	431646	12.3718	442655	15.0352	318981	10.9972	374756	9.02112	358323	12.3718	321078	6.61549	491062	18.5577	341442	11.6845	433726	11.8563
orf19.1190	orf19.1190	496401	9.89874	254600	7.45317	239841	7.04558	302022	8.65655	212002	7.20085	379448	13.0819	585375	14.0911	510431	17.6236	717816	14.7899	670242	25.3291	563772	19.2928	568022	15.5274
orf19.1191	orf19.1191	265376	5.29187	238931	6.99448	256899	7.54667	263299	7.54667	182895	6.2122	340357	11.7342	530472	12.7695	539102	18.6136	466774	9.6174	812783	30.7159	650153	22.2489	638834	17.4632
orf19.1192	DNA2	26977	0.537947	32479	0.950791	30236.9	0.888239	27061.8	0.775645	19889.4	0.675562	26852.6	0.92577	25985.4	0.62552	31523.3	1.08841	39466.9	0.813176	31449	1.18849	24859.2	0.850707	26543.9	0.725603
orf19.1193	GNP1	1.8502e+07	368.948	1.11318e+07	325.872	1.02418e+07	300.864	8.7102e+06	249.652	6.3791e+06	216.673	1.22044e+07	420.758	3.29205e+07	792.463	1.81184e+07	625.574	3.05729e+07	629.925	7.61325e+06	287.712	1.05309e+07	360.379	7.93964e+06	217.038
orf19.1195	orf19.1195	167914	3.34838	161431	4.72572	175421	5.15318	150793	4.32202	160106	5.43815	234195	8.0741	317657	7.64665	332203	11.47	350378	7.2192	421648	15.9345	369871	12.6573	330114	9.024
orf19.1196	orf19.1196	39733.3	0.792322	51936.9	1.5204	24784.9	0.72808	15689.6	0.449696	25218.3	0.856565	10559.2	0.36404	39141.8	0.942221	122802	4.24	51965.9	1.07071	45898.3	1.73454	63201.7	2.16283	65802.8	1.79879
orf19.1198	orf19.1198	1.20538e+06	24.0364	938381	27.4702	874137	25.6786	562550	16.1238	637334	21.6477	493664	17.0196	849673	20.4533	1.01181e+06	34.9349	1.04341e+06	21.4984	726897	27.4702	754739	25.8279	1.01583e+06	27.7688
orf19.1199	NOP5	2.19553e+06	43.7812	3.91486e+06	114.604	4.14622e+06	121.799	5.16786e+06	148.121	5.97988e+06	203.113	4.23264e+06	145.925	989619	23.8221	832554	28.7456	876791	18.0654	534156	20.1863	866560	29.6545	622072	17.005
orf19.120	orf19.120	211031	4.20817	177395	5.19306	219450	6.44655	203049	5.8198	221427	7.52098	116867	4.02909	204572	4.92445	194490	6.71516	217277	4.47677	267723	10.1175	217160	7.43144	334087	9.13261
orf19.1200	orf19.1200	164772	3.28572	167260	4.89637	210542	6.18489	139362	3.99441	212439	7.2157	117729	4.05883	104379	2.51261	119421	4.12326	96932.8	1.9972	59667.8	2.25491	86601.6	2.96359	91915.8	2.51261
orf19.1201	orf19.1201	415455	8.28458	495591	14.5079	446642	13.1206	406598	11.6539	364112	12.3674	557634	19.225	528588	12.7242	437412	15.1025	305893	6.30262	468860	17.7187	466806	15.9746	348017	9.5134
orf19.1202	orf19.1202	192278	3.83422	218809	6.40541	234940	6.9016	270695	7.75866	203192	6.9016	277382	9.56301	239859	5.77389	401087	13.8483	264906	5.45813	729309	27.5613	532534	18.2238	511547	13.9836
orf19.1203	SRO77	194355	3.87563	145631	4.26319	150861	4.4317	258679	7.41424	114599	3.89248	311341	10.7338	394804	9.50371	407513	14.0702	295236	6.08305	843620	31.8812	525395	17.9795	499303	13.6489
orf19.1203.1	orf19.1203.1	2.72012e+07	542.42	2.48317e+07	726.922	2.35324e+07	691.289	1.95325e+07	559.841	2.97942e+07	1011.99	1.41714e+07	488.574	5.30271e+07	1276.47	8.65083e+07	2986.87	9.96928e+07	2054.07	7.27087e+07	2747.73	1.03896e+08	3555.42	1.52861e+08	4178.61
orf19.1204	orf19.1204	360270	7.18414	318511	9.32409	321308	9.43873	305313	8.75089	231761	7.87198	362450	12.4958	393692	9.47695	380729	13.1454	319002	6.57272	462109	17.4636	424334	14.5211	494863	13.5276
orf19.1207	orf19.1207	0	0	0	0	0	0	0	0	11546.8	0.392197	0	0	0	0	34077.5	1.17659	0	0	0	0	11460.7	0.392197	14347.3	0.392197
orf19.1208	orf19.1208	17893.1	0.356807	14219.9	0.416275	22268	0.654146	10374	0.297339	7003.22	0.237871	13799.2	0.475742	46937.9	1.12989	15501.2	0.53521	20203.6	0.416275	17309.6	0.654146	12164.3	0.416275	10877.2	0.297339
orf19.121	ARC18	5.15803e+06	102.856	3.93824e+06	115.288	3.7835e+06	111.144	3.23232e+06	92.6447	4.26564e+06	144.887	3.2882e+06	113.364	5.29343e+06	127.423	7.17963e+06	247.891	7.43421e+06	153.175	1.05227e+07	397.662	9.07317e+06	310.493	1.2766e+07	348.972
orf19.1210	orf19.1210	875867	17.4657	595316	17.4273	649438	19.0779	855792	24.5287	666778	22.6478	680296	23.4539	1.09073e+06	26.2561	782686	27.0238	1.1141e+06	22.9549	964959	36.4668	758277	25.949	946452	25.8722
orf19.1212	orf19.1212	1.51091e+06	30.129	1.82564e+06	53.4437	1.91324e+06	56.2032	2.4855e+06	71.2395	1.81054e+06	61.4969	1.62041e+06	55.8653	1.93241e+06	46.5169	2.00458e+06	69.2122	2.15927e+06	44.4895	1.95215e+06	73.7737	2.48e+06	84.868	2.38358e+06	65.1574
orf19.1214	orf19.1214	2.11182e+06	42.1119	2.33438e+06	68.3367	2.12518e+06	62.4294	1.7628e+06	50.5253	2.11469e+06	71.8274	2.09509e+06	72.2302	1.61928e+06	38.9792	1.27282e+06	43.9467	1.46828e+06	30.2525	1.18894e+06	44.9313	1.16912e+06	40.0085	1.27204e+06	34.7725
orf19.1215	orf19.1215	69571.3	1.38732	94781.8	2.77464	62460.6	1.83484	49964.2	1.43207	90911.7	3.08791	54519	1.8796	44618.4	1.07405	32403.8	1.11881	36924.3	0.760789	35526.1	1.34257	48386.5	1.65583	27831	0.760789
orf19.1217	orf19.1217	197656	3.94145	188353	5.51384	169857	4.98971	205541	5.89121	181468	6.16376	209798	7.23298	177671	4.27689	162732	5.61866	145507	2.99802	130925	4.94778	137231	4.6962	124245	3.39636
orf19.1219	orf19.1219	23050	0.45964	8722.95	0.255356	19123.9	0.561783	69491.8	1.99178	16539.6	0.561783	74067.7	2.55356	16972.8	0.408569	7395.83	0.255356	7436.1	0.153213	29731	1.12356	10446.7	0.357498	18682.7	0.510712
orf19.122	CDC20	517342	10.3163	407725	11.9357	490021	14.3949	657082	18.8333	430865	14.6348	509738	17.5737	509539	12.2656	292710	10.1064	259080	5.3381	368210	13.915	295327	10.1064	276460	7.5573
orf19.1220	RVS167	701914	13.9969	950037	27.8114	831888	24.4375	788983	22.6138	775847	26.3524	946867	32.6442	975411	23.4801	1.18844e+06	41.0332	688179	14.1792	1.06166e+06	40.1213	1.1058e+06	37.8417	898973	24.5743
orf19.1221	ALG2	902445	17.9957	854477	25.014	1.00466e+06	29.5129	1.08776e+06	31.1775	907306	30.8176	1.01916e+06	35.1365	923257	22.2246	990290	34.1917	862488	17.7707	1.24762e+06	47.1486	1.05831e+06	36.2163	990762	27.0835
orf19.1223	DBF2	217482	4.33681	263771	7.72164	180938	5.31524	203898	5.84412	323873	11.0007	245448	8.46207	193342	4.65414	165433	5.7119	106525	2.19485	170737	6.45233	116684	3.99304	130595	3.56993
orf19.1224	FRP3	4.35122e+06	86.7678	2.99597e+06	87.7041	3.8568e+06	113.297	4.69337e+06	134.521	4.95748e+06	168.386	3.68008e+06	126.874	2.32737e+06	56.0245	962730	33.2402	2.89331e+06	59.6138	2.69448e+06	101.827	2.2733e+06	77.7945	3.69933e+06	101.125
orf19.1225	PEX22	457132	9.11568	419341	12.2758	380647	11.1819	364686	10.4526	382884	13.005	310237	10.6957	282751	6.80637	239374	8.26488	300847	6.19866	607856	22.9715	571822	19.5683	471301	12.8835
orf19.1227	ZCF4	0	0	0	0	0	0	4602.5	0.131917	0	0	0	0	5480.1	0.131917	3820.69	0.131917	12805	0.263834	6981.4	0.263834	23129.1	0.791502	9651.52	0.263834
orf19.1228	HAP2	134969	2.69142	133018	3.89397	183240	5.38285	223767	6.4136	126445	4.29482	162777	5.6119	161764	3.89397	114439	3.95124	80599.2	1.66067	230324	8.70418	115462	3.95124	111026	3.03501
orf19.1229	orf19.1229	340005	6.78005	444803	13.0212	333776	9.80499	435498	12.4822	521041	17.6977	372645	12.8473	275880	6.64097	255784	8.83145	250595	5.16327	201950	7.6319	225050	7.70144	181250	4.95465
orf19.123	RCN1	173046	3.45072	142265	4.16466	137720	4.04567	166060	4.75961	189174	6.42547	151861	5.23557	227382	5.47355	268811	9.28123	231004	4.75961	425066	16.0637	295554	10.1142	309054	8.4483
orf19.1232	VRG4	1.36994e+07	273.18	1.04957e+07	307.251	1.19371e+07	350.664	1.44343e+07	413.715	1.10619e+07	375.728	1.0327e+07	356.035	1.68937e+07	406.665	9.40278e+06	324.65	1.87814e+07	386.973	1.00444e+07	379.588	9.3103e+06	318.608	1.47804e+07	404.036
orf19.1233	ADE4	3.94352e+06	78.6378	4.06126e+06	118.889	4.34514e+06	127.643	4.98158e+06	142.782	4.57757e+06	155.482	4.3444e+06	149.778	2.61252e+06	62.8887	1.50245e+06	51.8751	2.50901e+06	51.6957	1.18662e+06	44.8436	1.11123e+06	38.0274	1.00659e+06	27.516
orf19.1234	FGR6-10	24912.3	0.496776	13053.7	0.382135	16910.9	0.496776	11999.2	0.343922	2250.1	0.076427	16626.1	0.573203	20637.1	0.496776	9960.94	0.343922	7418.66	0.152854	20223.6	0.76427	6700.01	0.229281	11183.3	0.305708
orf19.1235	HOM3	1.54639e+06	30.8366	1.50639e+06	44.0981	1.415e+06	41.567	1.64179e+06	47.057	1.50086e+06	50.9784	1.53243e+06	52.8321	2.59313e+06	62.4218	2.18374e+06	75.3981	2.13162e+06	43.9198	1.60271e+06	60.568	2.09701e+06	71.7619	1.75142e+06	47.8769
orf19.1236	orf19.1236	2.12567e+06	42.388	2.10448e+06	61.6066	2.42315e+06	71.1824	2.35034e+06	67.3655	2.12133e+06	72.0529	2.25893e+06	77.8788	1.9417e+06	46.7407	1.72224e+06	59.4638	1.84602e+06	38.0354	2.03951e+06	77.0752	1.81787e+06	62.2093	1.7319e+06	47.3433
orf19.1237	ARO9	71063.3	1.41707	61146	1.78999	72358.8	2.12561	80666.7	2.31207	71363.8	2.42394	81124.7	2.79686	92949.7	2.23748	171730	5.92934	170132	3.50539	138149	5.2208	147113	5.03434	200536	5.48184
orf19.1238	TUB4	271067	5.40536	241254	7.06247	314287	9.23251	331753	9.50869	209089	7.10193	308994	10.6529	203242	4.89244	169125	5.83936	101491	2.09112	186882	7.06247	149884	5.12917	105364	2.88023
orf19.1239	orf19.1239	0	0	2226.1	0.065167	0	0	2273.63	0.065167	0	0	0	0	0	0	1887.42	0.065167	0	0	0	0	0	0	0	0
orf19.124	CIC1	566685	11.3003	1.24188e+06	36.3549	1.24923e+06	36.6973	1.63678e+06	46.9132	1.75588e+06	59.6403	1.08761e+06	37.4964	239460	5.76428	200009	6.90572	135728	2.79653	141959	5.36477	190124	6.50622	137795	3.76676
orf19.1240	orf19.1240	70939.9	1.41461	61383.5	1.79694	47070.8	1.38275	44908.6	1.28717	50090	1.70136	48424.9	1.6695	55324.6	1.33177	45954.2	1.58666	51338.2	1.05777	34903.3	1.31903	36123.8	1.23619	27506.3	0.751911
orf19.1244	GYP2	80879.2	1.61281	123463	3.61426	140233	4.11947	256266	7.3451	143594	4.8773	257012	8.86076	144493	3.47824	170526	5.88774	111285	2.29291	280230	10.5902	217476	7.44226	172734	4.72185
orf19.1246	orf19.1246	119683	2.38659	170193	4.98223	100812	2.96146	75973.3	2.17755	126681	4.30283	76804.1	2.6479	115065	2.76984	232595	8.03079	109913	2.26465	96802.9	3.65828	157807	5.40031	137013	3.74538
orf19.1247	orf19.1247	1.60835e+06	32.0721	1.50136e+06	43.9507	1.30744e+06	38.4074	1.05681e+06	30.2903	1.52128e+06	51.6718	1.15997e+06	39.9912	1.33234e+06	32.0721	1.5711e+06	54.2455	1.76799e+06	36.4276	1.49827e+06	56.6212	1.59672e+06	54.6414	1.99888e+06	54.6414
orf19.1248	orf19.1248	2.9123e+06	58.0741	3.00928e+06	88.0938	2.88811e+06	84.8411	2.80165e+06	80.3009	2.77314e+06	94.1926	2.6476e+06	91.2787	2.5589e+06	61.5979	2.64369e+06	91.2787	2.69361e+06	55.4991	2.82061e+06	106.594	2.64159e+06	90.3978	2.63016e+06	71.8981
orf19.1249	orf19.1249	603568	12.0357	600266	17.5722	589987	17.3315	604685	17.3315	571679	19.4177	428235	14.7638	543322	13.0788	446194	15.4057	560780	11.5543	445874	16.85	400945	13.7207	484318	13.2393
orf19.125	EBP1	253345	5.05195	138401	4.05156	131110	3.85148	195456	5.60216	200277	6.80262	162494	5.60216	311685	7.50289	178190	6.15237	284035	5.85226	397073	15.0058	324487	11.1043	468428	12.8049
orf19.1250	orf19.1250	290850	5.79985	478611	14.0109	474731	13.9457	441084	12.6424	777029	26.3926	398834	13.7502	175966	4.23584	141556	4.88751	136001	2.80217	105188	3.97518	140918	4.82235	83437.2	2.28084
orf19.1251	BRN1	134567	2.68341	156773	4.58938	155375	4.5643	211744	6.06902	146930	4.99064	213135	7.34803	116683	2.8088	91519.8	3.1599	87636.3	1.80566	112814	4.26336	88673.9	3.03451	70641.3	1.93105
orf19.1252	YME1	704161	14.0417	830043	24.2987	875708	25.7248	1.01904e+06	29.2078	886558	30.1128	1.71904e+06	59.2658	1.18829e+06	28.6044	1.10091e+06	38.0113	737407	15.1935	1.7192e+06	64.9702	1.35839e+06	46.4856	940056	25.6974
orf19.1253	orf19.1253	83541.9	1.66591	199176	5.83068	208262	6.11791	219463	6.29024	179273	6.08919	284093	9.7944	100228	2.4127	95667	3.3031	73883.5	1.5223	77523.8	2.9297	86450.6	2.95843	75652.1	2.06803
orf19.1254	SEC23	1.82068e+06	36.3061	1.52269e+06	44.5753	1.53739e+06	45.1625	1.85139e+06	53.0647	1.30011e+06	44.1594	1.99334e+06	68.7223	4.59583e+06	110.631	4.84596e+06	167.316	5.0108e+06	103.242	8.05661e+06	304.467	6.57077e+06	224.858	7.02466e+06	192.026
orf19.1255	ZCF5	6594.99	0.131511	7059.5	0.20666	10232.7	0.300596	21630.7	0.619979	4424.95	0.150298	21252.5	0.732703	7024.15	0.169085	3808.93	0.131511	4559.13	0.093936	12428.4	0.469681	7685.97	0.263022	7559.99	0.20666
orf19.1257	orf19.1257	59003.7	1.17659	40192.4	1.17659	66754.7	1.96099	0	0	34640.3	1.17659	22751.9	0.784395	48878	1.17659	34077.5	1.17659	19035	0.392197	0	0	45842.9	1.56879	14347.3	0.392197
orf19.1258	orf19.1258	230858	4.60355	191444	5.60432	218033	6.40494	146649	4.20324	306425	10.408	121918	4.20324	149667	3.60278	34782.2	1.20093	199144	4.10316	39722.6	1.50116	26319.9	0.900694	32949	0.900694
orf19.1259	orf19.1259	158623	3.16309	187401	5.48599	135857	3.99093	178901	5.12767	141143	4.79406	181345	6.25205	176057	4.23805	137418	4.74464	131930	2.71828	157918	5.96786	118789	4.06507	117520	3.21251
orf19.1260	LEA1	539667	10.7615	630194	18.4483	718718	21.1131	514920	14.7586	856955	29.1073	445921	15.3736	434282	10.454	552126	19.0632	363124	7.48181	561391	21.2155	551073	18.8583	716114	19.5757
orf19.1261	CGT1	303617	6.05443	384745	11.263	440996	12.9547	520323	14.9135	488876	16.6052	501014	17.2729	306994	7.38997	275924	9.52683	220386	4.54082	442929	16.7387	374657	12.8212	338737	9.25972
orf19.1263	CFL1	56599	1.12864	50288.3	1.47214	71829.6	2.11007	129261	3.70488	88850.2	3.01789	82554.2	2.84614	99887.6	2.40449	53296.7	1.84017	82166.6	1.69296	112320	4.24467	118301	4.04838	82575.4	2.25728
orf19.1264	CFL2	160116	3.19287	211212	6.18303	196677	5.77758	794812	22.7809	430470	14.6213	569634	19.6387	431601	10.3895	57980.2	2.00188	223837	4.61193	367454	13.8865	372466	12.7462	427344	11.6819
orf19.1265	orf19.1265	79776.2	1.59082	91217.5	2.6703	89450.2	2.62769	98120.8	2.81234	76526	2.59928	105057	3.62195	119781	2.88336	142749	4.92869	100648	2.07374	184918	6.98823	163533	5.59627	132497	3.62195
orf19.1266	orf19.1266	1.57845e+06	31.4759	1.32252e+06	38.7153	1.31792e+06	38.7153	1.0213e+06	29.2726	1.01009e+06	34.3087	903849	31.1611	3.98809e+06	96.0014	4.05676e+06	140.068	7.10361e+06	146.363	4.57258e+06	172.803	3.53196e+06	120.867	6.27537e+06	171.543
orf19.1267	orf19.1267	212117	4.22983	212313	6.21526	227738	6.69004	262023	7.51011	355804	12.0852	272921	9.40922	91444	2.20124	173761	5.99946	60749.6	1.25168	186164	7.03533	256036	8.7618	119998	3.28028
orf19.1267.1	orf19.1267.1	1.60048e+07	319.151	1.59997e+07	468.374	1.45101e+07	426.249	1.31527e+07	376.984	2.09365e+07	711.129	1.22394e+07	421.965	1.49488e+07	359.848	2.08858e+07	721.125	2.23857e+07	461.234	1.61724e+07	611.171	2.16985e+07	742.544	3.06374e+07	837.504
orf19.1268	orf19.1268	55334	1.10342	75385.4	2.20683	200330	5.88489	153990	4.41366	108286	3.67805	117353	4.04586	106956	2.57464	117180	4.04586	89255.8	1.83903	184920	6.9883	107479	3.67805	148005	4.04586
orf19.1270	FRE3	29714.8	0.592542	23761.4	0.695593	28063.9	0.824406	35953.8	1.03051	27305.4	0.927457	28396.1	0.978982	22474.9	0.541017	36561.9	1.26237	27508.2	0.566779	40902.9	1.54576	22585	0.772881	37697.8	1.03051
orf19.1272	orf19.1272	338664	6.75329	589360	17.2529	553753	16.267	533151	15.2812	564547	19.1754	401776	13.8516	286689	6.90117	391189	13.5066	327766	6.75329	290878	10.9926	289533	9.90811	310162	8.47858
orf19.1273	orf19.1273	5.50211e+06	109.718	5.18805e+06	151.875	4.82046e+06	141.606	2.90399e+06	83.234	6.03876e+06	205.112	2.74348e+06	94.5841	3.99658e+06	96.2056	4.65702e+06	160.793	5.07586e+06	104.583	3.44674e+06	130.256	4.1064e+06	140.525	6.35662e+06	173.765
orf19.1274	orf19.1274	1719.23	0.034283	0	0	1167.05	0.034283	1196.12	0.034283	0	0	994.409	0.034283	0	0	0	0	0	0	907.18	0.034283	0	0	1254.14	0.034283
orf19.1275	GAT1	24715.8	0.492858	28060	0.821429	27962.6	0.821429	25793.3	0.739286	10479.7	0.355953	30974	1.06786	48910.9	1.17738	38858.5	1.34167	33222.9	0.684524	33328.7	1.25953	36005.5	1.23214	21034.6	0.575001
orf19.1276	orf19.1276	862074	17.1906	863576	25.2803	671251	19.7187	588010	16.8536	674817	22.9208	479072	16.5165	721135	17.3592	707784	24.4377	498965	10.2807	660032	24.9433	561440	19.213	567211	15.5053
orf19.1277	orf19.1277	125961	2.51178	148367	4.34329	71253.8	2.09315	21908.6	0.627946	60084.3	2.04082	107766	3.71534	558678	13.4485	882074	30.4554	599379	12.3496	552491	20.8792	952656	32.6008	712113	19.4663
orf19.1279	CDS1	2.48291e+06	49.5117	1.97573e+06	57.8374	2.19952e+06	64.6132	3.2401e+06	92.8676	2.41861e+06	82.1504	2.68084e+06	92.4248	2.8479e+06	68.5546	2.56914e+06	88.7048	2.85224e+06	58.7675	3.84958e+06	145.479	3.70376e+06	126.746	4.09389e+06	111.911
orf19.1280	SUI1	3.01837e+07	601.893	3.05739e+07	895.019	4.31626e+07	1267.94	4.2475e+07	1217.42	4.54522e+07	1543.83	3.30091e+07	1138.02	4.8092e+07	1157.67	6.27965e+07	2168.18	6.05073e+07	1246.69	7.26312e+07	2744.81	7.50173e+07	2567.17	8.82933e+07	2413.59
orf19.1281	orf19.1281	88648.4	1.76774	166061	4.86128	214378	6.29757	181171	5.19273	282991	9.61208	134595	4.64031	105563	2.54112	169596	5.85563	58984.7	1.21532	219266	8.28627	303482	10.3855	238460	6.51853
orf19.1282	CKS1	3.11376e+06	62.0915	3.25443e+06	95.2702	3.46902e+06	101.906	3.30738e+06	94.7962	4.35383e+06	147.882	2.32344e+06	80.1028	3.8002e+06	91.4784	5.62841e+06	194.332	5.03795e+06	103.802	6.42159e+06	242.678	7.34081e+06	251.21	1.0074e+07	275.383
orf19.1283	MEC1	69851.4	1.39291	63785.2	1.86725	58437.6	1.71666	68824.8	1.97266	56082.4	1.90489	73160.7	2.52229	90393.2	2.17595	88971.6	3.07192	86605.8	1.78443	97624.3	3.68932	92407.4	3.16227	86485.8	2.36418
orf19.1285	orf19.1285	86843.4	1.73174	75290	2.20404	91106.1	2.67633	106421	3.05023	59095.8	2.00725	114160	3.93578	134888	3.24702	144199	4.97876	63991.8	1.31849	290047	10.9612	198394	6.78922	163415	4.46711
orf19.1286	orf19.1286	66770.8	1.33148	22741.6	0.665738	56656.6	1.66434	58068	1.66434	0	0	19310.2	0.665738	0	0	0	0	0	0	0	0	0	0	12176.9	0.332869
orf19.1287	orf19.1287	212537	4.2382	187467	5.48792	358836	10.5412	644553	18.4742	571098	19.3979	189126	6.5203	160263	3.85785	18884.6	0.65203	84388.8	1.73875	115024	4.34687	46046	1.57574	85471.2	2.33644
orf19.1288	FOX2	272360	5.43112	256831	7.51846	220756	6.48492	220599	6.3228	347243	11.7945	186336	6.42413	196996	4.7421	233016	8.04536	299987	6.18094	157121	5.93776	180618	6.18094	183853	5.02581
orf19.1289	SCT1	744725	14.8506	556868	16.3018	567285	16.6646	680991	19.5186	440779	14.9715	747149	25.7587	758594	18.2609	508572	17.5595	596330	12.2868	466567	17.632	394381	13.4961	328257	8.97322
orf19.1290	XKS1	319964	6.38039	229593	6.72109	181349	5.32732	125352	3.59284	113985	3.8716	201239	6.9379	517242	12.4511	427000	14.743	401365	8.26973	201617	7.6193	287816	9.84935	174488	4.76981
orf19.1291	ABZ1	308314	6.14809	376957	11.035	431612	12.679	539008	15.449	349417	11.8683	532376	18.3542	377961	9.09827	324172	11.1927	333369	6.86874	331928	12.5439	281662	9.63876	238913	6.53094
orf19.1295	VAS1	1.13548e+06	22.6426	1.43211e+06	41.9235	1.34241e+06	39.4346	1.38261e+06	39.6285	1.59209e+06	54.0771	1.76965e+06	61.0105	1.089e+06	26.2143	955370	32.986	954611	19.6688	798442	30.1739	938882	32.1295	662763	18.1173
orf19.1296	orf19.1296	146087	2.91311	199024	5.82622	183342	5.38587	280092	8.02799	248321	8.43447	178819	6.16496	128052	3.08248	75542.3	2.60825	98641.2	2.0324	131761	4.97939	81167	2.77762	80544.7	2.20177
orf19.1297	orf19.1297	39809	0.793831	34115.3	0.998691	30510	0.896261	25016	0.717009	30156.6	1.0243	31938.8	1.10112	40423.9	0.973084	51916.5	1.79252	26099.6	0.537757	66405.5	2.50953	68095	2.33028	31850.1	0.870654
orf19.1298	NUP84	280927	5.60197	191363	5.60197	261466	7.68083	358833	10.2849	284760	9.67216	327517	11.2915	193628	4.66102	141968	4.90173	155061	3.19488	171398	6.47728	108707	3.72006	134486	3.6763
orf19.1299	RPN6	1.07993e+06	21.5348	1.54072e+06	45.103	1.13265e+06	33.2727	1.11733e+06	32.025	1.74285e+06	59.1977	1.0978e+06	37.8477	988669	23.7992	1.59943e+06	55.2235	1.38161e+06	28.4667	1.51631e+06	57.303	1.79333e+06	61.3697	1.73279e+06	47.3674
orf19.130	orf19.130	48719.5	0.971515	66373.9	1.94303	39371.1	1.15657	54475	1.56136	41201.3	1.39944	46630.3	1.60763	58135.8	1.39944	69004.7	2.38252	55571.7	1.145	63656.9	2.40566	60496.6	2.07025	44001.6	1.20283
orf19.1300	orf19.1300	294073	5.86411	195695	5.72878	385425	11.3222	426502	12.2244	389118	13.2168	431773	14.8858	356041	8.57062	398474	13.7581	284610	5.86411	423739	16.0135	301857	10.3299	315179	8.61573
orf19.1301	orf19.1301	2.02416e+06	40.3638	1.4148e+06	41.4168	1.79223e+06	52.6485	1.63482e+06	46.8571	2.04088e+06	69.3205	1.49656e+06	51.5955	2.54435e+06	61.2477	3.27842e+06	113.194	2.59784e+06	53.5259	4.02155e+06	151.979	3.83082e+06	131.095	4.90482e+06	134.078
orf19.1302	orf19.1302	5726.61	0.114194	31207.1	0.913555	11662	0.342583	7968.35	0.228389	13448.1	0.456778	3312.29	0.114194	28463.2	0.685166	99221.8	3.42583	99762.1	2.0555	305195	11.5336	210229	7.19425	647503	17.7001
orf19.1303	orf19.1303	206042	4.10868	211417	6.18902	242551	7.12518	273997	7.8533	313895	10.6618	251927	8.68544	233339	5.61693	269631	9.30954	292807	6.033	335797	12.6901	291799	9.98565	243529	6.6571
orf19.1304	orf19.1304	691027	13.7798	1.10815e+06	32.4399	1.17515e+06	34.5212	1.32962e+06	38.1097	1.29526e+06	43.9948	999229	34.4494	482996	11.6267	332584	11.4831	355295	7.3205	357035	13.4927	293614	10.0478	307179	8.39705
orf19.1305	orf19.1305	763508	15.2251	980872	28.714	1.00171e+06	29.4263	1.22858e+06	35.2137	1.39847e+06	47.5006	1.10662e+06	38.1518	556659	13.3999	459014	15.8484	501269	10.3282	391097	14.7799	386365	13.2218	324080	8.85906
orf19.1306	orf19.1306	700735	13.9734	1.20736e+06	35.3444	1.25698e+06	36.9251	900040	25.797	1.19322e+06	40.529	922485	31.8036	291554	7.01829	346108	11.9501	208673	4.29949	125482	4.74209	238345	8.15639	150344	4.10981
orf19.1307	orf19.1307	21664	0.432001	13415.6	0.392729	9358.32	0.27491	13702.1	0.392729	5781.2	0.196364	4556.54	0.157091	9788.85	0.235637	30711.2	1.06037	19060.8	0.392729	24941.1	0.942549	21804.9	0.746184	37353.5	1.02109
orf19.1308	orf19.1308	1.44998e+06	28.914	1.25214e+06	36.6553	1.32212e+06	38.8387	1.55936e+06	44.6943	1.43955e+06	48.8957	1.27336e+06	43.9003	1.23963e+06	29.8403	1.13254e+06	39.1034	1.69875e+06	35.0011	860521	32.52	801417	27.4253	1.01537e+06	27.7561
orf19.1309	orf19.1309	1.64702e+06	32.8432	1.4959e+06	43.791	1.29194e+06	37.9522	1.08646e+06	31.1402	1.38953e+06	47.1969	1.04438e+06	36.0059	1.33405e+06	32.1134	1.52197e+06	52.5491	1.28702e+06	26.5179	1.33258e+06	50.3596	1.40762e+06	48.17	1.67315e+06	45.7372
orf19.131	orf19.131	21738.3	0.433483	40721.4	1.19208	62714.5	1.8423	49152.9	1.40882	38286.8	1.30045	37720.4	1.30045	18007.8	0.433483	47080.9	1.62556	47337.2	0.975336	34411.6	1.30045	28501.1	0.975336	19822	0.541854
orf19.131.2	orf19.131.2	1.96697e+07	392.233	1.39655e+07	408.826	1.26791e+07	372.462	8.94253e+06	256.311	1.16725e+07	396.47	7.59831e+06	261.959	1.45342e+07	349.868	1.06342e+07	367.167	2.28921e+07	471.668	7.866e+06	297.264	8.72786e+06	298.676	1.36512e+07	373.169
orf19.1310	orf19.1310	64493.7	1.28607	82982.9	2.42924	94855.7	2.78648	140842	4.03683	75726.8	2.57214	192734	6.64469	90527.2	2.17917	56907	1.96483	45079.9	0.928827	107765	4.07255	55328	1.89338	48353.5	1.32179
orf19.1311	SPO75	126717	2.52686	141181	4.13292	119550	3.51192	144195	4.13292	121048	4.11151	185097	6.38141	136107	3.27636	128384	4.43272	98735.2	2.03434	127495	4.81818	119520	4.0901	101054	2.76242
orf19.1313	CDR3	264155	5.26752	263910	7.7257	191268	5.61869	164528	4.71569	193484	6.57186	202262	6.9732	283429	6.8227	217946	7.52503	401744	8.27754	226999	8.57854	167120	5.71903	242246	6.62203
orf19.1314	orf19.1314	712782	14.2136	408949	11.9716	277926	8.16435	215482	6.17614	175606	5.96463	468717	16.1595	434059	10.4487	265868	9.17961	297701	6.13384	137683	5.20319	161936	5.54161	147012	4.01872
orf19.1317	OSH3	183261	3.65441	198091	5.79892	160902	4.72667	105360	3.01981	156554	5.3175	109807	3.78571	311805	7.50577	489282	16.8935	500231	10.3068	449339	16.981	562718	19.2568	617993	16.8935
orf19.1318	orf19.1318	367629	7.3309	328556	9.61814	395294	11.6121	356033	10.2046	350509	11.9054	321508	11.0843	338649	8.15196	190242	6.56849	278947	5.74742	266924	10.0873	226219	7.74143	244578	6.68578
orf19.132	orf19.132	398804	7.95255	457183	13.3836	458897	13.4805	575221	16.487	437809	14.8706	692945	23.89	529122	12.737	677877	23.4051	406368	8.37281	1.03421e+06	39.0839	902157	30.8727	591298	16.1637
orf19.1321	HWP1	118808	2.36915	40977.4	1.19957	27563.7	0.809711	40806	1.16958	72399.5	2.45912	33054.7	1.13959	2.16523e+06	52.1214	1.88507e+07	650.858	8.25128e+06	170.009	1.81883e+07	687.355	3.1409e+07	1074.85	3.4541e+07	944.213
orf19.1323	orf19.1323	238603	4.75799	169958	4.97536	213766	6.27958	237629	6.81093	151458	5.14442	264809	9.12954	329093	7.92193	235737	8.1393	247336	5.09612	299738	11.3274	215966	7.39058	234136	6.40034
orf19.1324	RAD2	48959.6	0.976303	35867.5	1.04999	42640.8	1.25262	37276.1	1.06841	37420.8	1.27104	32592.8	1.12367	41322.9	0.994724	44282.1	1.52893	42019.9	0.865778	35095.6	1.3263	31759.1	1.08683	40432	1.10525
orf19.1325	ECM38	69007.1	1.37607	44768.2	1.31054	66919.1	1.96581	32006.8	0.91738	38584	1.31054	38963.5	1.34331	111607	2.68661	92045.8	3.17807	85868.4	1.76923	81495	3.07978	45955.7	1.57265	52736.2	1.4416
orf19.1326	orf19.1326	167935	3.34879	105519	3.08897	137583	4.04165	112808	3.23332	88393.3	3.00237	82061.5	2.82915	83949.1	2.02082	46823	1.61666	91073.5	1.87648	61876.7	2.33838	40492.9	1.38571	38018.7	1.03928
orf19.1327	RBT1	11734.2	0.233992	18650.7	0.545981	9735.5	0.28599	1814.19	0.051998	9950.78	0.337988	2262.36	0.077997	189010	4.54984	1.57153e+06	54.2601	883293	18.1994	396959	15.0015	1.23686e+06	42.3265	1.87651e+06	51.2962
orf19.133	orf19.133	905023	18.0471	1.21864e+06	35.6744	785793	23.0835	1.09823e+06	31.4774	976160	33.1562	1.58258e+06	54.5609	1.08098e+06	26.0213	522694	18.0471	998120	20.5653	966204	36.5138	723598	24.7623	859788	23.5032
orf19.1330	orf19.1330	4746.14	0.094643	0	0	1073.92	0.031548	2201.35	0.063095	928.798	0.031548	5490.35	0.189285	7863.3	0.189285	12791.9	0.441666	7655.69	0.157738	17530.6	0.662499	7375.02	0.25238	11540.7	0.315476
orf19.1331	HSM3	857002	17.0895	659797	19.3149	543157	15.9558	593312	17.0055	529095	17.9712	675944	23.3038	896572	21.5823	998433	34.4729	1.01487e+06	20.9105	957753	36.1944	1.0135e+06	34.6828	874001	23.8917
orf19.1332	SNG4	519367	10.3567	294024	8.60726	394244	11.5813	324717	9.30704	161728	5.49325	259808	8.95715	507275	12.2111	344548	11.8962	446616	9.20207	363860	13.7506	250497	8.57227	309749	8.4673
orf19.1333	SNG3	173061	3.45102	128604	3.76475	111070	3.26278	101796	2.91768	71121.5	2.41571	101919	3.51376	145969	3.51376	169009	5.83536	210127	4.32946	123695	4.67456	118264	4.0471	142312	3.89024
orf19.1334	orf19.1334	90064.3	1.79597	114785	3.36021	98608.7	2.89673	111172	3.1864	91253	3.0995	112589	3.88162	107099	2.57809	89770.3	3.0995	42177.2	0.869019	172465	6.51764	131204	4.48993	118684	3.24434
orf19.1335	orf19.1335	163670	3.26375	235821	6.90342	190212	5.58767	221182	6.33953	305874	10.3893	185865	6.40788	75244.8	1.81129	107890	3.72511	73811.1	1.5208	79580.6	3.00743	100865	3.45171	85638.4	2.34101
orf19.1336	PUP3	9.20234e+06	183.504	8.09594e+06	237	8.60957e+06	252.915	8.55069e+06	245.08	9.47523e+06	321.836	7.71945e+06	266.136	9.15386e+06	220.352	1.17287e+07	404.957	1.25186e+07	257.934	1.36246e+07	514.888	1.33647e+07	457.352	1.53694e+07	420.137
orf19.1336.2	orf19.1336.2	2.08289e+06	41.5349	2.3472e+06	68.712	2.67071e+06	78.4547	2.12896e+06	61.0204	3.42696e+06	116.4	1.69557e+06	58.4565	2.27929e+06	54.867	3.78712e+06	130.758	3.16068e+06	65.1226	2.89014e+06	109.221	4.03076e+06	137.937	4.42695e+06	121.015
orf19.1338	orf19.1338	201018	4.0085	428397	12.5409	401568	11.7965	239750	6.87172	505779	17.1793	259115	8.93323	190310	4.58115	807708	27.8877	239018	4.92473	562173	21.2451	1.0492e+06	35.9047	714338	19.5271
orf19.1339	CPY1	2.6893e+06	53.6274	2.26971e+06	66.4436	2.47997e+06	72.8517	3.21622e+06	92.1833	2.148e+06	72.9591	2.47136e+06	85.2025	3.09779e+06	74.57	2.43764e+06	84.1643	3.05625e+06	62.9711	2.55107e+06	96.4077	2.36947e+06	81.0855	2.06132e+06	56.3482
orf19.134	orf19.134	1.75751e+06	35.0464	463699	13.5743	714138	20.9785	2.67799e+06	76.7567	494106	16.7828	1.29574e+06	44.6719	2.20436e+06	53.0633	371706	12.8339	1.01818e+06	20.9785	1.65883e+06	62.6887	310121	10.6127	505602	13.8211
orf19.1340	orf19.1340	447637	8.92632	561827	16.4469	476134	13.9869	443855	12.7218	658039	22.3509	485209	16.7281	627762	15.1115	1.36391e+06	47.0916	832352	17.1498	1.29632e+06	48.9893	1.37816e+06	47.1619	1.47072e+06	40.2036
orf19.1341	PRR2	220886	4.40469	122686	3.59152	173010	5.08233	196234	5.62445	99753.4	3.38822	180831	6.23433	270247	6.50539	206078	7.11527	217067	4.47246	197245	7.45409	148515	5.08233	146258	3.9981
orf19.1342	SHM1	3.12885e+06	62.3924	3.11858e+06	91.2933	3.62549e+06	106.502	4.41216e+06	126.461	3.53044e+06	119.915	3.60326e+06	124.226	3.08276e+06	74.2083	2.59093e+06	89.4571	2.76856e+06	57.0434	2.92805e+06	110.654	2.76924e+06	94.7662	2.35544e+06	64.3884
orf19.1343	orf19.1343	163601	3.26236	169817	4.97122	143373	4.21173	171034	4.90217	130097	4.41886	170229	5.8688	190022	4.57421	222970	7.69849	194360	4.00459	262633	9.92518	223451	7.6467	169859	4.64326
orf19.1344	orf19.1344	88076	1.75632	97493.5	2.85403	100892	2.9638	176172	5.04943	391044	13.2822	79599	2.74426	36480.6	0.878162	57226.6	1.97586	47948.6	0.987932	148138	5.59828	253407	8.67185	160624	4.39081
orf19.1345	LIP8	23869.7	0.475986	47300.9	1.38469	35352.5	1.03851	43781.7	1.25487	38218.9	1.29814	47694.5	1.64431	12583.1	0.3029	18799	0.649071	21001.5	0.432714	107632	4.06751	93570.8	3.20209	69649.6	1.90394
orf19.1348	orf19.1348	0	0	0	0	4827.8	0.141822	0	0	8350.8	0.283643	4113.63	0.141822	0	0	12322.7	0.425465	6883.2	0.141822	0	0	8288.57	0.283643	10376.2	0.283643
orf19.1349	orf19.1349	10809.3	0.215547	29452.4	0.86219	0	0	0	0	12692	0.431095	12504.2	0.431095	26862.8	0.646642	81157.3	2.80212	20922.9	0.431095	62740.4	2.37102	62986.9	2.15548	70966	1.93993
orf19.135	EXO84	164881	3.28789	181307	5.30759	163090	4.79092	149946	4.29774	193599	6.57578	179155	6.17653	229269	5.51896	271396	9.37048	197189	4.06289	398966	15.0773	359607	12.3061	276637	7.56214
orf19.1350	orf19.1350	51498.1	1.02692	85506.8	2.50312	72100.6	2.11803	64939.6	1.8613	86922.3	2.9524	94944.8	3.27332	143979	3.46586	641325	22.143	183789	3.78678	1.19904e+06	45.313	1.11782e+06	38.2529	1.08709e+06	29.7166
orf19.1351	orf19.1351	4766.14	0.095042	35712.9	1.04546	12941.4	0.380167	9947.84	0.285125	61559.1	2.09092	13783.7	0.475208	11844.7	0.285125	5505.35	0.190083	9225.55	0.190083	5029.86	0.190083	5554.58	0.190083	3476.79	0.095042
orf19.1352	TIM22	751346	14.9826	1.35653e+06	39.7111	851698	25.0195	507508	14.5462	1.18627e+06	40.293	848065	29.2379	574065	13.8189	762552	26.3286	755409	15.5644	354119	13.3825	442069	15.1281	383131	10.4733
orf19.1353	orf19.1353	4.32144e+06	86.1738	3.92842e+06	115.001	1.61289e+06	47.3803	181891	5.21336	451434	15.3334	3.1889e+06	109.941	2.81546e+06	67.7737	2.36261e+06	81.5738	1.40653e+06	28.9802	174469	6.59337	761720	26.0668	151449	4.14002
orf19.1354	UCF1	3.74519e+07	746.827	3.08517e+07	903.152	1.35221e+07	397.224	1.82098e+06	52.1928	6.18761e+06	210.168	2.74636e+07	946.836	2.4383e+07	586.947	2.97402e+07	1026.84	1.5772e+07	324.967	1.81457e+06	68.5745	9.00258e+06	308.077	1.58877e+06	43.4305
orf19.1355	orf19.1355	3.02785e+06	60.3783	2.84271e+06	83.2175	2.85352e+06	83.8249	2.51134e+06	71.9801	2.8989e+06	98.4639	2.26226e+06	77.9936	2.36945e+06	57.0374	2.36623e+06	81.699	2.45282e+06	50.5379	3.10537e+06	117.355	2.99267e+06	102.412	3.25312e+06	88.9273
orf19.1356	orf19.1356	289615	5.77521	420578	12.312	341343	10.0273	228064	6.53678	265320	9.01187	292689	10.0908	324279	7.80606	283066	9.77344	252574	5.20404	362737	13.7082	343088	11.7408	292524	7.99645
orf19.1357	FCY21	6.03231e+06	120.29	6.0974e+06	178.495	3.8993e+06	114.546	5.60908e+06	160.767	6.36281e+06	216.119	5.40358e+06	186.294	5.02397e+06	120.937	3.32529e+06	114.812	4.61037e+06	94.9921	1.08618e+06	41.0478	1.94653e+06	66.6124	1.19126e+06	32.5644
orf19.1358	GCN4	7.68323e+06	153.211	7.56231e+06	221.379	7.52926e+06	221.18	1.08995e+07	312.402	9.9545e+06	338.115	8.90919e+06	307.153	1.0226e+07	246.161	1.03989e+07	359.043	1.12282e+07	231.345	1.02321e+07	386.682	1.11675e+07	382.164	9.85569e+06	269.415
orf19.1359	orf19.1359	80976.4	1.61475	157600	4.61357	167149	4.91016	120724	3.46018	207625	7.05218	182569	6.29423	130053	3.13064	219522	7.57944	113558	2.33974	264219	9.98509	257115	8.79875	255570	6.98627
orf19.136	orf19.136	87976.2	1.75433	63615.9	1.86229	39507	1.16056	77215.8	2.21316	71514.9	2.42908	57148.5	1.97025	59424.1	1.43046	87550.4	3.02285	91694.9	1.88928	67847.5	2.56402	43377.9	1.48444	75037.3	2.05122
orf19.1360	orf19.1360	107835	2.15034	293822	8.60134	292802	8.60134	231324	6.6302	411505	13.9772	166325	5.73423	104218	2.50872	83039.7	2.86711	121759	2.50872	90092.8	3.4047	125673	4.30067	131105	3.58389
orf19.1360.1	orf19.1360.1	1.83009e+07	364.939	1.5756e+07	461.242	1.46661e+07	430.831	1.17599e+07	337.062	1.96232e+07	666.521	1.03648e+07	357.336	1.3897e+07	334.528	2.07723e+07	717.207	1.85731e+07	382.679	2.66232e+07	1006.12	2.63642e+07	902.211	4.99703e+07	1365.99
orf19.1361	TIM23	3.74076e+06	74.5945	4.28028e+06	125.301	4.50707e+06	132.4	5.11863e+06	146.71	6.20364e+06	210.713	4.23909e+06	146.147	2.85072e+06	68.6225	2.32365e+06	80.2286	3.37976e+06	69.6366	2.0186e+06	76.2848	2.01515e+06	68.9605	2.08988e+06	57.1291
orf19.1362	SMM1	242331	4.83233	506328	14.8222	556767	16.3556	703569	20.1657	543087	18.4465	566051	19.5152	148628	3.57778	177639	6.13334	128542	2.64849	271724	10.2687	176512	6.04041	151279	4.13536
orf19.1363	orf19.1363	10496.7	0.209315	7150.21	0.209315	10688.1	0.313973	18257.2	0.523288	12325	0.41863	13660.5	0.470959	39129.2	0.941918	103060	3.55836	17778.2	0.366302	206319	7.79699	113157	3.87233	145485	3.97699
orf19.1364	orf19.1364	269988	5.38383	447240	13.0925	347803	10.217	224126	6.42389	374652	12.7254	193428	6.66861	350732	8.44283	448302	15.4785	341472	7.03569	312448	11.8077	412979	14.1326	396139	10.8288
orf19.1365	orf19.1365	1942.53	0.038736	6616.1	0.19368	5274.5	0.154944	4054.42	0.116208	2280.87	0.077472	5617.81	0.19368	6436.68	0.154944	13462.8	0.464831	15040.2	0.309888	10250	0.387359	12451.3	0.426095	15587.3	0.426095
orf19.1366	orf19.1366	4845.64	0.096627	9902.32	0.289881	4933.97	0.14494	6742.51	0.193254	11379.2	0.386508	2802.73	0.096627	4014.08	0.096627	5597.18	0.193254	4689.71	0.096627	6392.19	0.241567	4235.42	0.14494	7069.57	0.193254
orf19.1367	MTW1	141586	2.82336	235234	6.88624	196911	5.78445	197011	5.64672	162191	5.509	251673	8.67667	174502	4.20061	153573	5.30241	80212.5	1.6527	163997	6.19762	136835	4.68265	130994	3.58085
orf19.1367.1	orf19.1367.1	3.07858e+07	613.899	2.63195e+07	770.477	2.49606e+07	733.242	1.93533e+07	554.705	2.82212e+07	958.561	1.71696e+07	591.94	2.10208e+07	506.014	2.04902e+07	707.464	2.96098e+07	610.08	1.80888e+07	683.596	1.79672e+07	614.854	3.01413e+07	823.943
orf19.1368	orf19.1368	91419.3	1.82299	42947.2	1.25724	25678.8	0.754342	17545.7	0.502894	22208.7	0.754342	30085.3	1.03722	70508	1.69727	57350.7	1.98015	90003.1	1.85442	34099.8	1.28867	37657.2	1.28867	29894.8	0.817204
orf19.1369	orf19.1369	55770.2	1.11211	66482.2	1.9462	37857.9	1.11211	53351.4	1.52916	54570	1.85352	88708.5	3.05831	217523	5.2362	438861	15.1525	312609	6.44099	527252	19.9254	509135	17.4231	557698	15.2452
orf19.137	orf19.137	786287	15.6793	549039	16.0726	532074	15.6302	509316	14.598	506478	17.203	563142	19.4149	690147	16.6132	565157	19.5132	536745	11.0591	759560	28.7045	619045	21.1843	552002	15.0895
orf19.1370	orf19.1370	11632.1	0.231956	2641.21	0.077319	0	0	21580.8	0.61855	0	0	4485.37	0.154638	3211.98	0.077319	4478.74	0.154638	7505.22	0.154638	8183.83	0.309275	0	0	22627.7	0.61855
orf19.1371	orf19.1371	352400	7.02722	355433	10.4049	352877	10.3661	304776	8.73549	326909	11.1038	411037	14.1709	329020	7.92018	273245	9.43433	348598	7.18251	282520	10.6767	251863	8.61902	242866	6.63897
orf19.1372	orf19.1372	7.01877e+06	139.961	4.05462e+06	118.695	4.51868e+06	132.741	4.76238e+06	136.499	4.16431e+06	141.445	3.18749e+06	109.892	1.48952e+07	358.558	1.12959e+07	390.012	1.82617e+07	376.263	1.60732e+07	607.422	1.48567e+07	508.411	1.74262e+07	476.363
orf19.1373	INP51	122468	2.44213	101751	2.97866	85023	2.49764	94886.9	2.71965	100223	3.40419	116450	4.01472	145260	3.49669	142534	4.92127	138282	2.84916	175263	6.62336	148674	5.08778	161078	4.40324
orf19.1374	orf19.1374	548134	10.9303	453728	13.2824	508672	14.9428	386180	11.0687	484741	16.4647	457504	15.7729	523041	12.5907	557010	19.2319	543927	11.2071	622397	23.521	533689	18.2634	607370	16.6031
orf19.1375	LEU42	1.06085e+06	21.1543	971576	28.4419	978539	28.7456	821638	23.5498	878090	29.8252	930668	32.0857	2.75551e+06	66.3307	2.56118e+06	88.4297	3.41909e+06	70.4469	2.24801e+06	84.9546	2.18774e+06	74.8667	1.94391e+06	53.1388
orf19.1376	orf19.1376	1.923e+06	38.3466	1.64122e+06	48.0452	2.28821e+06	67.2185	2.22548e+06	63.7867	1.57265e+06	53.4167	2.14664e+06	74.0075	2.17255e+06	52.2976	1.86905e+06	64.5327	1.7706e+06	36.4815	3.35602e+06	126.827	2.46348e+06	84.3028	2.15876e+06	59.012
orf19.1377	IPK2	352616	7.03153	410593	12.0197	374388	10.998	260003	7.45221	279561	9.49556	315519	10.8778	416935	10.0365	466487	16.1064	440442	9.07487	475496	17.9695	416217	14.2433	510055	13.9429
orf19.1378	SUP35	2.39508e+06	47.7603	2.95836e+06	86.603	2.99234e+06	87.9029	3.3254e+06	95.3127	2.52903e+06	85.901	3.07832e+06	106.128	1.99486e+06	48.0203	1.67695e+06	57.9	1.53819e+06	31.6929	1.89192e+06	71.4975	1.60913e+06	55.0661	1.36577e+06	37.3347
orf19.138	FIG1	25850.9	0.515493	0	0	2924.68	0.085915	5995.08	0.171831	7588.36	0.257746	4984.07	0.171831	14276.4	0.343662	14930.1	0.515493	20849.2	0.429577	36375	1.37465	5021.21	0.171831	18857.7	0.515493
orf19.1381	orf19.1381	728207	14.5212	649685	19.0189	389332	11.437	167384	4.79755	240874	8.18154	468410	16.1489	619254	14.9067	472681	16.3202	457376	9.42377	192691	7.282	326700	11.18	173936	4.75472
orf19.1382	YEA4	464345	9.25951	381361	11.1639	440395	12.937	510937	14.6445	462086	15.6952	379058	13.0684	613818	14.7758	595325	20.5548	831875	17.1399	766336	28.9606	640948	21.9339	1.04742e+06	28.6322
orf19.1383	orf19.1383	127906	2.55058	123181	3.60599	154689	4.54413	159565	4.57345	117385	3.98711	144561	4.98388	160761	3.86984	160480	5.54091	112407	2.31604	261433	9.87982	161059	5.51159	144783	3.95779
orf19.1386	orf19.1386	1.36824e+06	27.284	1.68885e+06	49.4395	1.09639e+06	32.2075	715732	20.5143	1.47972e+06	50.2601	1.02345e+06	35.2846	1.26979e+06	30.5663	3.07177e+06	106.059	1.54325e+06	31.7972	2.88789e+06	109.136	4.17828e+06	142.985	3.72224e+06	101.751
orf19.1387	orf19.1387	3.02498e+06	60.3212	2.48036e+06	72.6102	2.03301e+06	59.7217	1.69411e+06	48.5567	1.80902e+06	61.4452	2.44952e+06	84.4496	2.54322e+06	61.2204	2.93421e+06	101.31	2.98583e+06	61.5201	3.45012e+06	130.384	3.8845e+06	132.931	3.65126e+06	99.8109
orf19.1388	orf19.1388	531166	10.592	958443	28.0575	958951	28.1701	892418	25.5785	1.9573e+06	66.4815	725580	25.0151	182558	4.39454	398153	13.747	196879	4.0565	277296	10.4793	533423	18.2543	375107	10.2539
orf19.1389	orf19.1389	3.16573e+06	63.1278	4.70057e+06	137.605	4.60578e+06	135.299	3.56358e+06	102.139	6.56239e+06	222.898	3.48726e+06	120.227	2.91712e+06	70.2209	5.73674e+06	198.072	4.25154e+06	87.5988	4.9128e+06	185.66	6.9073e+06	236.375	7.09665e+06	193.994
orf19.139	TRA1	116050	2.31415	113859	3.3331	72918.6	2.14206	110760	3.17459	132129	4.4879	116908	4.03051	113819	2.73984	89190.8	3.07949	103524	2.133	69503.9	2.62662	81121.8	2.77607	58646	1.60315
orf19.1390	PMI1	3.70997e+06	73.9805	2.77259e+06	81.1648	3.64835e+06	107.174	4.515e+06	129.409	3.1821e+06	108.083	3.91186e+06	134.865	7.0174e+06	168.923	6.82841e+06	235.764	6.42422e+06	132.365	1.37467e+07	519.5	1.06538e+07	364.582	1.13161e+07	309.336
orf19.1391	orf19.1391	133900	2.6701	182421	5.34019	204511	6.00772	256185	7.34277	245659	8.34405	193620	6.67524	214910	5.17331	396335	13.6842	251083	5.17331	556403	21.027	521793	17.8563	409022	11.181
orf19.1392	orf19.1392	244351	4.87259	231467	6.77595	214249	6.29377	221357	6.34452	237597	8.07024	241444	8.32402	321549	7.74032	310179	10.7096	231561	4.77108	388821	14.6939	331493	11.344	326789	8.93309
orf19.1393	orf19.1393	282395	5.63123	281744	8.24776	334982	9.84043	468353	13.4239	348327	11.8313	404220	13.9359	427695	10.2955	469520	16.2111	405820	8.36153	522287	19.7377	470394	16.0974	482749	13.1964
orf19.1394	orf19.1394	525983	10.4886	223198	6.5339	468259	13.7556	371941	10.6606	339172	11.5203	304230	10.4886	450005	10.8325	732061	25.2759	776105	15.9909	523237	19.7737	422061	14.4434	503204	13.7556
orf19.1395	orf19.1395	516163	10.2928	345170	10.1045	376019	11.0459	289039	8.28445	275316	9.35139	307652	10.6066	526658	12.6777	354459	12.2384	691455	14.2467	292290	11.0459	264095	9.03758	321427	8.78654
orf19.1396	orf19.1396	47973.6	0.956642	108930	3.18881	65130.8	1.91328	29668.1	0.850348	93882.3	3.18881	20040.3	0.690908	59611.3	1.43496	112368	3.87971	56747.7	1.16923	63285	2.3916	118031	4.03915	101099	2.76363
orf19.1397	orf19.1397	277661	5.53684	364521	10.671	483199	14.1944	748122	21.4427	660936	22.4494	528519	18.2212	606394	14.5971	466509	16.1072	742662	15.3018	1.34525e+06	50.8382	873701	29.8989	1.25579e+06	34.3284
orf19.1400	orf19.1400	199376	3.97577	222937	6.52626	177901	5.22601	252997	7.2514	153860	5.22601	277058	9.55184	256572	6.17619	276648	9.55184	229369	4.72591	408906	15.453	304696	10.427	300029	8.20158
orf19.1401	EAP1	26192.3	0.522301	32710	0.957552	21730.9	0.638368	11136.1	0.319184	37588.6	1.27674	9258.15	0.319184	39778.7	0.957552	81519.5	2.81462	84498.3	1.741	29945	1.13165	48331.5	1.65395	80672.8	2.20527
orf19.1402	CCT2	3.18995e+06	63.6108	2.96518e+06	86.8026	3.52618e+06	103.585	3.89193e+06	111.55	2.67991e+06	91.026	3.45696e+06	119.182	3.46283e+06	83.3571	3.0527e+06	105.4	3.62133e+06	74.6139	3.85661e+06	145.745	2.92735e+06	100.177	3.16591e+06	86.5432
orf19.1403	orf19.1403	216139	4.31003	322067	9.42819	288854	8.48537	384159	11.0108	398522	13.5362	290075	10.0006	299345	7.20583	331582	11.4485	339924	7.0038	361749	13.6709	379809	12.9974	280847	7.67724
orf19.1404	orf19.1404	223859	4.46396	254148	7.43994	350230	10.2884	304074	8.71536	279120	9.48061	247862	8.5453	116564	2.80592	140371	4.84659	115549	2.38078	84373.1	3.18854	85721.1	2.93346	65319.9	1.78558
orf19.1405	PHO13	476849	9.50884	455208	13.3258	480982	14.1293	635480	18.2141	654535	22.2319	456447	15.7365	687107	16.54	989124	34.1515	1.00426e+06	20.6918	1.46009e+06	55.1781	984271	33.6827	1.36936e+06	37.4327
orf19.1406	orf19.1406	284369	5.6706	344369	10.0811	349302	10.2611	480478	13.7715	336549	11.4312	417726	14.4015	587051	14.1315	834218	28.803	668387	13.7715	1.11467e+06	42.1244	889022	30.4232	987813	27.0029
orf19.1409	VAC7	92213.1	1.83882	96260.7	2.81793	121127	3.55824	128311	3.67764	127257	4.32242	108751	3.74929	128967	3.1045	157006	5.42094	108949	2.24479	190839	7.212	174460	5.9702	194813	5.32542
orf19.1409.1	orf19.1409.1	9.26238e+07	1847.01	8.37684e+07	2452.24	9.41243e+07	2765	6.66589e+07	1910.58	7.96827e+07	2706.5	5.72528e+07	1973.85	7.16456e+07	1724.65	4.44968e+07	1536.34	8.56312e+07	1764.35	3.23934e+07	1224.18	4.52522e+07	1548.58	5.59619e+07	1529.78
orf19.1409.2	orf19.1409.2	533299	10.6345	625641	18.315	1.02571e+06	30.1311	474097	13.5886	817521	27.7679	719744	24.8139	2.65068e+06	63.8071	6.69057e+06	231.005	3.52695e+06	72.6692	1.13343e+07	428.335	1.33627e+07	457.284	1.43725e+07	392.886
orf19.1409.3	orf19.1409.3	0	0	0	0	22047.2	0.64766	22596.5	0.64766	38135.8	1.29532	0	0	0	0	0	0	0	0	17137.9	0.64766	0	0	0	0
orf19.1411	orf19.1411	11199	0.223319	2179.6	0.063806	4344.06	0.127611	12243.8	0.350931	9392.56	0.319028	8328.26	0.287125	10602.5	0.255222	12935.9	0.446639	17032.2	0.350931	21948.9	0.829472	12119.3	0.414736	11670.6	0.319028
orf19.1412	orf19.1412	924902	18.4435	1.15438e+06	33.7932	964041	28.3197	722360	20.7043	907332	30.8185	717889	24.75	855155	20.5853	930499	32.1273	583285	12.018	670660	25.3449	754533	25.8209	831399	22.7271
orf19.1413	YFH1	1.46652e+06	29.2439	1.61738e+06	47.3473	1.30627e+06	38.373	836757	23.9831	1.38941e+06	47.1926	973906	33.5764	1.42697e+06	34.35	1.3982e+06	48.2757	1.53949e+06	31.7196	782022	29.5534	1.1575e+06	39.6108	1.2396e+06	33.8858
orf19.1414	orf19.1414	368172	7.34172	248310	7.26903	527064	15.483	431140	12.3573	299613	10.1766	524999	18.0999	721709	17.373	745282	25.7324	818489	16.8641	917501	34.6733	435449	14.9015	542465	14.8288
orf19.1415	FRE10	385645	7.69015	430857	12.6129	442043	12.9854	781705	22.4052	651019	22.1125	463868	15.9923	468696	11.2824	98648	3.40602	304788	6.27985	79565.9	3.00688	108083	3.69872	79820.8	2.18198
orf19.1416	COX11	1.55704e+06	31.0489	1.33143e+06	38.9763	1.47298e+06	43.2702	1.65949e+06	47.5642	1.58269e+06	53.7575	1.32454e+06	45.665	1.26239e+06	30.3883	1.29389e+06	44.6741	1.56304e+06	32.205	1.32198e+06	49.959	1.25961e+06	43.1051	1.35634e+06	37.077
orf19.1417	orf19.1417	635053	12.6636	655437	19.1873	418023	12.2799	240996	6.90742	700471	23.7922	267139	9.20989	366656	8.82614	633518	21.8735	614618	12.6636	345250	13.0473	459763	15.7336	870362	23.7922
orf19.1418	SEC15	227373	4.53405	195012	5.70879	218188	6.4095	199176	5.70879	166860	5.66757	271396	9.35664	323626	7.79033	340236	11.7473	282073	5.81183	446097	16.8584	319791	10.9436	330220	9.02689
orf19.1420	orf19.1420	250174	4.98872	268194	7.8511	261694	7.68754	205440	5.88833	248000	8.42358	220610	7.60575	387304	9.32318	573213	19.7913	472340	9.73209	889432	33.6125	779084	26.661	936416	25.5979
orf19.1421	orf19.1421	23377.6	0.466172	63697.7	1.86469	51574.7	1.51506	20330.6	0.582715	44605.2	1.51506	20282.5	0.699258	77462.9	1.86469	91136.2	3.14666	84844.9	1.74815	95600.3	3.61283	112385	3.84592	140691	3.84592
orf19.1422	FZO1	360291	7.18456	357701	10.4713	388734	11.4195	510151	14.622	326278	11.0823	612957	21.1323	446379	10.7452	389321	13.4421	249508	5.14086	418695	15.8229	296141	10.1342	300591	8.21695
orf19.1424	orf19.1424	113360	2.26051	81829.1	2.39546	120595	3.54259	130662	3.74502	78471.9	2.66538	105691	3.6438	170993	4.11615	130941	4.52102	112987	2.32799	163378	6.17422	123239	4.21737	138234	3.77876
orf19.1426	orf19.1426	88987.8	1.77451	197232	5.77376	207366	6.09159	203291	5.82674	219111	7.44233	195128	6.72723	128729	3.09876	123501	4.26411	70699.1	1.45668	162593	6.14456	191164	6.54183	163740	4.47599
orf19.1427	orf19.1427	168181	3.35369	125344	3.66933	119537	3.51151	148669	4.26116	147524	5.0108	131609	4.53734	190130	4.5768	111988	3.8666	135960	2.80132	110668	4.18225	119907	4.10334	93817.1	2.56459
orf19.1428	DUO1	270851	5.40104	318681	9.32906	228431	6.71038	171308	4.91003	144557	4.91003	299080	10.3111	149580	3.60069	99546	3.43702	63548	1.30934	134257	5.0737	81305.4	2.78235	113758	3.10969
orf19.1429	SOH1	486417	9.69964	441786	12.9328	484277	14.2261	391057	11.2085	640944	21.7703	381378	13.1484	358171	8.6219	543129	18.7526	449842	9.26854	872662	32.9788	856622	29.3145	883133	24.1413
orf19.1430	orf19.1430	4367.01	0.087082	743.684	0.021771	1482.2	0.043541	5316.95	0.152394	1922.86	0.065312	631.472	0.021771	1808.79	0.043541	5674.85	0.195936	6339.73	0.130624	12097.7	0.457183	7634.13	0.261247	9556.9	0.261247
orf19.1433	orf19.1433	591829	11.8017	364415	10.6679	292975	8.60645	106085	3.0406	122899	4.17439	203296	7.00884	413193	9.94637	301509	10.4102	347673	7.16345	208646	7.88495	230413	7.88495	201723	5.51431
orf19.1433.1	orf19.1433.1	0	0	0	0	454991	13.3658	0	0	0	0	0	0	1.11049e+06	26.7316	0	0	648700	13.3658	707354	26.7316	390573	13.3658	0	0
orf19.1434	orf19.1434	98690.7	1.96799	101288	2.96511	142025	4.17214	138240	3.96222	147554	5.01182	122538	4.22462	81754.3	1.96799	56998.6	1.96799	57309	1.18079	81238	3.07007	65176	2.23039	76792.1	2.09919
orf19.1435	TEF1	1.34572e+06	26.8351	1.15886e+06	33.9244	1.68191e+06	49.4079	2.43852e+06	69.893	1.19853e+06	40.7093	1.66649e+06	57.454	2.0254e+06	48.7555	1.14379e+06	39.4915	1.57684e+06	32.4892	1.55484e+06	58.7588	1.47556e+06	50.4952	1.04214e+06	28.4878
orf19.1438	orf19.1438	5016.73	0.100039	11960.6	0.350135	11919.1	0.350135	8725.71	0.250096	16198.9	0.550212	8705.06	0.300116	12467.4	0.300116	14487	0.500193	19421.2	0.400154	34413	1.3005	21924.8	0.750289	54893.9	1.50058
orf19.1439	IPK1	327813	6.53693	426842	12.4954	533669	15.6771	403663	11.5698	529677	17.991	463113	15.9663	420553	10.1236	479184	16.5448	362187	7.46251	551073	20.8256	480088	16.4291	505776	13.8259
orf19.144	SNU114	141957	2.83075	149001	4.36186	173332	5.0918	192557	5.51908	191841	6.51608	184872	6.37365	96147.1	2.31445	81986.7	2.83075	77767.1	1.60231	101758	3.84555	83760.3	2.86636	60569.4	1.65572
orf19.1440	orf19.1440	311414	6.20991	408973	11.9723	373273	10.9653	284976	8.16799	380479	12.9233	368359	12.6996	302130	7.27287	301382	10.4058	190068	3.91616	405625	15.329	351486	12.0282	300847	8.22394
orf19.1440.1	orf19.1440.1	0	0	0	0	0	0	0	0	106480	3.6167	52452.4	1.80835	0	0	52375	1.80835	0	0	0	0	52843.3	1.80835	132305	3.6167
orf19.1440.2	orf19.1440.2	1.14381e+06	22.8087	1.212e+06	35.4802	1.46661e+06	43.0831	795782	22.8087	2.08916e+06	70.9604	294036	10.1372	1.36864e+06	32.9459	660605	22.8087	1.353e+06	27.8773	1.34122e+06	50.686	1.33302e+06	45.6174	2.13231e+06	58.2889
orf19.1441	orf19.1441	46427.5	0.92581	36896.6	1.08011	59880.1	1.75904	69985.4	2.00592	84496.6	2.87001	42966	1.4813	19230	0.462905	25920.3	0.89495	22466.8	0.462905	32664.2	1.23441	22544.9	0.771508	38383.5	1.04925
orf19.1442	PLB4.5	801664	15.986	672311	19.6812	762953	22.4125	879120	25.1973	655121	22.2518	744069	25.6525	274758	6.61396	114780	3.96302	172848	3.56136	102033	3.85591	116589	3.9898	69548.6	1.90118
orf19.1444	orf19.1444	99332.5	1.98079	185118	5.41914	188292	5.53126	127786	3.66259	147443	5.00804	139841	4.82117	138178	3.32623	237054	8.18478	94322.3	1.94342	196801	7.43731	244635	8.37164	173633	4.74642
orf19.1445	ESC4	50995.7	1.01691	46548.3	1.36265	46386.6	1.36265	89407.7	2.5626	70057.1	2.37956	60761.9	2.09483	23656.8	0.569467	16493.4	0.569467	23690.3	0.488115	14530.7	0.549129	18423.8	0.630482	28272.2	0.772848
orf19.1446	CLB2	493608	9.84304	464719	13.6042	356864	10.4832	522106	14.9646	576048	19.566	468876	16.165	221072	5.32164	159924	5.5217	182545	3.76116	151405	5.72176	143816	4.92152	111243	3.04094
orf19.1447	orf19.1447	41641.8	0.83038	76464.3	2.23841	47931.5	1.40803	49125.5	1.40803	65901.6	2.23841	38746.6	1.33583	31496	0.758173	20913.2	0.722069	19274.8	0.397138	29615.7	1.11921	27430.2	0.93869	15848.8	0.433242
orf19.1448	APT1	1.1137e+07	222.084	1.01712e+07	297.752	9.70021e+06	284.953	8.03788e+06	230.382	1.0936e+07	371.452	6.67422e+06	230.1	5.3637e+06	129.115	4.91273e+06	169.622	5.50196e+06	113.362	3.31235e+06	125.177	4.08945e+06	139.945	4.51745e+06	123.489
orf19.1448.1	orf19.1448.1	8.96415e+06	178.754	7.7213e+06	226.033	6.59212e+06	193.65	4.70006e+06	134.713	7.60809e+06	258.416	3.75716e+06	129.532	7.80248e+06	187.821	9.90426e+06	341.964	1.07189e+07	220.852	8.46614e+06	319.944	1.00496e+07	343.907	1.47368e+07	402.844
orf19.1449	orf19.1449	300202	5.98632	200905	5.8813	160881	4.72605	102598	2.94065	166969	5.67126	103573	3.57079	200692	4.83107	79086.1	2.7306	229375	4.72605	66697.3	2.52056	73655.3	2.52056	157519	4.30595
orf19.145	RPB4	565897	11.2845	572467	16.7584	667948	19.6216	537680	15.411	647106	21.9796	578910	19.9585	377825	9.09501	412199	14.232	339239	6.98968	438993	16.59	452798	15.4952	489826	13.3899
orf19.1450	orf19.1450	0	0	0	0	3846.88	0.113006	3942.71	0.113006	0	0	0	0	2347.25	0.056503	0	0	2742.33	0.056503	2990.29	0.113006	1651.12	0.056503	2066.98	0.056503
orf19.1451	SRB9	93368.2	1.86186	70869.7	2.07464	60844.9	1.78738	74610.1	2.13847	58574	1.98952	98750.9	3.40454	129056	3.10664	102611	3.54284	108437	2.23423	107543	4.06416	83320.1	2.8513	87959.2	2.40445
orf19.1453	SPT5	124683	2.48631	90812.1	2.65843	93752.1	2.75406	84743.9	2.42893	82772.1	2.81144	65460	2.2568	111231	2.67756	117986	4.07372	76115.6	1.56828	79961.3	3.02182	91656.3	3.13657	60169.3	1.64479
orf19.1456	orf19.1456	33271.4	0.663465	15109.3	0.44231	22585.3	0.663465	30863.9	0.88462	6511.07	0.221155	38488.5	1.32693	36748.9	0.88462	19215.8	0.663465	10733.6	0.221155	17556.2	0.663465	25850.2	0.88462	8090.25	0.221155
orf19.1457	orf19.1457	40007.5	0.797789	34424.2	1.00773	55745.1	1.63757	42484.1	1.21768	39558.5	1.34364	47498.8	1.63757	40119	0.965745	58373.6	2.01547	52985.4	1.09171	44443.3	1.67956	38036.8	1.30166	55297.1	1.5116
orf19.1458	orf19.1458	327779	6.53624	354955	10.3909	476384	13.9943	365457	10.4747	325659	11.0613	206602	7.12282	344633	8.296	364054	12.5697	357902	7.37422	376959	14.2456	313437	10.7261	419971	11.4803
orf19.1459	PPE1	564716	11.261	491751	14.3955	436692	12.8283	388839	11.1449	338374	11.4932	405766	13.9892	547380	13.1765	401804	13.8731	493017	10.1581	362493	13.699	291750	9.98399	356738	9.7518
orf19.1460	orf19.1460	266218	5.30865	342039	10.0128	331010	9.72376	247565	7.09572	320323	10.8801	234021	8.06809	275119	6.62267	369922	12.7723	295916	6.09706	308764	11.6685	441578	15.1113	309566	8.4623
orf19.1461	orf19.1461	105946	2.11266	77581.2	2.27111	95291.3	2.79928	70024	2.00703	55979.4	1.90139	88854.8	3.06336	96540.7	2.32393	174388	6.02108	125607	2.58801	185880	7.0246	183664	6.28517	229923	6.28517
orf19.1462	SMP2	143306	2.85767	191982	5.62008	155646	4.57227	151215	4.33413	203322	6.90603	189953	6.54882	128606	3.09581	177947	6.14398	137539	2.83385	177071	6.6917	192760	6.59645	128931	3.52446
orf19.1464	BMT5	411496	8.20564	334660	9.79685	355803	10.4521	547543	15.6937	365591	12.4177	640727	22.0897	673982	16.2241	778039	26.8633	693539	14.2897	1.82375e+06	68.9212	1.22536e+06	41.933	1.25892e+06	34.4138
orf19.1465	orf19.1465	883443	17.6167	474291	13.8844	645438	18.9604	630264	18.0646	734033	24.9322	489334	16.8703	700826	16.8703	877770	30.3068	1.07239e+06	22.0956	722947	27.3209	663124	22.6928	950294	25.9772
orf19.1466	REX2	1.16433e+06	23.2179	1.25122e+06	36.6282	1.24688e+06	36.6282	1.20112e+06	34.4265	1.74721e+06	59.3458	1.10307e+06	38.0293	760806	18.3141	602892	20.816	854862	17.6136	444893	16.813	488381	16.7129	527184	14.4111
orf19.1467	COX13	1.17286e+08	2338.79	8.24284e+07	2413.01	9.16162e+07	2691.32	7.60658e+07	2180.2	7.69085e+07	2612.27	5.94857e+07	2050.83	9.19636e+07	2213.75	8.32409e+07	2874.06	1.15633e+08	2382.51	7.70468e+07	2911.67	8.27523e+07	2831.87	1.04376e+08	2853.22
orf19.1468	orf19.1468	760317	15.1615	633580	18.5474	809396	23.7768	809870	23.2125	621377	21.1057	865352	29.8339	918971	22.1215	795427	27.4637	666466	13.7319	1.16276e+06	43.9419	916874	31.3764	818877	22.3848
orf19.147	YAK1	136748	2.7269	122896	3.59767	121690	3.57476	146307	4.19346	101872	3.46018	274508	9.46394	135175	3.25394	115481	3.98723	54496.2	1.12284	136432	5.1559	128567	4.3997	71253.4	1.94778
orf19.1470	RPS26A	1.23139e+08	2455.51	1.30161e+08	3810.32	1.09806e+08	3225.67	6.88288e+07	1972.77	1.20344e+08	4087.62	7.33175e+07	2527.69	7.44089e+07	1791.17	5.75816e+07	1988.12	9.30679e+07	1917.57	3.62044e+07	1368.2	6.19429e+07	2119.75	7.2741e+07	1988.45
orf19.1471	COX4	5.6348e+07	1123.64	4.03931e+07	1182.47	5.36082e+07	1574.79	4.51362e+07	1293.69	4.03658e+07	1371.06	3.16316e+07	1090.53	5.7719e+07	1389.41	3.89045e+07	1343.26	6.3523e+07	1308.83	2.708e+07	1023.38	3.35146e+07	1146.9	3.69803e+07	1010.89
orf19.1473	orf19.1473	71792.2	1.43161	164317	4.8102	126708	3.72218	223767	6.4136	283236	9.62041	149489	5.15379	42819.8	1.03076	54731.7	1.88972	30572.1	0.629908	125769	4.75294	140563	4.8102	113121	3.09227
orf19.1474	SLA1	39406.3	0.785801	109324	3.20035	85599.2	2.51456	79756	2.28597	53420.6	1.81449	81224.9	2.80031	87841.4	2.11452	109243	3.77184	54087	1.11441	82795.3	3.12892	95190.1	3.2575	81534.1	2.22882
orf19.1476	orf19.1476	128987	2.57214	53694.8	1.57186	66885.4	1.96483	38638.2	1.10745	42070.4	1.42897	50773.9	1.75048	133565	3.21517	129334	4.46551	291286	6.00165	143687	5.43007	125271	4.2869	275746	7.53779
orf19.1477	orf19.1477	4.51283e+06	89.9904	2.57645e+06	75.4231	2.5397e+06	74.6062	1.77173e+06	50.7812	1.77564e+06	60.3112	1.94681e+06	67.1184	7.31841e+06	176.169	6.40751e+06	221.232	1.08959e+07	224.499	5.78925e+06	218.781	5.31108e+06	181.751	9.49254e+06	259.488
orf19.1478	STT3	3.14519e+06	62.7182	2.21378e+06	64.8063	2.24925e+06	66.0741	3.30875e+06	94.8354	2.12753e+06	72.2638	3.01755e+06	104.033	7.00774e+06	168.69	6.7008e+06	231.359	7.67691e+06	158.175	1.07897e+07	407.755	8.91526e+06	305.089	9.29013e+06	253.955
orf19.1479	orf19.1479	60990.5	1.21621	59467.5	1.74085	51954.9	1.52623	49089.1	1.40699	52657	1.78855	51878	1.78855	57458.6	1.38314	66305.8	2.28934	57870.6	1.19236	47958.4	1.81239	64808.1	2.2178	79386.3	2.1701
orf19.1480	orf19.1480	9.85879e+06	196.594	1.26579e+07	370.546	7.58004e+06	222.671	6.94622e+06	199.093	1.46193e+07	496.56	5.14525e+06	177.388	7.96583e+06	191.753	1.44587e+07	499.215	1.43237e+07	295.125	4.86332e+06	183.79	1.2781e+07	437.379	1.30526e+07	356.805
orf19.1481	HAP42	136027	2.71252	116766	3.41822	99094.5	2.911	111565	3.19769	102584	3.48438	131771	4.54293	136503	3.2859	87504.4	3.02127	115595	2.38173	109708	4.14597	94731.2	3.2418	90354.8	2.46994
orf19.1482	HSK3	1.52977e+06	30.5051	1.04205e+06	30.5051	862925	25.3493	599607	17.1859	974002	33.083	884820	30.5051	892424	21.4824	1.28172e+06	44.2538	1.02178e+06	21.0528	1.09143e+06	41.2463	677976	23.201	1.80749e+06	49.4096
orf19.1483	orf19.1483	1.01393e+06	20.2188	1.58128e+06	46.2905	996191	29.2641	937470	26.8698	1.94245e+06	65.9773	671344	23.1452	850983	20.4849	1.55645e+06	53.7395	1.1879e+06	24.4754	1.05596e+06	39.9056	2.09901e+06	71.8301	2.72499e+06	74.4904
orf19.1484	orf19.1484	1.00991e+06	20.1386	986353	28.8745	795108	23.3571	837373	24.0008	1.08293e+06	36.7828	869532	29.978	542452	13.0579	596587	20.5984	651608	13.4257	1.09742e+06	41.4726	897509	30.7137	1.02937e+06	28.1389
orf19.1485	orf19.1485	7.74677e+06	154.478	9.03368e+06	264.452	9.81616e+06	288.359	9.20091e+06	263.716	1.19981e+07	407.528	7.88398e+06	271.808	5.85201e+06	140.869	4.80436e+06	165.88	6.26576e+06	129.1	5.29454e+06	200.086	5.2235e+06	178.753	6.17584e+06	168.823
orf19.1486	orf19.1486	696862	13.8961	996853	29.1819	886957	26.0553	539371	15.4595	1.00746e+06	34.2192	780942	26.9238	1.27e+06	30.5715	3.53169e+06	121.939	2.2678e+06	46.7258	2.7946e+06	105.611	4.87792e+06	166.927	5.45836e+06	149.21
orf19.1488	orf19.1488	78588.9	1.56714	114715	3.35816	121937	3.58204	93731.3	2.68653	148302	5.03724	103899	3.58204	106954	2.57459	142651	4.9253	81492.9	1.67908	127368	4.81336	147197	5.03724	139227	3.80591
orf19.149	orf19.149	0	0	7457.66	0.218315	7431.76	0.218315	7616.9	0.218315	0	0	0	0	0	0	0	0	0	0	5776.92	0.218315	0	0	0	0
orf19.1490	MSB2	535574	10.6799	432770	12.6689	353639	10.3885	641357	18.3826	452434	15.3674	532464	18.3572	972587	23.4121	1.39249e+06	48.0785	1.31952e+06	27.1875	1.51024e+06	57.0734	1.8988e+06	64.9788	1.53217e+06	41.8834
orf19.1490.1	orf19.1490.1	115073	2.29466	58789.3	1.721	117170	3.44199	60044.6	1.721	84447	2.86833	49918.7	1.721	95325	2.29466	99689.9	3.44199	111370	2.29466	166980	6.31032	217926	7.45765	230843	6.31032
orf19.1491	orf19.1491	116918	2.33145	92385.3	2.70449	101588	2.98426	99780.8	2.85992	113486	3.85467	106397	3.66816	90396.5	2.17602	79230	2.73557	84489.4	1.74082	91306.2	3.45055	82663.6	2.82883	71642.6	1.95842
orf19.1492	PRP39	52206.4	1.04105	46428.5	1.35915	47251.7	1.38806	106947	3.06531	70664.6	2.4002	80523.5	2.77613	61267	1.47482	30151.7	1.04105	36491.4	0.751868	63512.3	2.4002	24506.1	0.838622	34909.8	0.954294
orf19.1493	RAD7	61219.9	1.22079	50638.2	1.48238	18799.7	0.55226	81128.6	2.32531	49633.4	1.68585	64917.9	2.23811	56751.3	1.36612	74082.3	2.55784	56428.5	1.16265	97680	3.69143	73895.3	2.52877	37215.5	1.01732
orf19.1494	RAD23	1.78608e+06	35.6162	1.93867e+06	56.7527	2.04938e+06	60.2025	1.67661e+06	48.0551	1.61937e+06	55.0035	1.62501e+06	56.0238	1.48562e+06	35.762	1.50017e+06	51.7965	1.45033e+06	29.8826	1.49147e+06	56.364	1.46957e+06	50.2903	1.31535e+06	35.9563
orf19.1495	orf19.1495	1.3184e+06	26.2901	1.22384e+06	35.8267	1.35705e+06	39.8648	1.22e+06	34.9676	1.12814e+06	38.3183	1.05912e+06	36.5141	985072	23.7127	1.13718e+06	39.2634	1.10501e+06	22.7676	1.20037e+06	45.3634	1.03939e+06	35.569	1.32632e+06	36.2563
orf19.1496	orf19.1496	86613.1	1.72715	89255.7	2.61287	61809.8	1.81572	72620.2	2.08144	74318.4	2.5243	53950.9	1.86001	95665.9	2.30287	83372	2.87859	96722.4	1.99287	76171.2	2.87859	89294	3.05573	87483.2	2.39144
orf19.1497	ZCF6	33777.6	0.673559	34513.2	1.01034	22928.9	0.673559	17625	0.505169	19830.4	0.673559	22793.2	0.785818	27981	0.673559	40642	1.40325	19069.6	0.392909	37131.8	1.40325	13121.7	0.449039	32853.3	0.898078
orf19.1499	CTF1	25333.1	0.505168	40984.3	1.19978	37617.6	1.10506	27539.1	0.789325	58096.7	1.97331	35716.1	1.23135	29511.2	0.710393	35663.3	1.23135	23751.8	0.489382	23393	0.884044	26756	0.915617	25987.4	0.710393
orf19.150	orf19.150	2.00202e+06	39.9222	2.09909e+06	61.4489	3.56406e+06	104.698	3.41388e+06	97.8485	3.02482e+06	102.741	2.7814e+06	95.8916	2.25191e+06	54.2081	2.15382e+06	74.3649	1.48169e+06	30.5287	2.06618e+06	78.0831	1.6584e+06	56.7522	1.65372e+06	45.206
orf19.1500	orf19.1500	306222	6.10636	265363	7.76822	520989	15.3046	458456	13.1403	211638	7.18851	377780	13.0243	491287	11.8262	483560	16.6959	318877	6.57014	1.19857e+06	45.2953	581621	19.9037	797388	21.7974
orf19.1502	orf19.1502	335798	6.69616	228741	6.69616	163259	4.7959	189426	5.42932	205135	6.96762	244096	8.41544	293208	7.05811	374775	12.9399	153713	3.1671	634529	23.9795	462742	15.8355	423710	11.5825
orf19.1504	orf19.1504	132346	2.63912	113060	3.30971	106040	3.11502	155475	4.45621	143934	4.88886	185099	6.38147	141985	3.41787	119040	4.1101	108140	2.22811	190614	7.20349	162457	5.55945	133737	3.65583
orf19.1505	orf19.1505	423390	8.44283	499488	14.622	541489	15.9068	503749	14.4385	511544	17.3751	537693	18.5375	637926	15.3562	1.07203e+06	37.0139	801717	16.5186	1.8326e+06	69.2557	1.67516e+06	57.3256	1.55322e+06	42.4589
orf19.1506	orf19.1506	0	0	0	0	0	0	0	0	0	0	0	0	0	0	0	0	0	0	0	0	0	0	0	0
orf19.1507	orf19.1507	158710	3.16483	233912	6.84754	194903	5.72547	194739	5.58161	308329	10.4727	213639	7.36542	139840	3.36623	126661	4.37322	136846	2.81958	127902	4.83356	125271	4.28691	145245	3.97042
orf19.1508	orf19.1508	19244	0.383745	91761.2	2.68622	130632	3.83745	120498	3.45371	124277	4.2212	144700	4.98869	63766.3	1.53498	66686.1	2.30247	130374	2.68622	152316	5.75618	78496.2	2.68622	168457	4.60494
orf19.1509	ROD1	204197	4.07188	205590	6.01844	168364	4.94585	212059	6.07803	138010	4.68763	239672	8.26295	189783	4.56846	166257	5.74036	147496	3.03902	137707	5.20407	141044	4.82667	79201.5	2.16505
orf19.151	TPO5	120198	2.39687	166644	4.87834	143028	4.20158	158396	4.53996	121209	4.11698	184849	6.37286	160485	3.8632	104539	3.60941	113593	2.34048	139534	5.27312	83225.2	2.84805	80461	2.19948
orf19.1510	SDF1	253221	5.04948	173530	5.0799	225737	6.63125	273812	7.84799	162992	5.53618	329102	11.3461	288112	6.93544	200870	6.93544	208164	4.28902	413727	15.6351	264888	9.06474	362762	9.91646
orf19.1513	FAB1	58015.3	1.15688	42926	1.25662	26933.6	0.791202	39435.1	1.13029	36996.3	1.25662	43970.2	1.51592	64079.1	1.54251	62969.4	2.17414	44854.3	0.924177	62808.8	2.37361	53429.4	1.82841	48887.9	1.3364
orf19.1514	orf19.1514	3.49918e+06	69.7771	3.20082e+06	93.7007	3.54176e+06	104.043	3.51696e+06	100.803	2.98977e+06	101.551	3.04313e+06	104.915	4.55766e+06	109.712	4.28729e+06	148.027	4.8924e+06	100.803	6.57778e+06	248.581	5.65462e+06	193.507	5.86636e+06	160.363
orf19.1515	CHT4	63765.5	1.27155	74203.3	2.17223	72142.1	2.11924	38818.1	1.1126	31196.6	1.05962	86058.2	2.96694	99042.5	2.38415	147310	5.08619	89999	1.85434	128979	4.87426	102182	3.49675	106598	2.91396
orf19.1516	orf19.1516	405809	8.09224	494540	14.4772	470530	13.8223	571195	16.3716	410388	13.9392	761147	26.2413	635416	15.2957	695672	24.0195	475615	9.79957	964211	36.4385	861134	29.4689	699860	19.1314
orf19.1517	ARO3	1.01027e+07	201.459	8.7394e+06	255.837	9.18517e+06	269.824	9.90586e+06	283.922	8.93219e+06	303.391	8.9607e+06	308.929	1.64405e+07	395.756	1.58015e+07	545.577	1.85669e+07	382.553	1.43952e+07	544.011	1.39908e+07	478.779	1.27051e+07	347.308
orf19.1519	orf19.1519	72633.9	1.44839	68031	1.99154	66674.2	1.95862	71206.4	2.04092	59602.5	2.02446	76862.2	2.6499	88886.3	2.13967	62924.4	2.17259	71095.5	1.46485	45730.4	1.7282	38477	1.31672	44555.4	1.21797
orf19.1522	orf19.1522	143417	2.85987	154284	4.51651	146031	4.28981	141151	4.04567	105248	3.57484	200806	6.92298	147057	3.53996	68183.2	2.35416	57552	1.1858	72907.4	2.75524	36689.6	1.25555	45930.4	1.25555
orf19.1523	FMO1	3516.48	0.070122	15569.9	0.455793	2387.05	0.070122	4893.03	0.140244	15483.6	0.525915	10169.7	0.35061	2913.01	0.070122	5077.33	0.175305	6806.64	0.140244	6494.33	0.245427	7171.83	0.245427	2565.19	0.070122
orf19.1524	SPR3	2011.27	0.040107	9590.32	0.280747	4095.87	0.12032	6996.5	0.200534	0	0	4653.29	0.160427	1666.12	0.040107	2323.21	0.080213	1946.55	0.040107	4245.11	0.160427	1171.99	0.040107	4401.53	0.12032
orf19.1525	orf19.1525	438021	8.73458	433519	12.6908	503724	14.7974	656096	18.805	434141	14.746	561846	19.3702	503724	12.1256	556552	19.2161	416445	8.58044	1.20323e+06	45.4712	765721	26.2037	731152	19.9868
orf19.1526	SNF2	253726	5.05956	235814	6.90321	198622	5.83473	261681	7.5003	264611	8.98779	267078	9.20777	261099	6.28517	238164	8.22309	213024	4.38914	306017	11.5647	314678	10.7686	231072	6.31659
orf19.1527	orf19.1527	240723	4.80025	322984	9.45504	267394	7.85495	187778	5.3821	235542	8.00042	143454	4.94571	193369	4.65479	450790	15.5644	338875	6.98218	381063	14.4007	535584	18.3282	521484	14.2553
orf19.1528	orf19.1528	492525	9.82143	713961	20.9005	1.0132e+06	29.7637	1.04889e+06	30.0632	904490	30.7219	866792	29.8835	385612	9.28245	480454	16.5886	293563	6.04857	584748	22.0982	448000	15.331	381193	10.4203
orf19.1529	orf19.1529	6203.06	0.123695	2112.72	0.061848	0	0	6473.48	0.185543	1820.87	0.061848	1793.93	0.061848	7707.83	0.185543	12539	0.432934	9005.19	0.185543	29458.3	1.11326	18073	0.618477	24887.5	0.680324
orf19.1530	orf19.1530	0	0	5485.27	0.160576	5466.23	0.160576	11204.8	0.321152	14182.6	0.481728	4657.61	0.160576	6670.65	0.160576	13952.2	0.481728	7793.43	0.160576	29743.4	1.12403	23461.6	0.802879	23496.6	0.642304
orf19.1531	orf19.1531	534685	10.6622	555956	16.275	572413	16.8152	532593	15.2652	617442	20.972	487736	16.8152	416586	10.0281	289081	9.98109	387540	7.98487	355465	13.4334	304018	10.4038	330761	9.04169
orf19.1532	orf19.1532	354146	7.06203	315621	9.23948	314525	9.23948	324413	9.29833	377711	12.8293	281653	9.71029	207804	5.00227	224990	7.76823	157094	3.23676	197771	7.47398	147895	5.06112	185145	5.06112
orf19.1533	orf19.1533	652142	13.0044	925601	27.096	1.02306e+06	30.0536	1.05462e+06	30.2275	1.1217e+06	38.0997	908309	31.3148	737167	17.7451	694082	23.9646	624824	12.8739	895383	33.8374	655805	22.4423	712789	19.4848
orf19.1534	orf19.1534	252238	5.02988	220596	6.45772	239714	7.04184	204927	5.87361	149997	5.09479	330382	11.3903	265571	6.39282	232148	8.01536	203172	4.18616	245586	9.28095	193448	6.61998	176880	4.83518
orf19.1535	orf19.1535	376742	7.51261	507362	14.8525	402717	11.8302	343455	9.84411	554222	18.8247	378209	13.0391	279804	6.73545	330131	11.3984	314327	6.47639	447857	16.925	489532	16.7523	401181	10.9667
orf19.1536	orf19.1536	2.66626e+06	53.1678	2.6699e+06	78.1587	2.79726e+06	82.1722	3.65802e+06	104.846	3.60451e+06	122.431	3.04833e+06	105.094	2.68482e+06	64.6289	2.56808e+06	88.6682	3.77129e+06	77.7036	2.93531e+06	110.928	2.98641e+06	102.198	3.13163e+06	85.6064
orf19.1538	TLG2	144140	2.8743	189827	5.55698	125568	3.68869	157109	4.50307	196043	6.6588	123667	4.26355	97513.5	2.34734	166496	5.7486	74401.1	1.53296	197750	7.47318	228179	7.80852	222561	6.08394
orf19.1539	orf19.1539	2568.83	0.051225	3499.7	0.10245	0	0	1787.21	0.051225	1508.13	0.051225	2971.63	0.10245	2127.99	0.051225	2967.25	0.10245	2486.17	0.051225	2710.97	0.10245	1496.89	0.051225	1873.9	0.051225
orf19.154	orf19.154	313308	6.24768	442651	12.9582	521853	15.33	734666	21.057	706804	24.0073	429555	14.8093	235510	5.66919	149117	5.14855	103883	2.14041	131645	4.97501	153831	5.26425	141787	3.87588
orf19.1541	orf19.1541	3797.95	0.075735	5820.98	0.170403	5156.24	0.15147	8587.62	0.246138	7804.04	0.265072	8786.97	0.30294	9438.54	0.227205	4386.99	0.15147	7351.47	0.15147	6513.15	0.246138	3872.94	0.132536	6926.3	0.189337
orf19.1542	HEX3	258208	5.14893	300746	8.80403	236948	6.96058	176316	5.05357	238615	8.10479	260898	8.99473	281235	6.76988	386627	13.3491	333199	6.86523	350711	13.2537	414232	14.1754	396480	10.8382
orf19.1543	OPI1	102525	2.04445	82536.2	2.41617	123374	3.62425	106994	3.06667	82078.7	2.78788	119949	4.13536	127396	3.06667	174948	6.04041	96970.6	1.99798	193034	7.29496	181943	6.22627	139381	3.81011
orf19.1544	orf19.1544	607496	12.1141	824699	24.1422	719472	21.1352	599508	17.1831	756307	25.6887	660390	22.7676	581764	14.0042	888343	30.6718	558759	11.5127	893461	33.7648	949009	32.476	892595	24.4
orf19.1545	orf19.1545	2.81361e+06	56.1063	2.97402e+06	87.0615	3.28641e+06	96.5415	2.62577e+06	75.2598	3.77074e+06	128.077	2.55895e+06	88.2223	1.73602e+06	41.7895	1.88836e+06	65.1994	2.06578e+06	42.5634	1.53584e+06	58.041	1.64518e+06	56.2998	1.73398e+06	47.4001
orf19.1546	orf19.1546	1.20938e+06	24.1163	1.30932e+06	38.329	1.4386e+06	42.2602	1.37948e+06	39.5386	1.73385e+06	58.8921	1.59199e+06	54.8853	1.60169e+06	38.5558	1.34659e+06	46.4937	1.34659e+06	27.745	1.51235e+06	57.1533	1.45584e+06	49.8201	1.15877e+06	31.6762
orf19.1547	orf19.1547	131230	2.61685	141537	4.14335	98979.1	2.90761	101445	2.90761	107004	3.63451	111747	3.85258	126828	3.05299	164215	5.66984	134063	2.76223	132720	5.01563	129573	4.43411	188799	5.16101
orf19.1548	orf19.1548	87254	1.73993	62738.1	1.83659	92135.1	2.70656	70822.7	2.02992	82530.3	2.80322	58879.2	2.02992	44171.3	1.06329	95187.5	3.28654	32840.2	0.67664	84408.3	3.18987	76266	2.6099	81330.3	2.22325
orf19.1549	orf19.1549	2.25774e+06	45.0215	2.11266e+06	61.8459	3.58352e+06	105.27	3.77117e+06	108.089	3.05776e+06	103.86	2.96072e+06	102.074	2.43645e+06	58.6502	2.1424e+06	73.9707	2.34019e+06	48.2172	2.19613e+06	82.9938	1.75781e+06	60.1541	1.76043e+06	48.1232
orf19.155	URE2	1.11464e+06	22.2271	1.38642e+06	40.586	1.11615e+06	32.7881	1.34961e+06	38.6826	1.46063e+06	49.6119	1.0668e+06	36.7791	966722	23.2709	1.29463e+06	44.6998	1.27844e+06	26.341	1.07721e+06	40.7088	1.35645e+06	46.4191	1.34545e+06	36.7791
orf19.1551	orf19.1551	93899.7	1.87245	75592.7	2.2129	75330.2	2.2129	77206.8	2.2129	35081	1.19156	44436.9	1.53201	91928.4	2.2129	39441.2	1.36179	57831.6	1.19156	31530.3	1.19156	49742.3	1.70223	99633.1	2.72357
orf19.1552	CPR3	8.82323e+06	175.944	7.86677e+06	230.292	7.89552e+06	231.939	5.67412e+06	162.632	7.96395e+06	270.504	5.3263e+06	183.63	7.49152e+06	180.336	7.64773e+06	264.053	1.05642e+07	217.666	4.98982e+06	188.57	6.53704e+06	223.704	8.52992e+06	233.174
orf19.1553	ENT3	1.13781e+06	22.6891	1.03542e+06	30.3108	1.36177e+06	40.0032	1.07443e+06	30.7954	917031	31.1479	1.16671e+06	40.2235	1.78993e+06	43.0872	1.83361e+06	63.3091	1.74908e+06	36.0381	2.4843e+06	93.8842	2.07916e+06	71.1511	2.16285e+06	59.1237
orf19.1555	SAC3	130547	2.60324	141680	4.14753	112149	3.29449	120587	3.45627	129036	4.38285	139072	4.79466	120363	2.89739	114587	3.95633	109214	2.25026	113252	4.2799	116041	3.97104	94693	2.58853
orf19.1557	orf19.1557	344420	6.86808	278263	8.14586	280015	8.22572	211760	6.06946	221014	7.50697	273339	9.42364	179151	4.31251	303004	10.4618	189925	3.91321	213437	8.066	291712	9.98267	306755	8.38544
orf19.1559	HOM2	695477	13.8685	1.99052e+06	58.2706	1.58339e+06	46.5137	1.43367e+06	41.0919	2.81781e+06	95.7099	1.177e+06	40.5782	841666	20.2606	3.29437e+06	113.745	880845	18.1489	1.8213e+06	68.8289	4.93321e+06	168.819	2.4135e+06	65.9753
orf19.156	FGR51	526480	10.4985	278177	8.14335	274493	8.06351	363502	10.4187	229173	7.78409	363568	12.5344	691507	16.646	521424	18.0032	782713	16.127	642226	24.2704	486425	16.646	579734	15.8476
orf19.1560	POB3	896205	17.8712	885505	25.9223	937736	27.5469	1.02534e+06	29.3882	943881	32.0599	1.04092e+06	35.8868	950881	22.8896	1.08539e+06	37.4754	958484	19.7486	1.2152e+06	45.9236	1.18794e+06	40.6525	1.19262e+06	32.6014
orf19.1562	orf19.1562	370104	7.38024	396171	11.5975	384541	11.2963	126119	3.61481	252758	8.58518	270863	9.33826	475528	11.4469	815750	28.1654	380125	7.83209	605801	22.8938	1.0255e+06	35.0938	776888	21.237
orf19.1563	ECM3	243897	4.86354	246176	7.20657	217526	6.39006	232854	6.67406	226802	7.70357	203883	7.02906	383436	9.23008	147031	5.07655	261893	5.39605	133393	5.04105	118262	4.04704	141555	3.86953
orf19.1564	orf19.1564	1.89294e+07	377.471	1.17746e+07	344.69	1.2541e+07	368.404	1.19141e+07	341.482	1.31256e+07	445.823	8.95002e+06	308.561	2.45239e+07	590.339	2.16309e+07	746.851	4.16641e+07	858.447	2.55616e+07	965.997	2.46207e+07	842.544	4.71359e+07	1288.51
orf19.1565	orf19.1565	240511	4.79602	170215	4.98288	183406	5.38774	151032	4.32888	120112	4.07973	155372	5.3566	247105	5.94831	217380	7.50547	293232	6.04174	141743	5.3566	167450	5.73031	267728	7.31861
orf19.1566	UTP21	337159	6.72329	580143	16.9831	532487	15.6423	703715	20.1699	673918	22.8903	684239	23.5898	129156	3.10904	91172.1	3.1479	107513	2.21519	89467.8	3.38108	84037.9	2.87586	61843	1.69054
orf19.1567	orf19.1567	87291	1.74067	64866.9	1.89891	71824.1	2.1099	74840.2	2.14507	75577	2.56705	102509	3.53409	108832	2.6198	93700.2	3.23518	89602.3	1.84617	107940	4.07915	73986.3	2.53188	60460.8	1.65276
orf19.1569	UTP22	366286	7.30411	499541	14.6236	561012	16.4803	826611	23.6923	651450	22.1272	766883	26.439	229483	5.52412	166216	5.73895	142247	2.93085	159981	6.04584	142144	4.86429	104409	2.85413
orf19.1570	ERG7	736585	14.6882	543929	15.923	586700	17.2349	713500	20.4503	507416	17.2349	743895	25.6465	823902	19.833	737581	25.4665	888919	18.3153	717440	27.1128	581811	19.9102	558025	15.2542
orf19.1571	ATO7	0	0	0	0	0	0	3075.25	0.088143	0	0	0	0	0	0	0	0	0	0	0	0	2575.69	0.088143	0	0
orf19.1573	orf19.1573	130187	2.59606	80416.4	2.35411	72037.2	2.11616	118721	3.40279	61203.3	2.07883	124878	4.30531	76838	1.84964	44685.4	1.54285	67791.9	1.39678	52173.8	1.9717	36516.3	1.24963	21580.3	0.589919
orf19.1574	orf19.1574	16367.2	0.326378	20068.3	0.58748	21109.7	0.620118	31883.9	0.913858	28826.9	0.979133	31240.5	1.07705	31184.3	0.750669	40647.1	1.40342	20592.7	0.424291	27636.4	1.04441	29565.8	1.01177	23879	0.652755
orf19.1575	PRS1	4.64912e+06	92.7081	4.72166e+06	138.222	5.48566e+06	161.147	6.87015e+06	196.912	6.79094e+06	230.661	4.86917e+06	167.87	2.18118e+06	52.5055	1.70958e+06	59.0266	2.36233e+06	48.6734	1.20791e+06	45.6482	1.38304e+06	47.3289	1.31821e+06	36.0345
orf19.1576	orf19.1576	178225	3.55399	156988	4.59568	143928	4.22802	172099	4.9327	128988	4.38122	167070	5.75992	215096	5.1778	206755	7.13862	138290	2.84932	264294	9.98794	205022	7.01607	219674	6.00502
orf19.1577	orf19.1577	4548.34	0.090698	13942.2	0.408143	3087.5	0.090698	9493.23	0.272095	9345.94	0.317444	0	0	3767.8	0.090698	5253.76	0.181397	8803.96	0.181397	3600	0.136048	0	0	3317.91	0.090698
orf19.1578	orf19.1578	440973	8.79345	638667	18.6963	496221	14.577	603202	17.289	646922	21.9733	672214	23.1752	165579	3.98581	124069	4.28372	126639	2.60927	85354.5	3.22563	93958.7	3.21536	55617.6	1.52036
orf19.158	orf19.158	1.44759e+06	28.8663	1.61774e+06	47.3577	1.81874e+06	53.4274	1.96501e+06	56.3211	1.93244e+06	65.6374	1.5456e+06	53.2862	982202	23.6436	566225	19.55	726194	14.9625	597626	22.5849	521790	17.8562	586083	16.0212
orf19.1580	orf19.1580	10725.7	0.213881	10959.2	0.320821	10011.1	0.294086	4663.85	0.133675	12593.8	0.427761	3877.34	0.133675	12216.9	0.294086	13937.8	0.481231	11678.1	0.240616	15563.8	0.588172	15624.9	0.534701	14670.3	0.401026
orf19.1581	orf19.1581	0	0	0	0	0	0	0	0	0	0	0	0	0	0	0	0	0	0	0	0	11460.7	0.392197	0	0
orf19.1582	orf19.1582	10527.7	0.209933	3585.66	0.104967	10719.6	0.3149	8545.18	0.244922	16481.8	0.559822	7104.13	0.244922	24709.6	0.594811	34454.8	1.18962	15283.4	0.3149	40737.5	1.53951	36807.8	1.2596	31998.9	0.874721
orf19.1584	orf19.1584	1.04912e+06	20.9204	571713	16.7363	632450	18.5789	857131	24.5671	523251	17.7728	578975	19.9608	2.57534e+06	61.9935	2.09902e+06	72.4729	3.3721e+06	69.4788	1.61605e+06	61.0722	1.37858e+06	47.1765	1.64014e+06	44.8349
orf19.1585	ZRT2	1.05189e+07	209.757	5.57387e+06	163.17	5.32332e+06	156.378	4.62364e+06	132.523	3.234e+06	109.846	8.05577e+06	277.731	2.24897e+07	541.373	6.38405e+06	220.422	1.75004e+07	360.578	3.19185e+06	120.623	3.34768e+06	114.561	3.52762e+06	96.4311
orf19.1586	FGR22	3741.25	0.074604	7645.45	0.223813	17777.4	0.52223	23426.1	0.671439	21964.4	0.746043	10819.7	0.373021	12396.9	0.298417	17286	0.596834	14483.5	0.298417	11844.8	0.447626	10900.4	0.373021	21833.3	0.596834
orf19.1587	HGT20	166251	3.31522	122574	3.58824	127459	3.74424	84368.1	2.41816	83824.6	2.84719	79190.7	2.73018	108556	2.61317	84721.8	2.92519	85183.2	1.75511	28897.7	1.09207	38750.7	1.32609	45657.1	1.24808
orf19.1588	orf19.1588	2.06387e+06	41.1556	2.10881e+06	61.7334	1.9163e+06	56.2933	1.4359e+06	41.1556	2.38156e+06	80.8921	1.15258e+06	39.7365	2.56453e+06	61.7334	4.26785e+06	147.356	3.43241e+06	70.7214	3.29213e+06	124.413	4.43734e+06	151.85	5.5636e+06	152.087
orf19.1589	orf19.1589	140600	2.8037	227660	6.66452	261291	7.67569	347980	9.9738	174561	5.92913	255968	8.82475	158477	3.81487	131788	4.55026	171767	3.53909	169055	6.38875	124908	4.27449	109290	2.98754
orf19.1589.1	orf19.1589.1	6628.01	0.132169	7524.84	0.220282	0	0	4611.31	0.132169	2594.15	0.088113	3833.66	0.132169	9150.97	0.220282	22968	0.793015	10691.2	0.220282	12823.7	0.48462	14161.5	0.48462	11281.6	0.308395
orf19.1590	orf19.1590	116723	2.32758	108222	3.16809	127655	3.74998	110533	3.16809	96127.7	3.26507	124711	4.29955	104750	2.52154	92693.2	3.20042	83156.4	1.71335	124892	4.71981	112415	3.84697	108799	2.97412
orf19.1591	ERG10	6.47147e+06	129.048	3.48048e+06	101.888	5.90336e+06	173.417	8.22899e+06	235.859	4.8291e+06	164.025	5.98427e+06	206.314	7.91692e+06	190.576	6.99143e+06	241.393	8.38464e+06	172.757	6.6455e+06	251.14	5.57046e+06	190.627	5.04021e+06	137.779
orf19.1592	orf19.1592	304356	6.06916	386374	11.3107	281731	8.27613	288749	8.27613	411514	13.9775	200046	6.89678	336167	8.09222	375531	12.9659	406139	8.36809	233597	8.82788	395011	13.5177	407038	11.1268
orf19.1595	orf19.1595	200844	4.00504	248117	7.26338	246100	7.22944	177627	5.09115	260808	8.85861	238245	8.21373	234057	5.63421	209385	7.22944	166378	3.42804	312547	11.8115	244979	8.38343	257016	7.02579
orf19.1596	FGR28	57811.9	1.15283	33911	0.992712	47964.7	1.40901	58097.6	1.66519	39597.4	1.34496	56659.7	1.9534	90460.4	2.17756	78835.5	2.72195	68385.3	1.40901	72873.8	2.75398	50531.6	1.72924	69116	1.88935
orf19.1597	ABG1	7.0326e+06	140.237	5.15596e+06	150.936	6.55555e+06	192.576	5.68229e+06	162.866	4.55476e+06	154.707	4.23288e+06	145.933	7.7346e+06	186.187	6.64534e+06	229.444	7.90084e+06	162.789	1.10491e+07	417.555	7.56844e+06	259	8.40473e+06	229.752
orf19.1598	ERG24	3.96634e+06	79.0928	2.58136e+06	75.5667	2.43565e+06	71.5495	4.63135e+06	132.744	3.78987e+06	128.727	3.43603e+06	118.461	2.72941e+06	65.7024	1.84217e+06	63.6046	2.75989e+06	56.8647	1.97243e+06	74.5401	2.00342e+06	68.559	2.13083e+06	58.2484
orf19.1599	orf19.1599	16692.7	0.332869	34112.4	0.998607	0	0	11613.6	0.332869	39200.3	1.33148	9655.09	0.332869	13828.1	0.332869	9640.83	0.332869	16155.6	0.332869	0	0	0	0	36530.8	0.998607
orf19.1600	orf19.1600	55783.4	1.11238	66950.3	1.9599	45079.6	1.32426	59139.3	1.69505	81094.5	2.75446	31497	1.08589	33007.4	0.794555	33751.8	1.16535	47561.2	0.979951	44152.4	1.66857	44888.8	1.53614	53288.1	1.45668
orf19.1601	RPL3	3.2226e+07	642.619	3.62899e+07	1062.35	3.32782e+07	977.581	2.30692e+07	661.21	3.67567e+07	1248.48	2.06526e+07	712.02	2.30425e+07	554.679	2.09204e+07	722.319	3.14377e+07	647.742	1.0679e+07	403.571	2.08235e+07	712.601	1.92555e+07	526.37
orf19.1604	orf19.1604	109123	2.17601	107719	3.15338	79096.6	2.32354	66912.4	1.91784	83066.7	2.82144	86117	2.96897	73542.6	1.77032	73705.5	2.54483	72495.9	1.49371	39525.4	1.49371	57659.5	1.97317	37777.5	1.03269
orf19.1605	PMS1	66755.3	1.33117	50984.5	1.49252	64539.3	1.89591	80924.5	2.31946	61162	2.07743	76052.8	2.622	29325.5	0.705922	25118.8	0.867276	26430.2	0.544569	28286.3	1.06897	24164.6	0.826938	25086.1	0.685753
orf19.1606	orf19.1606	55770.6	1.11212	96813.5	2.83412	70831.4	2.08074	100132	2.86999	82383.6	2.79824	72840.3	2.51124	84948	2.04487	69615.6	2.40362	47011.4	0.968622	91132.6	3.44399	83866.4	2.86999	74805	2.04487
orf19.1607	ALR1	181014	3.6096	297816	8.71826	190021	5.58206	234669	6.72608	416373	14.1425	203104	7.00223	210586	5.06922	308491	10.6513	179018	3.6885	165454	6.25269	242659	8.30405	160908	4.39858
orf19.1608	orf19.1608	13093.7	0.261102	14493.8	0.424291	15554.5	0.456929	6832.27	0.195827	18257	0.620118	15146.9	0.522204	18981.8	0.456929	30249	1.04441	15840.5	0.326378	31091	1.17496	11444.8	0.391653	8357.64	0.228464
orf19.1609	orf19.1609	340226	6.78446	462544	13.5405	540177	15.8682	445680	12.7741	539890	18.3379	418277	14.4205	150944	3.63352	109348	3.77545	95063.7	1.95869	61594.6	2.32772	54748	1.87353	60229.6	1.64644
orf19.1610	orf19.1610	60526.6	1.20696	14992.7	0.438895	35483.9	1.04238	26797.4	0.768067	48456	1.64586	31826.1	1.09724	63814.1	1.53613	46079.7	1.59099	45265.6	0.932652	43551.6	1.64586	30460.1	1.04238	50173.7	1.37155
orf19.1611	orf19.1611	179019	3.56983	129119	3.77982	123905	3.63982	95243.4	2.72987	113343	3.84981	79181.7	2.72987	107589	2.58987	111502	3.84981	203834	4.1998	131506	4.96976	116589	3.98981	225333	6.1597
orf19.1613	ILV2	3.46892e+06	69.1738	2.89385e+06	84.7145	3.38839e+06	99.5374	4.28948e+06	122.945	2.70783e+06	91.9741	3.63096e+06	125.181	6.42609e+06	154.689	3.66637e+06	126.589	4.17184e+06	85.9566	4.83318e+06	182.651	3.51363e+06	120.24	2.78093e+06	76.0194
orf19.1614	MEP1	194967	3.88784	100537	2.94313	176876	5.1959	273824	7.84835	176508	5.99527	174951	6.0316	120754	2.9068	38937.5	1.34439	45850.8	0.944709	37497.4	1.41706	58397.6	1.99842	26584	0.726699
orf19.1616	FGR23	10586.5	0.211106	7766.09	0.227345	3869.56	0.113672	5099.09	0.14615	4302.84	0.14615	5181.22	0.178628	13491.9	0.324778	25867.9	0.893139	12610.3	0.259822	13750.5	0.519645	9016.07	0.308539	13663.1	0.373495
orf19.1617	orf19.1617	198033	3.94897	282384	8.26651	231217	6.79223	180029	5.15999	235625	8.00325	255048	8.79304	177172	4.26489	318721	11.0045	191660	3.94897	249395	9.42488	346188	11.8469	236915	6.47631
orf19.1618	GFA1	6.73835e+06	134.369	4.73392e+06	138.581	5.25509e+06	154.373	1.24094e+07	355.677	7.35405e+06	249.788	1.07434e+07	370.391	1.06074e+07	255.341	1.08709e+07	375.339	1.08343e+07	223.229	2.44963e+07	925.74	2.12247e+07	726.332	1.96513e+07	537.188
orf19.1618.1	orf19.1618.1	2.70817e+06	54.0037	4.06687e+06	119.054	4.21987e+06	123.963	4.19653e+06	120.281	6.57654e+06	223.379	2.63442e+06	90.8244	4.94573e+06	119.054	9.59789e+06	331.386	1.23903e+07	255.29	5.81347e+06	219.697	9.21746e+06	315.431	1.36493e+07	373.116
orf19.1619	orf19.1619	289172	5.76639	479019	14.0228	252062	7.40457	182896	5.24217	362689	12.3191	182463	6.29061	182383	4.39032	374826	12.9416	224212	4.61966	234081	8.84616	325520	11.1396	273269	7.47009
orf19.1620	orf19.1620	17972.5	0.358389	0	0	0	0	37511.9	1.07517	47481.3	1.61275	10395.3	0.358389	22332.3	0.537584	103800	3.58389	78273.7	1.61275	227603	8.60134	99491.5	3.4047	419537	11.4685
orf19.1621	GPA2	782198	15.5978	644994	18.8816	691992	20.328	751512	21.5398	745798	25.3318	781255	26.9346	971135	23.3772	1.02353e+06	35.3394	1.0587e+06	21.8135	1.59613e+06	60.3193	1.34797e+06	46.1288	1.55591e+06	42.5324
orf19.1622	YCG1	125889	2.51034	126194	3.6942	103906	3.05235	96541.9	2.76708	134377	4.56426	94327.5	3.25203	58067.7	1.3978	54116.9	1.86849	48458.2	0.998432	35855.5	1.35502	56684.8	1.93981	41220.4	1.1268
orf19.1623	CAP1	335582	6.69184	367094	10.7463	349740	10.2739	475189	13.6199	457772	15.5487	570887	19.6819	642654	15.47	812882	28.0664	500549	10.3133	1.13953e+06	43.064	1.11807e+06	38.2616	920159	25.1535
orf19.1624	orf19.1624	408909	8.15404	396448	11.6056	464465	13.6441	523720	15.0109	360097	12.2311	534171	18.4161	430156	10.3547	358272	12.3701	302434	6.23136	483636	18.2771	409537	14.0148	322017	8.80266
orf19.1624.1	orf19.1624.1	718527	14.3281	489450	14.3281	487750	14.3281	199960	5.73126	674941	22.925	748076	25.7907	595221	14.3281	829968	28.6563	1.11265e+06	22.925	303313	11.4625	502434	17.1938	733809	20.0594
orf19.1625	orf19.1625	4.96028e+06	98.913	5.42691e+06	158.867	4.93953e+06	145.104	4.27307e+06	122.475	6.07836e+06	206.458	4.41859e+06	152.335	5.10724e+06	122.941	5.8242e+06	201.092	5.64985e+06	116.409	4.63596e+06	175.197	5.37182e+06	183.829	6.15301e+06	168.199
orf19.1626	orf19.1626	2.59689e+06	51.7846	2.28475e+06	66.8839	2.50877e+06	73.6976	1.96458e+06	56.3089	2.07185e+06	70.3725	1.89732e+06	65.4121	1.38132e+06	33.2511	732548	25.2927	1.46567e+06	30.1986	520710	19.6781	586181	20.0597	622152	17.0071
orf19.1628	LAP41	3.29167e+06	65.6391	2.15316e+06	63.0317	2.26146e+06	66.4327	2.75551e+06	78.9786	2.12052e+06	72.0254	2.59664e+06	89.5216	3.47088e+06	83.551	3.23088e+06	111.552	3.86618e+06	79.6588	3.20381e+06	121.075	3.04665e+06	104.259	3.07442e+06	84.0423
orf19.163	orf19.163	1.42846e+06	28.4849	1.4514e+06	42.4882	1.59751e+06	46.9283	1.44187e+06	41.327	1.55257e+06	52.7346	1.2859e+06	44.3326	1.15778e+06	27.8701	809175	27.9384	1.06091e+06	21.8589	760978	28.7581	738562	25.2743	664699	18.1702
orf19.1630	orf19.1630	220244	4.39188	334417	9.78973	320728	9.42169	257666	7.38523	299779	10.1823	335198	11.5563	413820	9.96148	591238	20.4137	367964	7.58152	655089	24.7565	678977	23.2353	658808	18.0092
orf19.1631	ERG6	9.50861e+06	189.611	7.40967e+06	216.911	8.64302e+06	253.897	1.484e+07	425.345	1.32843e+07	451.214	1.16302e+07	400.963	6.03624e+06	145.304	4.0267e+06	139.03	7.60253e+06	156.642	6.26114e+06	236.615	5.90266e+06	201.995	6.0202e+06	164.568
orf19.1632	orf19.1632	494550	9.86181	378130	11.0694	423063	12.4279	421314	12.0757	358486	12.1763	340048	11.7235	407590	9.8115	346832	11.9751	512824	10.5662	355487	13.4342	319057	10.9184	375488	10.2643
orf19.1633	UTP4	542385	10.8157	750958	21.9836	783456	23.0148	874934	25.0773	867900	29.4791	817853	28.1963	185992	4.4772	151527	5.23178	140389	2.89257	93180.7	3.52139	105107	3.59685	59808.8	1.63493
orf19.1634	orf19.1634	333974	6.65978	353468	10.3474	376598	11.0629	245798	7.04506	296539	10.0722	357607	12.3289	340682	8.20089	447942	15.4661	293843	6.05435	393233	14.8607	386005	13.2095	358393	9.79703
orf19.1635	RPL12	3.35923e+08	6698.63	2.90779e+08	8512.25	3.35873e+08	9866.6	2.88273e+08	8262.47	2.98667e+08	10144.5	2.4911e+08	8588.33	2.61758e+08	6301.03	1.73048e+08	5974.82	2.80583e+08	5781.14	1.41941e+08	5364.08	1.90858e+08	6531.36	1.86868e+08	5108.22
orf19.1636	STE50	429655	8.56774	390232	11.4237	469893	13.8036	311001	8.91391	322313	10.9477	227176	7.83213	346934	8.35139	223081	7.70231	413729	8.52447	202668	7.65904	190935	6.53399	227944	6.23109
orf19.1637	orf19.1637	1.20317e+06	23.9925	951849	27.8644	1.12507e+06	33.0501	834670	23.9233	804078	27.3113	738034	25.4444	1.37297e+06	33.0501	1.35173e+06	46.6712	1.60406e+06	33.0501	1.20754e+06	45.6341	1.17591e+06	40.241	1.35827e+06	37.1295
orf19.1638	orf19.1638	77318.9	1.54182	78271.2	2.29131	87476	2.56969	84425.2	2.4198	51067	1.73454	95033	3.27636	119205	2.86949	127144	4.38989	92499.3	1.90586	136562	5.1608	117017	4.00444	97920.8	2.67676
orf19.1639	orf19.1639	23912.1	0.47683	3619.67	0.105962	1803.55	0.052981	18484.8	0.529811	12478.6	0.423849	12294	0.423849	19808.5	0.47683	29155.2	1.00664	28285.4	0.582792	21029.3	0.794717	12385.6	0.423849	29072.2	0.794717
orf19.164	orf19.164	768586	15.3264	575730	16.8539	343199	10.0818	262923	7.53589	248849	8.45242	547936	18.8906	480161	11.5584	470441	16.2429	452244	9.31803	383998	14.5117	339246	11.6093	290578	7.94324
orf19.1641	orf19.1641	7186.76	0.143311	11422.9	0.334393	8130.85	0.238852	10000.1	0.286622	7032.09	0.238852	12470.5	0.429934	11906.9	0.286622	6917.83	0.238852	6955.5	0.143311	6320.34	0.238852	4187.81	0.143311	3495.05	0.095541
orf19.1642	orf19.1642	841041	16.7712	1.93198e+06	56.5569	1.8836e+06	55.3327	1.97324e+06	56.5569	2.73913e+06	93.0374	1.26054e+06	43.4582	330556	7.95714	397103	13.7108	219834	4.52945	229993	8.69165	332686	11.3848	353782	9.67099
orf19.1643	orf19.1643	3.96291e+06	79.0244	3.48161e+06	101.921	3.92604e+06	115.331	3.72941e+06	106.892	3.57461e+06	121.415	3.26746e+06	112.649	5.23949e+06	126.125	4.49797e+06	155.301	6.38174e+06	131.489	3.11413e+06	117.686	3.65693e+06	125.144	4.46073e+06	121.938
orf19.1646	orf19.1646	264390	5.27221	366951	10.7421	373903	10.9838	465992	13.3563	421682	14.3228	464507	16.0143	104946	2.52627	85892.7	2.96562	73566.3	1.51576	53478.7	2.02101	58415.8	1.99905	36966.2	1.01051
orf19.1647	orf19.1647	18677.1	0.372441	23324.7	0.682808	27469.9	0.806955	25988.5	0.744882	36550.4	1.24147	23406.3	0.806955	5157.32	0.124147	28765.2	0.993176	33139.6	0.682808	19710.6	0.744882	21766.8	0.744882	43144.4	1.1794
orf19.1648	RAD50	61333.5	1.22305	61062.3	1.78754	53072.4	1.55906	58614.7	1.68002	50253.1	1.7069	86934.3	2.99715	84307.9	2.02946	94591.2	3.26595	67187.6	1.38433	111672	4.2202	86403.9	2.95683	56541.4	1.54561
orf19.1649	RNA1	4.3797e+06	87.3356	4.70779e+06	137.816	5.09518e+06	149.676	4.6168e+06	132.327	4.2638e+06	144.824	4.51773e+06	155.753	4.0638e+06	97.8237	4.10935e+06	141.884	3.85818e+06	79.494	4.40675e+06	166.536	4.04012e+06	138.257	4.14511e+06	113.311
orf19.1650	orf19.1650	1.43004e+08	2851.64	1.06096e+08	3105.84	1.19817e+08	3519.74	1.05177e+08	3014.59	1.11589e+08	3790.24	8.06341e+07	2779.94	7.56809e+07	1821.79	7.80608e+07	2695.21	1.29386e+08	2665.87	5.78656e+07	2186.8	7.28543e+07	2493.15	1.44853e+08	3959.7
orf19.1651	orf19.1651	39516.2	0.787993	21534.3	0.630395	32189.3	0.945592	21994.1	0.630395	4639.89	0.157599	31998.8	1.10319	32734.8	0.787993	9129.01	0.315197	30595.7	0.630395	8340.54	0.315197	0	0	0	0
orf19.1652	POX1-3	1.13559e+06	22.6448	732834	21.453	778975	22.8832	1.0987e+06	31.4909	800808	27.2003	954129	32.8946	736066	17.7186	457950	15.8116	731414	15.0701	447832	16.924	318091	10.8854	332324	9.08441
orf19.1653	orf19.1653	7.42905e+06	148.143	5.16871e+06	151.309	3.75866e+06	110.415	2.54058e+06	72.8182	3.79447e+06	128.883	4.04827e+06	139.568	1.01382e+07	244.046	1.38538e+07	478.331	1.79526e+07	369.895	9.50168e+06	359.078	1.20002e+07	410.658	1.70977e+07	467.382
orf19.1654	orf19.1654	7.02046e+06	139.995	4.27812e+06	125.238	3.63418e+06	106.758	3.10316e+06	88.9426	3.66758e+06	124.573	2.522e+06	86.9484	8.90301e+06	214.313	1.02772e+07	354.84	1.56346e+07	322.135	1.21406e+07	458.806	1.26729e+07	433.678	2.08401e+07	569.685
orf19.1655	PXP2	38935.4	0.776411	25638.1	0.75053	25549.1	0.75053	27088.5	0.776411	33525.7	1.13874	24021.7	0.828171	47305.4	1.13874	25485.3	0.879932	55267.7	1.13874	42459.4	1.60458	30250.8	1.03521	38816.7	1.06109
orf19.1655.3	orf19.1655.3	1.39927e+08	2790.28	2.16335e+08	6332.99	1.47992e+08	4347.4	1.39646e+08	4002.54	1.79785e+08	6106.57	1.05083e+08	3622.84	1.0535e+08	2535.98	1.38625e+08	4786.32	1.35593e+08	2793.76	7.28205e+07	2751.96	1.58493e+08	5423.8	1.67191e+08	4570.35
orf19.1656	orf19.1656	24088.3	0.480345	38286.7	1.1208	31613.1	0.928666	31283.3	0.896643	31112.2	1.05676	15790.4	0.54439	33257.5	0.800574	33389.1	1.15283	27975.8	0.576413	26268.5	0.992712	26201.5	0.896643	22257.7	0.608436
orf19.1658	orf19.1658	278978	5.56311	662808	19.403	312547	9.18139	258791	7.41748	478038	16.237	279431	9.63368	266802	6.42245	649734	22.4334	370978	7.64362	362632	13.7042	590782	20.2172	580744	15.8752
orf19.1659	ALG8	946202	18.8682	562994	16.4811	695733	20.4378	880777	25.2448	593050	20.1435	769235	26.5201	1.3109e+06	31.556	1.03423e+06	35.709	1.30301e+06	26.8472	1.51601e+06	57.2914	1.09126e+06	37.344	1.36013e+06	37.1805
orf19.166	ASG1	393524	7.84727	381958	11.1814	244557	7.18412	307206	8.80515	268454	9.1183	538583	18.5682	268599	6.46571	178195	6.15255	160033	3.29733	147694	5.58151	137802	4.71573	88950.4	2.43155
orf19.1661	DBP5	1.4531e+06	28.9763	1.82247e+06	53.3509	2.08783e+06	61.332	2.35056e+06	67.3717	2.3095e+06	78.4446	2.06157e+06	71.0747	1.39789e+06	33.6499	1.93358e+06	66.7606	1.28944e+06	26.5676	1.77609e+06	67.1201	2.00024e+06	68.4503	1.59921e+06	43.7161
orf19.1662	orf19.1662	1.7869e+06	35.6326	2.31372e+06	67.732	2.53809e+06	74.5591	2.59505e+06	74.3794	2.69408e+06	91.507	2.55e+06	87.9138	1.53747e+06	37.01	1.17078e+06	40.4236	1.25854e+06	25.931	1.12037e+06	42.34	1.13575e+06	38.8665	834682	22.8169
orf19.1663	MNT2	621201	12.3874	877268	25.6811	828674	24.3431	783058	22.444	831056	28.2277	592163	20.4154	878580	21.1492	1.04882e+06	36.2126	680815	14.0275	883995	33.4071	881620	30.1699	753148	20.5881
orf19.1664	orf19.1664	119521	2.38337	111220	3.25585	107936	3.17073	85381.7	2.44721	65783.7	2.23441	124066	4.2773	303218	7.29907	388905	13.4277	386272	7.95875	512420	19.3649	399845	13.6831	399352	10.9167
orf19.1665	MNT1	1.44113e+07	287.375	1.1202e+07	327.929	1.41865e+07	416.743	1.6716e+07	479.115	1.1539e+07	391.935	1.41261e+07	487.011	2.3888e+07	575.031	1.81241e+07	625.769	2.33555e+07	481.217	2.76691e+07	1045.64	2.41458e+07	826.292	2.309e+07	631.189
orf19.1666	orf19.1666	44108.1	0.879559	48824.3	1.42928	52397.5	1.53923	56260	1.61252	63659.2	2.16225	40394.3	1.39264	59375.3	1.42928	206980	7.14642	74705.3	1.53923	197831	7.47625	291293	9.96833	241319	6.59669
orf19.1667	orf19.1667	14414.4	0.287437	19146.7	0.560502	10274	0.301809	5014.25	0.143718	17771.2	0.603617	6669.84	0.229949	14328.9	0.344924	28721.2	0.991657	17438.2	0.359296	16733.1	0.632361	26038.2	0.891054	24710.1	0.675476
orf19.1667.1	orf19.1667.1	644488	12.8517	707302	20.7056	923592	27.1314	697494	19.9916	1.49246e+06	50.6929	497031	17.1356	385585	9.28181	558334	19.2776	415833	8.56782	207823	7.85384	542463	18.5636	417902	11.4238
orf19.1668	orf19.1668	87418.7	1.74322	110739	3.24177	123888	3.63935	132310	3.79226	91840.1	3.11944	97578.1	3.3641	72416.8	1.74322	56688.8	1.9573	37107.8	0.764569	50983.4	1.92671	66132.6	2.26312	44750.9	1.22331
orf19.1669	AFG3	427505	8.52489	431629	12.6355	422975	12.4253	555743	15.9287	438017	14.8777	650354	22.4216	624841	15.0412	552661	19.0817	516903	10.6503	687246	25.9717	493448	16.8863	444288	12.145
orf19.1670	BRO1	76718.4	1.52984	100550	2.94349	81083.4	2.38191	100670	2.8854	82669	2.80794	123012	4.24095	94122.4	2.26571	100956	3.48571	58271.9	1.20063	110684	4.18286	97897.7	3.35016	77925	2.13016
orf19.1671	UTR2	3.92538e+06	78.2761	2.91752e+06	85.4074	3.2349e+06	95.0284	5.46054e+06	156.51	3.64254e+06	123.723	4.71593e+06	162.586	4.64535e+06	111.823	4.07833e+06	140.813	4.84151e+06	99.7545	8.68155e+06	328.084	6.46876e+06	221.367	7.69512e+06	210.354
orf19.1671.1	orf19.1671.1	13993.6	0.279046	28596.7	0.837139	18998.3	0.558093	29207.3	0.837139	24646.4	0.837139	16187.9	0.558093	11592.2	0.279046	16164	0.558093	40629.9	0.837139	29535.7	1.11618	48925.5	1.67428	51040.1	1.39523
orf19.1672	orf19.1672	1.44146e+06	28.7442	1.30249e+06	38.1291	1.32054e+06	38.7921	1.88648e+06	54.0703	1.13688e+06	38.6153	2.20979e+06	76.1846	3.32644e+06	80.0741	3.39064e+06	117.069	3.23849e+06	66.7259	6.05524e+06	228.834	4.31947e+06	147.817	4.09503e+06	111.942
orf19.1673	PPT1	348302	6.94549	465166	13.6173	529939	15.5675	574177	16.4571	611436	20.7681	543840	18.7494	352490	8.48513	331966	11.4618	368645	7.59556	436381	16.4913	284944	9.75106	360466	9.8537
orf19.1674	CDC53	323644	6.45379	308646	9.0353	307574	9.0353	455534	13.0565	333244	11.319	423352	14.5955	412467	9.92891	354429	12.2374	262631	5.41125	487368	18.4181	384437	13.1558	316907	8.66297
orf19.1675	orf19.1675	519906	10.3674	355897	10.4185	485051	14.2489	539898	15.4746	443561	15.066	392559	13.5339	420077	10.1121	347604	12.0017	384199	7.91603	612189	23.1352	486520	16.6492	549273	15.0149
orf19.1676	orf19.1676	266350	5.31128	297242	8.70146	309674	9.09698	321331	9.20999	390926	13.2782	206502	7.11938	152571	3.6727	180014	6.21533	175509	3.61619	233243	8.81447	198135	6.78036	281109	7.68441
orf19.1677	orf19.1677	2.48599e+06	49.5732	1.88712e+06	55.2436	1.825e+06	53.6112	1.57071e+06	45.0197	1.81109e+06	61.5155	1.54755e+06	53.3535	1.88449e+06	45.3634	1.65227e+06	57.0479	2.80213e+06	57.7352	1.44363e+06	54.5563	1.42602e+06	48.8	1.65319e+06	45.1915
orf19.1678	orf19.1678	1.42309e+06	28.3778	1.44226e+06	42.2206	1.66108e+06	48.796	1.53342e+06	43.951	1.2634e+06	42.9128	1.44547e+06	49.8342	1.82581e+06	43.951	1.41327e+06	48.796	2.01555e+06	41.5285	1.33699e+06	50.5263	1.23376e+06	42.2206	1.22801e+06	33.5689
orf19.1679	orf19.1679	10574.1	0.210858	12004.9	0.35143	7177.9	0.210858	12261.2	0.35143	10346.5	0.35143	8154.77	0.281144	17518.9	0.421716	20356.8	0.70286	17056.4	0.35143	27897.9	1.05429	14377.2	0.492002	28283.1	0.773146
orf19.168	orf19.168	936792	18.6806	1.24253e+06	36.374	1.30543e+06	38.3483	1.18958e+06	34.0958	1.45096e+06	49.2833	1.02862e+06	35.4627	552053	13.289	705994	24.3759	578633	11.9222	864043	32.653	636860	21.794	672257	18.3768
orf19.1680	TFP1	6.13647e+06	122.367	4.11353e+06	120.42	4.85911e+06	142.741	5.23796e+06	150.13	3.11112e+06	105.672	4.56537e+06	157.396	9.31013e+06	224.113	6.20353e+06	214.189	8.83499e+06	182.036	6.9914e+06	264.212	5.85697e+06	200.431	7.03017e+06	192.177
orf19.1681	orf19.1681	444657	8.86691	293123	8.58088	370000	10.8691	169650	4.8625	231579	7.86581	224005	7.72279	249527	6.00662	207106	7.15073	201292	4.14743	238415	9.00992	246570	8.43786	287745	7.86581
orf19.1682	orf19.1682	5.78023e+06	115.264	6.97697e+06	204.244	8.42641e+06	247.534	8.61214e+06	246.841	7.73191e+06	262.622	7.69021e+06	265.128	6.30761e+06	151.837	5.81202e+06	200.672	5.86334e+06	120.808	5.89973e+06	222.957	5.89983e+06	201.898	4.90111e+06	133.977
orf19.1683	PPH21	4.81173e+06	95.9508	3.23207e+06	94.6157	3.85514e+06	113.249	4.28736e+06	122.884	3.00435e+06	102.046	3.52899e+06	121.665	5.69324e+06	137.048	4.74096e+06	163.691	6.2261e+06	128.283	6.79213e+06	256.681	6.07587e+06	207.922	6.44253e+06	176.113
orf19.1684	orf19.1684	81295.9	1.62112	97794.3	2.86283	58707.7	1.7246	90255.2	2.5869	85300.7	2.89732	88040.7	3.03529	77374.7	1.86256	104893	3.62165	61939.5	1.2762	104961	3.96657	99783.8	3.4147	89586.1	2.44893
orf19.1685	ZCF7	24557.3	0.489697	18248.8	0.534215	30309	0.890358	43489.7	1.2465	19659.9	0.667768	46485.8	1.60264	20343	0.489697	18051.1	0.62325	8642.57	0.178072	47120.1	1.78072	26017.9	0.890358	19542.5	0.534215
orf19.1686	orf19.1686	212335	4.23417	151582	4.43741	176424	5.18263	169001	4.84389	142610	4.84389	176854	6.09721	249069	5.99559	220741	7.62151	174266	3.59058	231254	8.73933	133629	4.57291	192068	5.25038
orf19.1687	orf19.1687	345942	6.89843	468812	13.724	532507	15.6429	650859	18.6549	525624	17.8533	587599	20.2581	148333	3.57067	100603	3.47351	81344.8	1.67603	60418.7	2.28328	61753.1	2.11325	41763.3	1.14164
orf19.169	CHO2	966892	19.2808	770408	22.5529	888991	26.115	1.28253e+06	36.7598	773735	26.2807	1.16296e+06	40.0941	917968	22.0973	483450	16.6921	735757	15.1595	715150	27.0262	454488	15.553	478046	13.0679
orf19.1690	TOS1	1.16159e+07	231.632	9.22937e+06	270.181	9.02409e+06	265.092	1.15704e+07	331.63	1.10508e+07	375.352	8.23039e+06	283.751	1.43474e+07	345.37	1.92541e+07	664.786	2.31737e+07	477.47	1.73858e+07	657.025	2.38305e+07	815.503	2.80051e+07	765.547
orf19.1691	orf19.1691	6.53842e+07	1303.83	9.61895e+06	281.585	6.0102e+06	176.556	4.87042e+06	139.596	5.33501e+06	181.209	6.84873e+06	236.117	1.0582e+07	254.73	1.09741e+06	37.8904	6.56871e+06	135.342	341246	12.896	435120	14.8902	277219	7.57807
orf19.1693	CAS4	139470	2.78117	95425.1	2.79347	83992.5	2.46736	107767	3.08882	80794	2.74425	92627.3	3.19342	220591	5.31006	281749	9.72793	249657	5.14393	454586	17.1792	350795	12.0046	351138	9.59872
orf19.1697	orf19.1697	1.96228e+06	39.1298	2.73632e+06	80.1031	2.92926e+06	86.0499	2.60594e+06	74.6916	3.56989e+06	121.255	2.2096e+06	76.1783	1.37108e+06	33.0046	1.46917e+06	50.726	1.51238e+06	31.1611	1.15502e+06	43.6494	1.28594e+06	44.0062	1.44884e+06	39.6056
orf19.1698	orf19.1698	108664	2.16687	143929	4.21337	123964	3.64155	134402	3.85222	93921	3.19012	139670	4.81528	95017.3	2.28726	156025	5.38709	84718.4	1.74554	172015	6.50062	169733	5.80843	154133	4.21337
orf19.1699	BZZ1	268305	5.35027	241586	7.0722	260635	7.65643	213488	6.11899	173814	5.90375	272026	9.37835	293794	7.0722	273405	9.43985	196992	4.05883	439372	16.6043	275850	9.43985	275586	7.53343
orf19.17	SCP1	288945	5.76185	279217	8.17379	223510	6.56583	168302	4.82388	236701	8.03979	139920	4.82388	322856	7.7718	279426	9.64775	214613	4.42189	191469	7.23581	246684	8.44178	284306	7.7718
orf19.1700	RPS7A	1.17956e+08	2352.16	1.33244e+08	3900.58	1.56739e+08	4604.36	1.19119e+08	3414.19	1.41107e+08	4792.85	1.01565e+08	3501.57	1.06554e+08	2564.97	7.9048e+07	2729.29	1.04304e+08	2149.08	6.27106e+07	2369.9	7.93955e+07	2716.99	7.6038e+07	2078.57
orf19.1701	RKI1	848230	16.9145	1.12201e+06	32.8457	1.2721e+06	37.3693	1.05676e+06	30.2888	1.43605e+06	48.7768	912778	31.4689	719006	17.3079	746233	25.7652	687295	14.161	806687	30.4855	824748	28.2237	665532	18.193
orf19.1702	ARF3	3.87259e+06	77.2233	2.93943e+06	86.0489	3.04725e+06	89.516	2.6008e+06	74.5442	2.96953e+06	100.863	2.64219e+06	91.092	6.57316e+06	158.229	6.44965e+06	222.687	8.06198e+06	166.109	1.0947e+07	413.696	1.04955e+07	359.167	1.37155e+07	374.927
orf19.1704	FOX3	248642	4.95816	188002	5.50356	259925	7.63557	247372	7.09017	329902	11.2054	245923	8.47846	129762	3.12364	159399	5.50356	221390	4.56151	194175	7.33808	115909	3.96653	154172	4.21444
orf19.1706	MET18	370416	7.38647	373936	10.9466	346587	10.1813	402236	11.5289	321792	10.93	406302	14.0077	259854	6.25521	134431	4.64149	228501	4.70804	161999	6.12212	125424	4.29214	124151	3.39378
orf19.1707	orf19.1707	2.58177e+06	51.4831	3.18664e+06	93.2856	2.23189e+06	65.5639	2.30284e+06	66.004	3.75692e+06	127.608	1.81238e+06	62.4837	1.13333e+06	27.2816	1.74598e+06	60.2836	1.21731e+06	25.0815	1.03629e+06	39.1624	1.73588e+06	59.4036	2.68819e+06	73.4844
orf19.1708	orf19.1708	651165	12.9849	1.1242e+06	32.91	1.55089e+06	45.559	1.63249e+06	46.7903	1.86202e+06	63.2453	1.17536e+06	40.5218	265059	6.3805	175071	6.04469	141254	2.9104	219191	8.28346	176637	6.04469	237505	6.49244
orf19.1709	orf19.1709	1.56475e+06	31.2028	2.27712e+06	66.6604	1.9409e+06	57.0159	1.43503e+06	41.1309	3.37394e+06	114.599	1.0367e+06	35.7413	2.88705e+06	69.497	5.26622e+06	181.827	5.68589e+06	117.152	5.08911e+06	192.322	6.10078e+06	208.775	8.37411e+06	228.915
orf19.171	DBP2	2.02246e+06	40.3299	2.77059e+06	81.1063	2.99719e+06	88.0455	4.50171e+06	129.028	3.40633e+06	115.699	3.61102e+06	124.494	656454	15.8022	678554	23.4284	453499	9.34389	749936	28.3408	755894	25.8675	492617	13.4662
orf19.1710	ALI1	3.05808e+06	60.9811	4.06481e+06	118.993	4.60245e+06	135.202	5.31619e+06	152.372	5.76168e+06	195.701	4.04496e+06	139.454	4.05658e+06	97.65	4.31786e+06	149.083	3.99945e+06	82.4047	3.98314e+06	150.527	4.35412e+06	149.002	4.13578e+06	113.056
orf19.1711	END3	683845	13.6365	789953	23.1251	771325	22.6584	631346	18.0956	592292	20.1178	839201	28.9323	747422	17.9919	896529	30.9544	533498	10.9922	1.27461e+06	48.1686	966666	33.0803	980628	26.8064
orf19.1712	GEA2	404592	8.06798	401075	11.7411	343443	10.089	434822	12.4629	371644	12.6233	512233	17.6597	611684	14.7245	600206	20.7233	537148	11.0674	1.15106e+06	43.4997	868519	29.7216	792128	21.6536
orf19.1714	PGA44	17770.4	0.35436	21788.9	0.637848	26538.4	0.779592	37090.2	1.06308	47990.8	1.63006	22612.6	0.779592	29441.7	0.70872	32842.5	1.13395	51595.8	1.06308	22504.4	0.850464	28994.1	0.992208	33704.1	0.921336
orf19.1715	IRO1	365915	7.2967	385413	11.2826	309667	9.09677	610089	17.4864	456146	15.4934	1.04331e+06	35.9692	762474	18.3543	1.01105e+06	34.9085	985976	20.3151	2.7329e+06	103.279	2.24964e+06	76.985	2.33414e+06	63.806
orf19.1716	URA3	100855	2.01115	294841	8.63119	219650	6.45244	429778	12.3183	1.14474e+06	38.8822	298966	10.3071	90509.6	2.17875	208724	7.20662	77274.4	1.59216	208436	7.87701	364861	12.4859	220715	6.03345
orf19.1717	orf19.1717	34631.4	0.690585	63399.2	1.85595	44078.4	1.29485	73788.2	2.11492	74973	2.54653	53833	1.85595	48411.5	1.16536	70004.6	2.41705	58654.8	1.20852	91369	3.45293	63063	2.15808	69472.8	1.89911
orf19.1718	ZCF8	188025	3.7494	197256	5.77448	166540	4.89227	230849	6.61659	210148	7.1379	294857	10.1655	198237	4.77196	220090	7.59905	218953	4.51131	248301	9.38353	234948	8.04016	187770	5.13287
orf19.1719	SGA1	111525	2.22393	148432	4.34521	116470	3.42143	94303.5	2.70293	112819	3.832	179626	6.19278	183352	4.41364	169451	5.85064	112918	2.32657	249878	9.44313	189963	6.50071	175227	4.79
orf19.172	RPC19	3.7222e+06	74.2244	5.26186e+06	154.036	5.86847e+06	172.392	4.37177e+06	125.304	7.56616e+06	256.992	4.17468e+06	143.926	1.87879e+06	45.2263	1.67203e+06	57.7301	1.79476e+06	36.9792	1.33754e+06	50.5471	1.44598e+06	49.4829	1.49875e+06	40.9697
orf19.1720	orf19.1720	79167.5	1.57868	56842.7	1.66401	87872.9	2.58135	90061.9	2.58135	103006	3.49869	74873.9	2.58135	60264.1	1.45068	79706.3	2.75202	62124.3	1.28001	127015	4.80004	110966	3.79736	116282	3.17869
orf19.1721	NCE103	585965	11.6847	665251	19.4745	671058	19.713	698868	20.031	982893	33.3849	594845	20.5079	442480	10.6514	916274	31.6362	555536	11.4463	2.45672e+06	92.8419	1.40296e+06	48.0107	2.6054e+06	71.2212
orf19.1722	orf19.1722	120284	2.39858	114710	3.35801	130642	3.83773	58579.5	1.67901	155358	5.27687	90444.2	3.11815	79713.5	1.91886	125045	4.31744	81489.3	1.67901	184062	6.95588	203263	6.95588	394849	10.7936
orf19.1723	orf19.1723	891770	17.7828	641208	18.7707	709979	20.8563	421280	12.0747	559096	18.9902	388443	13.392	1.0853e+06	26.1253	1.10638e+06	38.2	1.30527e+06	26.8937	1.10377e+06	41.7127	1.0425e+06	35.6753	1.17657e+06	32.1627
orf19.1724	orf19.1724	0	0	0	0	32929.9	0.96735	13500.1	0.38694	0	0	0	0	24111.4	0.58041	50431	1.74123	9389.92	0.19347	112628	4.25634	67842.5	2.32164	155705	4.25634
orf19.1725	orf19.1725	16846.4	0.335933	18537.3	0.542661	8796.64	0.25841	6311.04	0.180887	15976.6	0.542661	5246.75	0.180887	9661.4	0.232569	29188.7	1.0078	25083.5	0.51682	16410.9	0.620184	28694.6	0.981958	25523.4	0.697707
orf19.1727	PMC1	219115	4.36938	231502	6.777	191237	5.61778	347409	9.95743	304973	10.3587	373313	12.8704	275357	6.62838	263000	9.08059	302228	6.22711	578491	21.8618	459479	15.7238	422434	11.5477
orf19.1728	orf19.1728	11934.2	0.23798	8129.41	0.23798	0	0	8302.99	0.23798	10509.6	0.356971	0	0	24715.5	0.594951	31016.6	1.07091	11550.2	0.23798	31486.4	1.1899	10431.3	0.356971	34823	0.951921
orf19.1729	orf19.1729	232328	4.63286	234136	6.8541	177153	5.20404	172709	4.95018	214872	7.29835	184081	6.34639	303188	7.29835	305124	10.535	271055	5.58482	198162	7.48874	254071	8.69455	255378	6.98103
orf19.173	orf19.173	63554.7	1.26734	80400.3	2.35364	52667	1.54715	48236.6	1.38256	54272.2	1.84341	114100	3.9337	41708.2	1.004	49100.1	1.69528	35148.3	0.724196	32664.5	1.23443	39438.9	1.34964	25890.3	0.707737
orf19.1730	orf19.1730	454453	9.06225	514356	15.0573	491213	14.4299	333201	9.55021	472037	16.0332	402373	13.8722	489403	11.7809	656171	22.6556	257131	5.29793	542315	20.4946	694631	23.771	586523	16.0332
orf19.1734	orf19.1734	233173	4.6497	324268	9.49261	252989	7.4318	285804	8.19172	296917	10.0851	281691	9.71157	265927	6.40139	293212	10.1237	233171	4.80427	401831	15.1856	401973	13.7559	352911	9.64717
orf19.1735	orf19.1735	140202	2.79578	303876	8.89565	389341	11.4373	221689	6.35404	291830	9.9123	250652	8.64149	95025.5	2.28745	191392	6.6082	135691	2.79578	53803.6	2.03329	193104	6.6082	195251	5.33739
orf19.1736	orf19.1736	525767	10.4843	579853	16.9746	356901	10.4843	174186	4.99253	235178	7.98805	362030	12.4813	622200	14.9776	578392	19.9701	508849	10.4843	290640	10.9836	320960	10.9836	420062	11.4828
orf19.1737	orf19.1737	50078.1	0.998607	45483.2	1.33148	33994	0.998607	34840.8	0.998607	39200.3	1.33148	9655.09	0.332869	13828.1	0.332869	48204.2	1.66434	32311.1	0.665738	35232.6	1.33148	87543.4	2.99582	85238.6	2.33008
orf19.1738	UGP1	5.73702e+06	114.402	4.42447e+06	129.522	4.33558e+06	127.362	3.78451e+06	108.472	2.91026e+06	98.8498	3.84572e+06	132.585	1.00548e+07	242.039	8.75725e+06	302.362	1.11696e+07	230.139	1.20798e+07	456.508	8.36848e+06	286.378	9.82252e+06	268.509
orf19.1738.1	orf19.1738.1	1.64266e+07	327.563	1.66178e+07	486.469	1.47635e+07	433.691	1.14085e+07	326.989	1.57916e+07	536.377	8.78569e+06	302.895	1.32978e+07	320.105	1.75122e+07	604.644	1.89607e+07	390.666	1.84588e+07	697.577	1.99486e+07	682.662	2.72185e+07	744.044
orf19.1741	DIT1	23204.6	0.462723	26344.3	0.771204	11813.8	0.347042	26906.9	0.771204	17028.9	0.578403	19013.9	0.655524	54463.6	1.31105	51373.4	1.77377	35558.3	0.732644	64282.3	2.42929	49579.2	1.69665	50781.7	1.38817
orf19.1742	HEM3	1.55588e+06	31.0259	1.41951e+06	41.5547	1.62454e+06	47.7225	2.54099e+06	72.8298	2.03048e+06	68.9672	2.3727e+06	81.8012	2.12743e+06	51.2114	1.49766e+06	51.7098	2.18918e+06	45.1059	2.88994e+06	109.214	2.37035e+06	81.1159	2.57536e+06	70.4001
orf19.1743	ACS1	2.11632e+06	42.2015	1.07858e+06	31.5742	1.24619e+06	36.6082	1.37676e+06	39.4608	922173	31.3225	1.3052e+06	44.9982	2.46531e+06	59.345	1.65805e+06	57.2475	2.92642e+06	60.2959	1.85822e+06	70.224	1.49881e+06	51.2907	1.48959e+06	40.7193
orf19.1744	HEM4	1.01197e+06	20.1796	979883	28.6851	865775	25.433	634232	18.1783	972184	33.0212	766726	26.4336	692812	16.6774	768009	26.517	716341	14.7595	597969	22.5979	623800	21.347	625341	17.0943
orf19.1745	orf19.1745	123210	2.45693	77933.8	2.28143	65715	1.93044	48983.3	1.40396	87835.3	2.98341	137439	4.73836	211422	5.08935	182982	6.31781	195903	4.03638	157890	5.96683	169233	5.79133	154078	4.21188
orf19.1746	orf19.1746	202942	4.04687	108729	3.18293	126926	3.72858	147539	4.22875	151274	5.13816	83090.9	2.86464	204005	4.91081	204128	7.04792	218481	4.50158	555883	21.0074	340155	11.6404	618782	16.915
orf19.1747	KIP2	124055	2.47379	158325	4.6348	166486	4.8907	157737	4.52106	183334	6.22712	163302	5.63	100404	2.41692	86471.6	2.9856	64861.8	1.33641	181331	6.85267	153717	5.26035	133143	3.63959
orf19.1748	orf19.1748	26386.4	0.526171	17028	0.498478	13198	0.387705	8695.79	0.249239	15491.1	0.526171	13655.4	0.470785	23008.6	0.553864	32083	1.10773	34945.8	0.720023	23449.6	0.886183	16184.9	0.553864	47614.2	1.30158
orf19.175	orf19.175	132948	2.65111	117730	3.44644	128925	3.7873	170456	4.88561	128228	4.35539	150499	5.1886	135306	3.25707	97624.9	3.37069	88230.6	1.8179	158343	5.98393	102925	3.52219	112222	3.06771
orf19.1750	CNL1	535355	10.6755	581109	17.0114	543636	15.9699	433025	12.4114	766585	26.0378	606713	20.917	511988	12.3246	603303	20.8303	450729	9.28682	567273	21.4378	1.02464e+06	35.0643	666757	18.2265
orf19.1751	SPT23	751622	14.9881	740024	21.6635	566811	16.6506	610812	17.5071	636315	21.6131	968849	33.402	797393	19.1948	677047	23.3764	770227	15.8697	970515	36.6768	1.16009e+06	39.6996	905833	24.7618
orf19.1753	PUS7	356103	7.10106	433944	12.7033	506880	14.8901	526365	15.0867	482510	16.3889	562322	19.3866	171483	4.12795	83263	2.87482	126409	2.60454	98177.9	3.71024	77545.4	2.65368	59324.5	1.62169
orf19.1754	orf19.1754	709270	14.1435	532733	15.5952	583125	17.1299	733678	21.0287	547063	18.5815	618372	21.319	763300	18.3742	884144	30.5268	793138	16.3418	1.09753e+06	41.4767	803572	27.499	892167	24.3883
orf19.1755	SET2	275441	5.49256	383474	11.2258	379908	11.1602	367231	10.5256	338877	11.5103	432246	14.9021	283624	6.82741	237670	8.20602	214536	4.42031	306315	11.576	203985	6.98058	180915	4.94549
orf19.1756	GPD1	2.13973e+06	42.6684	1.95551e+06	57.2455	1.52658e+06	44.8449	1.88601e+06	54.0568	1.96106e+06	66.6093	1.61493e+06	55.6765	3.70277e+06	89.133	2.42615e+06	83.7678	2.10527e+06	43.377	1.24826e+06	47.1732	1.60478e+06	54.9173	1.12021e+06	30.6221
orf19.1757	orf19.1757	41314.5	0.823853	51782.8	1.51589	90866.1	2.66928	90830.2	2.60337	69855	2.3727	68821.7	2.3727	62973.1	1.51589	65856.7	2.27383	35186.9	0.72499	101153	3.82268	69334.5	2.3727	57865	1.5818
orf19.1759	PHO23	215765	4.30256	250558	7.33485	305485	8.97392	245901	7.04801	267822	9.09685	280500	9.67052	253637	6.10554	358415	12.375	292350	6.02359	467333	17.661	403529	13.8092	562127	15.3663
orf19.176	OPT4	45639.5	0.910098	15544.5	0.455049	13554.2	0.398168	15876.4	0.455049	8373.24	0.284406	42896.8	1.47891	210303	5.06242	131795	4.55049	314718	6.48445	43649.3	1.64955	38229.9	1.30827	54101.2	1.47891
orf19.1760	RAS1	2.1173e+06	42.2211	2.77819e+06	81.3288	3.52079e+06	103.427	3.55815e+06	101.984	3.76489e+06	127.878	4.00435e+06	138.054	4.36595e+06	105.097	7.62078e+06	263.123	3.60448e+06	74.2667	1.12165e+07	423.882	9.92348e+06	339.592	8.49211e+06	232.14
orf19.1761	orf19.1761	5.86844e+06	117.022	3.90244e+06	114.24	4.2009e+06	123.406	3.67741e+06	105.402	4.60174e+06	156.303	2.94332e+06	101.474	6.60872e+06	159.085	1.00826e+07	348.121	9.80227e+06	201.966	1.63793e+07	618.992	1.44198e+07	493.458	2.14284e+07	585.767
orf19.1762	OCA1	342072	6.82126	399864	11.7056	427143	12.5477	396649	11.3688	565288	19.2006	251594	8.67394	216900	5.22121	392687	13.5583	257495	5.30542	383283	14.4846	482328	16.5058	391244	10.6951
orf19.1763	IFR1	67555.2	1.34712	59439.3	1.74003	45857.8	1.34712	62666.8	1.79616	52881	1.79616	74891.9	2.58197	55962	1.34712	35765	1.23486	54484.5	1.1226	86145.7	3.25553	52487	1.79616	84186.6	2.30132
orf19.1764	orf19.1764	587205	11.7095	756748	22.153	737961	21.6783	731501	20.9663	771008	26.1881	672397	23.1816	621191	14.9533	808893	27.9287	514551	10.6018	1.02166e+06	38.6096	952532	32.5966	920381	25.1595
orf19.1765	orf19.1765	89899.8	1.79269	124132	3.63383	128649	3.77919	103116	2.95552	102705	3.48848	112429	3.87609	165046	3.97299	178217	6.15329	155202	3.19778	234621	8.86656	198216	6.78316	203829	5.57188
orf19.1766	orf19.1766	10213.8	0.203673	6957.46	0.203673	5199.98	0.152755	23094.6	0.661936	17989.1	0.611018	11815.3	0.407345	31728.7	0.763773	41292.6	1.42571	14827.7	0.305509	44463	1.6803	56541	1.93489	48429.6	1.32387
orf19.1767	orf19.1767	187411	3.73716	217024	6.35317	189767	5.5746	269467	7.72347	268648	9.1249	209571	7.22518	226405	5.45003	161456	5.5746	140570	2.8963	258763	9.7789	183831	6.29089	211904	5.7926
orf19.1768	orf19.1768	47125.9	0.939737	36857.2	1.07896	34952	1.02675	25500.9	0.730907	38938.7	1.32259	28772	0.991945	40484.5	0.974542	33769.8	1.16597	44764.8	0.922335	39602.5	1.49662	31020.6	1.06156	89762.9	2.45376
orf19.1769	orf19.1769	719517	14.3479	713174	20.8775	584936	17.1831	527567	15.1211	862544	29.2972	740135	25.5169	510382	12.2859	552415	19.0732	663005	13.6606	582000	21.9944	642715	21.9944	638017	17.4408
orf19.177	orf19.177	40825.4	0.814099	44495.4	1.30256	30880.3	0.907139	47880.1	1.37234	50675.3	1.72124	24288.2	0.837359	24156.7	0.5815	20210.3	0.6978	27093.7	0.55824	24004.1	0.907139	32625.6	1.11648	38290.1	1.0467
orf19.1770	CYC1	1.23042e+08	2453.59	1.1274e+08	3300.34	1.30906e+08	3845.5	1.7311e+08	4961.69	1.63479e+08	5552.73	1.36864e+08	4718.53	1.46813e+08	3534.09	1.21861e+08	4207.49	1.43124e+08	2948.93	1.22887e+08	4644.01	1.41173e+08	4831.09	1.33301e+08	3643.91
orf19.1771	orf19.1771	99800.5	1.99012	143963	4.21438	139478	4.09731	177670	5.09237	156819	5.3265	146010	5.03384	63221.1	1.52186	73744.8	2.54618	62498.8	1.28773	115390	4.36071	86377.3	2.95592	123121	3.36565
orf19.1772	orf19.1772	39981.9	0.797279	71571.2	2.09517	47969.2	1.40914	56926.9	1.63164	90070.2	3.05932	46251.2	1.59456	25418.1	0.611865	24165.5	0.834361	13498.4	0.27812	11284.5	0.426451	10836.2	0.370827	8817.59	0.241038
orf19.1773	RAP1	621949	12.4023	694870	20.3416	738834	21.704	717902	20.5765	652823	22.1738	701759	24.1938	513264	12.3553	390500	13.4828	435491	8.97286	344341	13.013	329470	11.2748	300747	8.22121
orf19.1774	orf19.1774	16349	0.326015	196748	5.7596	94333.1	2.77113	64455.3	1.84742	183967	6.24862	750199	25.8639	31601.1	0.760702	325760	11.2475	5274.3	0.108672	217108	8.20471	487452	16.6811	147090	4.02085
orf19.1776	orf19.1776	411425	8.20422	439751	12.8733	345130	10.1385	272277	7.80401	463446	15.7414	460460	15.8748	329736	7.93741	525463	18.1427	301067	6.20319	420069	15.8748	489230	16.7419	424567	11.606
orf19.1777	orf19.1777	217202	4.33123	199187	5.831	165046	4.84839	176826	5.06819	174336	5.9215	213384	7.35663	229341	5.5207	225052	7.77036	208958	4.30537	307908	11.6361	248599	8.50731	189660	5.18455
orf19.1778	orf19.1778	0	0	15401.3	0.450857	46043.4	1.35257	15730.1	0.450857	39821.3	1.35257	0	0	56188.5	1.35257	13058.1	0.450857	0	0	23860.5	0.901713	13174.9	0.450857	16493.1	0.450857
orf19.1779	MP65	2.50268e+07	499.059	1.98331e+07	580.595	2.11251e+07	620.57	2.39542e+07	686.575	1.85601e+07	630.414	1.88534e+07	649.991	3.83289e+07	922.652	3.56777e+07	1231.84	5.21507e+07	1074.51	3.40476e+07	1286.69	3.73039e+07	1276.58	5.12706e+07	1401.53
orf19.178	orf19.178	1.04772e+06	20.8927	773168	22.6337	847988	24.9105	600435	17.2097	745224	25.3123	590468	20.357	625907	15.0668	552746	19.0846	503755	10.3794	616638	23.3034	620306	21.2275	578118	15.8034
orf19.1780	orf19.1780	0	0	0	0	1678.04	0.049294	6879.36	0.197176	0	0	2859.62	0.098588	2047.78	0.049294	1427.7	0.049294	0	0	0	0	2880.93	0.098588	0	0
orf19.1782	orf19.1782	2.36108e+06	47.0824	1.60833e+06	47.0824	1.73743e+06	51.0389	1.76691e+06	50.6432	1.70067e+06	57.7649	1.11605e+06	38.477	3.94878e+06	95.055	3.51796e+06	121.465	5.32392e+06	109.694	4.43904e+06	167.756	4.39053e+06	150.248	5.02958e+06	137.488
orf19.1782.1	orf19.1782.1	18550.6	0.369917	29484.8	0.863139	33579.9	0.986444	34416.4	0.986444	43563.2	1.47967	14306.2	0.493222	30734.2	0.739833	24998.9	0.863139	35907.3	0.739833	88096.3	3.32925	61254.6	2.09619	90214.7	2.46611
orf19.1783	YOR1	214198	4.27133	198223	5.80279	158028	4.64223	203291	5.82672	182465	6.19762	188442	6.49673	157062	3.78078	187817	6.48476	204983	4.22347	274489	10.3732	249282	8.53069	233285	6.37708
orf19.1785	orf19.1785	645473	12.8714	780668	22.8533	621471	18.2563	565926	16.2206	576157	19.5697	735257	25.3487	652011	15.6952	833075	28.7636	672512	13.8564	778500	29.4203	865472	29.6173	826404	22.5906
orf19.1789	orf19.1789	385782	7.69288	453656	13.2803	516861	15.1833	529737	15.1833	630589	21.4186	582505	20.0825	413769	9.96025	370564	12.7945	328171	6.76163	346058	13.0779	296972	10.1627	305118	8.3407
orf19.1789.1	LYS1	3.93132e+06	78.3945	3.24048e+06	94.8617	2.88553e+06	84.7654	3.25881e+06	93.4039	3.63213e+06	123.369	3.11172e+06	107.28	4.9949e+06	120.237	4.47382e+06	154.467	6.4357e+06	132.601	4.40172e+06	166.345	4.44756e+06	152.2	4.26617e+06	116.62
orf19.1791	orf19.1791	547065	10.909	863129	25.2672	718142	21.0961	857771	24.5854	1.07216e+06	36.4169	795713	27.433	259914	6.25665	263684	9.10423	233586	4.81281	274871	10.3876	302374	10.3475	281698	7.70049
orf19.1792	orf19.1792	203073	4.04949	162599	4.75992	207984	6.10975	255303	7.31749	154082	5.23355	306353	10.5618	352188	8.47787	371744	12.8352	257454	5.30459	573999	21.692	441501	15.1086	382905	10.4671
orf19.1793	orf19.1793	14535.1	0.289845	13201.5	0.38646	6577.81	0.19323	3370.84	0.096615	1896.31	0.06441	5604.76	0.19323	9365.02	0.225435	27049.7	0.933944	3126.09	0.06441	16191.5	0.611894	15998.5	0.547484	8246.81	0.225435
orf19.1794	orf19.1794	43663.6	0.870697	47588.8	1.39312	47423.6	1.39312	89109	2.55404	70067.2	2.3799	40408.2	1.39312	40993.2	0.98679	25217.8	0.870697	39441.4	0.81265	49151.5	1.85749	33924.5	1.16093	27604.8	0.754604
orf19.1795	PUF3	199808	3.98436	214940	6.29214	198750	5.83847	302799	8.67881	300811	10.2173	326111	11.243	330218	7.949	272500	9.40862	305384	6.29214	373708	14.1228	349291	11.9531	266977	7.29809
orf19.1795.1	orf19.1795.1	5.23039e+06	104.299	6.46146e+06	189.153	3.12925e+06	91.9248	1.91198e+06	54.8013	5.36071e+06	182.082	1.82029e+06	62.7563	5.39764e+06	129.932	1.21856e+07	420.733	1.05532e+07	217.437	7.97563e+06	301.407	1.51616e+07	518.845	2.63848e+07	721.256
orf19.1796	orf19.1796	2.88317e+06	57.4934	1.95224e+06	57.1498	1.92791e+06	56.6344	1.51642e+06	43.4636	1.42293e+06	48.3311	2.05465e+06	70.836	3.06875e+06	73.871	2.52595e+06	87.2136	3.01274e+06	62.0745	3.08362e+06	116.533	2.66066e+06	91.0503	2.29175e+06	62.6472
orf19.1797	orf19.1797	150810	3.0073	196603	5.75535	183565	5.3924	206228	5.9109	236612	8.03675	285749	9.8515	161547	3.88875	258296	8.9182	150990	3.111	385537	14.5698	428788	14.6735	293999	8.03675
orf19.1798	TSC2	35923.9	0.716358	50980.8	1.49241	49178.1	1.44466	31658.2	0.907387	42883.9	1.4566	72724.6	2.50725	38190.7	0.919326	43570.3	1.50435	42880.4	0.883508	35700.1	1.34914	36284.4	1.24169	30573.3	0.835751
orf19.1799	orf19.1799	1.39282e+06	27.7743	1.02783e+06	30.0888	941274	27.6509	1.11438e+06	31.9404	1.08664e+06	36.909	1.1565e+06	39.8716	1.64224e+06	39.5321	985865	34.0389	1.61162e+06	33.2057	618170	23.3613	684463	23.423	633328	17.3126
orf19.18	IMH3	2.98955e+07	596.146	2.1132e+07	618.619	2.70654e+07	795.073	4.46759e+07	1280.5	2.708e+07	919.801	3.21094e+07	1107	1.61652e+07	389.128	6.35382e+06	219.378	1.27997e+07	263.726	4.9269e+06	186.193	5.917e+06	202.486	4.55454e+06	124.503
orf19.1800	orf19.1800	172837	3.44654	175051	5.12446	129675	3.80933	115501	3.31049	168227	5.714	242031	8.34425	222300	5.3512	269255	9.29658	246511	5.07911	201600	7.61866	294191	10.0675	205710	5.6233
orf19.1801	CBR1	7.01946e+06	139.975	6.34298e+06	185.684	6.9408e+06	203.893	7.7673e+06	222.626	7.39492e+06	251.176	6.25095e+06	215.508	8.38297e+06	201.795	7.7544e+06	267.736	1.07614e+07	221.727	9.17852e+06	346.865	8.58137e+06	293.663	1.03535e+07	283.022
orf19.1802	orf19.1802	510080	10.1715	469967	13.7578	492542	14.4689	393710	11.2845	365908	12.4284	535362	18.4571	291544	7.01804	109242	3.77181	103535	2.13324	46631.2	1.76224	74985.1	2.56607	45239.2	1.23666
orf19.1803	CDC43	220616	4.3993	296895	8.69129	297690	8.74494	288259	8.26209	368028	12.5004	228755	7.88654	238474	5.74054	307663	10.6227	239555	4.93579	306644	11.5884	293169	10.0325	331681	9.06684
orf19.1804	orf19.1804	346940	6.91833	478568	14.0096	494570	14.5285	535051	15.3356	609354	20.6973	476593	16.431	428707	10.3198	447503	15.4509	330180	6.80302	421057	15.9122	476775	16.3157	377518	10.3198
orf19.1805	PEX14	733191	14.6206	704646	20.6278	751819	22.0854	696575	19.9652	577397	19.6119	699539	24.1173	611038	14.7089	417056	14.3997	392316	8.08327	680253	25.7075	477579	16.3432	473444	12.9421
orf19.1806	orf19.1806	216888	4.32497	261542	7.65637	238748	7.01347	358887	10.2864	290800	9.8773	305146	10.5202	237939	5.72767	204823	7.07191	178707	3.68207	250541	9.46818	266430	9.11751	282222	7.71481
orf19.1808	orf19.1808	291249	5.8078	290100	8.49238	298052	8.75557	410159	11.756	272239	9.24686	482476	16.6338	324363	7.80807	242406	8.36955	226524	4.6673	468475	17.7041	319433	10.9313	293978	8.03618
orf19.1813	FLC2	1.07156e+06	21.368	622198	18.2142	663604	19.494	1.22313e+06	35.0573	636501	21.6194	1.03476e+06	35.6743	1.04147e+06	25.0703	749273	25.8701	847411	17.4601	836347	31.6064	721246	24.6818	706438	19.3112
orf19.1814	orf19.1814	137512	2.74213	97730.2	2.86095	85878.2	2.52276	88655.3	2.54104	94725	3.21743	86695.7	2.98892	182642	4.39655	285382	9.85338	248873	5.12778	282018	10.6577	371803	12.7235	311970	8.52802
orf19.1815	orf19.1815	1.77866e+07	354.682	1.46234e+07	428.085	1.67785e+07	492.885	2.26018e+07	647.814	1.85237e+07	629.177	1.58018e+07	544.783	1.61001e+07	387.561	4.08745e+07	1411.28	2.57031e+07	529.587	8.16535e+07	3085.77	7.50928e+07	2569.75	1.0232e+08	2797.03
orf19.1816	ALS3	114414	2.28152	53381.4	1.56269	37769.2	1.10951	46888.3	1.34391	61650	2.094	35808.2	1.23452	3.46788e+06	83.4788	1.46298e+07	505.123	8.48769e+06	174.88	1.15857e+07	437.834	2.17619e+07	744.715	1.78649e+07	488.356
orf19.182	orf19.182	656481	13.0909	835415	24.456	868337	25.5083	823882	23.6141	943080	32.0327	865641	29.8438	638248	15.3639	514472	17.7632	471921	9.72345	422143	15.9532	450191	15.406	357241	9.76554
orf19.1821	orf19.1821	0	0	0	0	0	0	0	0	0	0	0	0	0	0	0	0	0	0	0	0	0	0	0	0
orf19.1822	UME6	15383	0.306753	17215	0.503951	13425.8	0.394397	9937.96	0.284842	9031.17	0.306753	16524.1	0.569684	198429	4.77658	600334	20.7277	349869	7.20869	1.02101e+06	38.5851	1.21204e+06	41.4774	1.15742e+06	31.6394
orf19.1823	orf19.1823	33259.3	0.663223	13730.7	0.401954	15735.5	0.462247	30151.4	0.8642	22484.6	0.763712	21569	0.743614	26716.8	0.643126	55298.1	1.90928	46820.4	0.964688	62221.9	2.35143	40523.1	1.38674	49994.2	1.36664
orf19.1824	PGA50	3524.7	0.070286	0	0	0	0	0	0	2069.3	0.070286	4077.39	0.140572	0	0	2035.68	0.070286	0	0	1859.86	0.070286	2053.88	0.070286	10284.8	0.281144
orf19.1825	orf19.1825	8855.73	0.176592	15511.9	0.454094	14599.2	0.428867	30806	0.882961	30451.8	1.03433	13903.1	0.479322	5240	0.126137	2922.64	0.10091	3673.19	0.075682	4672.86	0.176592	2948.77	0.10091	2768.6	0.075682
orf19.1826	MDM34	53774.9	1.07232	99426	2.9106	82393.5	2.42039	113307	3.24761	134400	4.56504	97754	3.37017	87820.4	2.11401	102046	3.52336	47583.6	0.980412	84314.7	3.18634	84157.7	2.87996	66126.5	1.80763
orf19.1827	orf19.1827	0	0	6035.51	0.176684	4510.92	0.132513	4623.29	0.132513	7802.66	0.265025	5124.83	0.176684	11009.7	0.265025	1279.31	0.044171	4287.6	0.088342	10519.4	0.397538	9035.28	0.309196	3231.7	0.088342
orf19.1828	BUD16	290353	5.78993	319339	9.34832	431150	12.6655	389284	11.1577	282328	9.58956	328884	11.3386	285624	6.87554	131010	4.52338	240029	4.94556	272904	10.3133	181529	6.21211	253726	6.93585
orf19.183	HIS3	379828	7.57415	802447	23.4908	638981	18.7707	1.16426e+06	33.3702	2.15236e+06	73.107	725943	25.0276	633851	15.2581	3.25874e+06	112.514	1.66222e+06	34.2483	3.30841e+06	125.028	4.01923e+06	137.542	5.28854e+06	144.567
orf19.1830	orf19.1830	275351	5.49076	535899	15.6879	547389	16.0801	506291	14.5113	785180	26.6694	295775	10.1971	211805	5.09857	283979	9.80494	266490	5.49076	259452	9.80494	286518	9.80494	545197	14.9035
orf19.1831	orf19.1831	23397.6	0.466571	0	0	7941.36	0.233285	8139.19	0.233285	48077.4	1.633	20299.8	0.699856	9691.15	0.233285	0	0	0	0	0	0	0	0	0	0
orf19.1832	FCY23	1.1359e+06	22.6509	738683	21.6242	872639	25.6346	1.14064e+06	32.693	756604	25.6988	873834	30.1263	1.55272e+06	37.3772	904137	31.2172	1.48863e+06	30.6717	926226	35.003	815656	27.9126	802789	21.945
orf19.1833	orf19.1833	1.81942e+06	36.281	3.65744e+06	107.068	2.8565e+06	83.9126	3.00974e+06	86.2653	5.36386e+06	182.189	2.3669e+06	81.6012	584699	14.0749	577402	19.936	460751	9.49331	351688	13.2906	735744	25.1779	338223	9.24566
orf19.1834	orf19.1834	63721	1.27066	91634.4	2.6825	74151.5	2.17828	123850	3.54978	126481	4.29604	133970	4.61875	97192.9	2.33963	161812	5.58687	89079.7	1.8354	285532	10.7905	237521	8.12819	191835	5.24399
orf19.1835	orf19.1835	106777	2.12924	220253	6.4477	171507	5.0382	284596	8.15709	265759	9.02678	226164	7.79722	133302	3.20885	130286	4.49839	84419.5	1.73938	147602	5.57801	127070	4.34845	86667.9	2.36915
orf19.1836	APN2	457495	9.1229	546124	15.9872	613575	18.0244	670578	19.2201	762742	25.9073	457298	15.7658	347709	8.37004	223181	7.70575	313810	6.46575	416012	15.7215	315764	10.8058	380714	10.4072
orf19.1837	TBP1	2.90377e+06	57.904	3.16752e+06	92.726	3.01089e+06	88.4479	2.08619e+06	59.7944	3.04046e+06	103.272	2.06336e+06	71.1364	2.38892e+06	57.5061	3.08615e+06	106.555	2.74273e+06	56.5111	2.75904e+06	104.267	2.63985e+06	90.3382	2.84251e+06	77.7028
orf19.1839	RPA190	364936	7.27719	287113	8.40494	235412	6.91546	286933	8.22408	336409	11.4265	264776	9.12841	119333	2.87258	69023.5	2.38317	122895	2.53212	21114.5	0.797938	40416.5	1.38309	31136	0.851134
orf19.184	orf19.184	222650	4.43986	224637	6.57601	280890	8.25143	249892	7.16241	235533	8.00012	269711	9.29857	327121	7.87446	390625	13.4871	288669	5.94773	538655	20.3563	429613	14.7018	438222	11.9792
orf19.1840	orf19.1840	823236	16.4162	475734	13.9266	520443	15.2885	686686	19.6818	354831	12.0522	709783	24.4705	1.20027e+06	28.893	583189	20.1358	945292	19.4768	837398	31.6461	412097	14.1024	437676	11.9643
orf19.1841	orf19.1841	155574	3.1023	136253	3.98867	98063.3	2.88071	102439	2.93611	102752	3.49009	107660	3.71168	94355.6	2.27133	73806.6	2.54832	34953.3	0.720177	95284.2	3.60089	82560.7	2.82531	68903.3	1.88354
orf19.1842	orf19.1842	86345.5	1.72182	89978.6	2.63403	64823.6	1.90426	113383	3.24978	93999	3.19277	117084	4.03657	62527.5	1.50516	63078.9	2.17793	57002.7	1.17448	58536	2.21213	57645.2	1.97267	57564.3	1.57358
orf19.1843	ALG6	1.06077e+06	21.1528	713210	20.8785	869452	25.541	1.18057e+06	33.8376	739846	25.1296	1.16943e+06	40.3171	1.20345e+06	28.9693	1.14188e+06	39.4257	920144	18.9586	1.78533e+06	67.4694	1.52076e+06	52.042	1.33817e+06	36.5802
orf19.1844	orf19.1844	3739.82	0.074576	1698.34	0.049717	1692.44	0.049717	1734.6	0.049717	731.866	0.024859	2163.12	0.074576	1032.68	0.024859	4319.85	0.149151	3619.48	0.074576	5920.12	0.223727	3632.06	0.124293	4546.85	0.124293
orf19.1847	ARO10	256421	5.11329	247019	7.23122	262640	7.71532	391635	11.225	282377	9.59121	329100	11.3461	1.21291e+06	29.1972	1.42662e+06	49.257	1.40532e+06	28.9552	1.48194e+06	56.0042	1.34743e+06	46.1104	1.12896e+06	30.8613
orf19.1848.1	orf19.1848.1	6.56953e+06	131.003	8.75765e+06	256.371	6.90507e+06	202.843	4.91464e+06	140.863	1.11145e+07	377.514	4.45356e+06	153.541	7.08062e+06	170.445	2.66411e+07	919.838	1.57928e+07	325.394	1.33815e+07	505.7	2.95138e+07	1009.99	4.45738e+07	1218.47
orf19.1849	orf19.1849	287290	5.72885	331524	9.70503	423875	12.4517	443561	12.7133	392780	13.3412	396833	13.6812	169526	4.08082	233354	8.05701	167589	3.453	193817	7.32455	192633	6.5921	183734	5.02255
orf19.185	orf19.185	654541	13.0522	1.15616e+06	33.8453	923252	27.1214	956108	27.404	1.43229e+06	48.6491	814537	28.082	701828	16.8944	865702	29.8901	737687	15.1993	529281	20.0021	807398	27.63	706908	19.324
orf19.1850	SIW14	426519	8.50521	431734	12.6386	332823	9.77702	310608	8.90265	416559	14.1489	292811	10.095	356626	8.5847	356840	12.3206	254621	5.2462	424878	16.0566	415778	14.2283	316951	8.66418
orf19.1852	orf19.1852	3.03134e+06	60.4479	2.22248e+06	65.061	1.84654e+06	54.244	1.71494e+06	49.1537	2.5524e+06	86.695	1.55493e+06	53.6077	2.06838e+06	49.79	2.38193e+06	82.2409	2.92607e+06	60.2888	1.7679e+06	66.8108	2.05925e+06	70.4695	2.97361e+06	81.2865
orf19.1853	HHT2	1.65354e+07	329.733	9.80513e+06	287.035	1.32914e+07	390.447	1.35966e+07	389.707	1.16624e+07	396.124	8.80529e+06	303.571	6.07992e+06	146.356	1.71557e+06	59.2334	2.68319e+06	55.2845	842475	31.838	2.22855e+06	76.263	722288	19.7445
orf19.1854	HHF22	4.16614e+07	830.77	2.39449e+07	700.962	3.56203e+07	1046.38	4.06988e+07	1166.51	3.87611e+07	1316.56	2.26165e+07	779.727	1.54645e+07	372.262	4.47329e+06	154.449	7.70965e+06	158.85	3.13215e+06	118.367	6.72493e+06	230.134	2.6399e+06	72.1643
orf19.1855	orf19.1855	79396.9	1.58325	62737.4	1.83658	62519.6	1.83658	41981.5	1.20327	53138.7	1.80491	45004.9	1.55159	43409.3	1.04495	48606.9	1.67825	41494.7	0.854957	33516	1.2666	23132.8	0.791627	41701.2	1.13994
orf19.1856	orf19.1856	631102	12.5848	764024	22.366	672297	19.7494	432555	12.3979	649312	22.0545	661392	22.8022	450331	10.8404	382536	13.2078	344705	7.10231	394007	14.8899	446034	15.2637	350979	9.59435
orf19.1857	orf19.1857	1.07463e+06	21.4292	1.04469e+06	30.5823	1.0484e+06	30.7977	736380	21.1061	1.01451e+06	34.459	790234	27.2441	899158	21.6445	966841	33.3821	1.38499e+06	28.5363	552797	20.8907	601025	20.5677	669678	18.3063
orf19.1860	LSC2	8.77833e+06	175.049	9.37348e+06	274.399	1.02692e+07	301.668	1.16145e+07	332.895	1.10295e+07	374.63	1.1113e+07	383.133	1.01404e+07	244.101	8.67206e+06	299.42	1.23406e+07	254.265	1.02921e+07	388.948	1.13843e+07	389.583	1.0821e+07	295.804
orf19.1860.1	orf19.1860.1	1.16485e+06	23.2282	1.10067e+06	32.2211	1.21582e+06	35.716	985884	28.2574	795543	27.0214	1.02855e+06	35.4603	1.30312e+06	31.3687	1.29613e+06	44.7515	1.33836e+06	27.5755	1.53493e+06	58.0065	1.31395e+06	44.9646	1.24731e+06	34.0964
orf19.1861	orf19.1861	183709	3.66334	248194	7.26562	143411	4.21284	113965	3.26648	153691	5.22026	220485	7.60143	153451	3.69387	179487	6.19715	128903	2.65592	113901	4.30442	120431	4.12126	104976	2.86962
orf19.1862	orf19.1862	2.90435e+06	57.9156	1.06446e+06	31.1611	632175	18.5708	560069	16.0527	815485	27.6988	748643	25.8102	6.04098e+06	145.419	4.15704e+06	143.53	7.72995e+06	159.268	4.6059e+06	174.062	3.18245e+06	108.907	8.11768e+06	221.905
orf19.1863	orf19.1863	4845.04	0.096615	6600.73	0.19323	3288.91	0.096615	3370.84	0.096615	1896.31	0.06441	1868.25	0.06441	4013.58	0.096615	3730.99	0.12882	7815.22	0.161025	7669.67	0.289845	6587.61	0.225435	8246.81	0.225435
orf19.1864	orf19.1864	272023	5.4244	364359	10.6663	308053	9.04936	319366	9.15368	307117	10.4315	406206	14.0043	270842	6.51971	375393	12.9612	230361	4.74635	371954	14.0565	405422	13.874	319594	8.73642
orf19.1865	orf19.1865	498849	9.94754	470422	13.7711	426460	12.5277	572655	16.4134	534483	18.1543	566250	19.522	454565	10.9423	445669	15.3876	585391	12.0614	361934	13.6779	330654	11.3153	378682	10.3517
orf19.1866	VMA10	3.22782e+06	64.3659	4.42261e+06	129.467	3.11763e+06	91.5835	1.48857e+06	42.6654	3.87665e+06	131.674	1.25888e+06	43.401	2.76557e+06	66.5728	5.78441e+06	199.718	4.83767e+06	99.6753	2.7446e+06	103.721	5.08378e+06	173.972	6.08165e+06	166.248
orf19.1867	orf19.1867	61651.9	1.2294	40246.5	1.17818	50569.4	1.48553	28595.4	0.819601	34686.9	1.17818	35659.6	1.2294	106400	2.56125	77148.4	2.6637	64640.4	1.33185	69129.6	2.61248	40416	1.38308	52469.3	1.4343
orf19.1868	RNR22	5.27884e+06	105.265	1.68778e+06	49.4082	1.27649e+06	37.4982	419161	12.014	244991	8.32138	770867	26.5764	6.84244e+06	164.711	682362	23.5599	2.37022e+06	48.8361	165146	6.24103	118543	4.05667	102739	2.80846
orf19.1871	orf19.1871	94792	1.89025	84864.5	2.48432	90453	2.65715	113433	3.25122	96356	3.27283	91797.6	3.16481	112627	2.71115	98857.3	3.41324	80208.5	1.65261	107754	4.07213	107317	3.67248	76261	2.08467
orf19.1872	orf19.1872	5.61158e+06	111.9	6.02642e+06	176.418	7.26854e+06	213.521	5.94485e+06	170.391	6.38719e+06	216.947	4.92518e+06	169.8	5.10018e+06	122.771	6.09861e+06	210.567	6.33713e+06	130.57	4.79956e+06	181.38	4.97569e+06	170.273	5.18714e+06	141.796
orf19.1873	orf19.1873	1.17614e+07	234.534	1.19505e+07	349.84	1.41787e+07	416.514	1.2972e+07	371.803	1.29901e+07	441.222	1.00563e+07	346.703	1.16656e+07	280.813	1.21089e+07	418.083	1.39146e+07	286.696	1.0295e+07	389.06	1.02803e+07	351.801	1.36156e+07	372.195
orf19.1874	orf19.1874	11280.6	0.224946	3073.66	0.089978	9188.96	0.269935	10987.5	0.314924	5298.14	0.179957	2609.88	0.089978	11213.6	0.269935	7818.08	0.269935	4367.03	0.089978	11904.7	0.449891	11832	0.404902	18103.6	0.494881
orf19.1876	orf19.1876	50946.8	1.01593	70917.2	2.07603	117284	3.44533	69349.3	1.98769	101435	3.44533	67904	2.34106	58718.4	1.41347	107462	3.71035	64314	1.32513	79479.8	3.00362	82608.2	2.82694	66249.9	1.81101
orf19.1877	orf19.1877	259264	5.16999	333274	9.75627	292376	8.58885	165831	4.75305	255321	8.67224	224939	7.75498	284053	6.83773	463703	16.0103	364241	7.50482	492056	18.5953	460540	15.7601	555181	15.1764
orf19.1878	orf19.1878	349843	6.97623	444842	13.0223	511149	15.0155	401025	11.4942	412733	14.0189	452879	15.6135	383649	9.2352	432967	14.9491	296666	6.1125	478203	18.0718	378594	12.9559	381589	10.4311
orf19.188	orf19.188	68304.2	1.36205	40324.1	1.18045	32456.4	0.953438	33264.9	0.953438	57477.4	1.95228	11193.7	0.385915	42436.9	1.02154	61803.4	2.13388	36358.5	0.74913	28833.4	1.08964	44445.2	1.52096	43182.9	1.18045
orf19.1880	HEM15	2.85001e+06	56.8321	2.56423e+06	75.0653	2.92738e+06	85.9946	2.9073e+06	83.3289	2.65578e+06	90.2063	2.66443e+06	91.8591	4.54467e+06	109.399	5.35497e+06	184.891	4.48419e+06	92.3922	1.34486e+07	508.237	1.03118e+07	352.882	1.03015e+07	281.602
orf19.1881	orf19.1881	838379	16.7181	598234	17.5127	683795	20.0872	807284	23.1384	593262	20.1507	838009	28.8912	1.10513e+06	26.6028	1.0264e+06	35.4386	940979	19.3879	1.49788e+06	56.6064	1.12103e+06	38.3627	1.13712e+06	31.0843
orf19.1883	YCS4	54011.9	1.07705	34689.7	1.01551	35093	1.03089	22546.6	0.64623	31709.7	1.07705	27223.9	0.938573	37711.9	0.9078	49019.9	1.69251	60488.3	1.2463	35421.7	1.33862	35070.3	1.20014	38837.6	1.06166
orf19.1885	TAF4	671365	13.3877	710520	20.7997	596564	17.5247	535247	15.3413	586995	19.9379	713307	24.592	611051	14.7092	414372	14.307	488018	10.0551	396827	14.9965	421435	14.4219	414077	11.3192
orf19.1886	RCL1	269331	5.37074	202575	5.93019	396126	11.6366	437224	12.5317	252005	8.55961	318055	10.9653	155713	3.74833	142589	4.92317	160200	3.30077	97705.3	3.69238	50679.4	1.7343	61397.2	1.67836
orf19.1887	orf19.1887	49458.8	0.986259	29043.6	0.850223	45150.7	1.32635	21357.9	0.61216	30037.9	1.02027	28607.1	0.986259	33907.2	0.816214	30534.8	1.05428	34662.6	0.714187	39596.5	1.49639	31801.7	1.08828	34835	0.95225
orf19.1888	orf19.1888	557816	11.1234	532408	15.5857	515149	15.133	433216	12.4168	477902	16.2324	508349	17.5258	545373	13.1282	739857	25.545	602642	12.4168	775210	29.296	731354	25.0277	728661	19.9187
orf19.1889	orf19.1889	6.73159e+06	134.235	4.60561e+06	134.825	4.53271e+06	133.153	3.34869e+06	95.9802	3.61907e+06	122.925	3.19187e+06	110.043	6.27905e+06	151.149	4.96444e+06	171.407	5.92314e+06	122.04	6.12042e+06	231.297	5.11516e+06	175.046	6.50422e+06	177.799
orf19.1890	orf19.1890	228894	4.56437	264924	7.75538	291504	8.56324	271990	7.79578	225949	7.6746	244868	8.44206	140951	3.39298	135707	4.68554	117626	2.42356	90851.6	3.43337	69640.4	2.38316	87180.4	2.38316
orf19.1891	orf19.1891	1.12031e+07	223.401	6.62466e+06	193.93	7.91738e+06	232.581	1.13325e+07	324.811	6.83466e+06	232.146	7.87146e+06	271.377	1.55265e+07	373.753	9.20876e+06	317.951	1.92536e+07	396.702	8.609e+06	325.343	8.32966e+06	285.049	9.95395e+06	272.101
orf19.1893	orf19.1893	178328	3.55605	219620	6.42915	227675	6.6882	168437	4.82775	167788	5.69909	297824	10.2678	219142	5.2752	153467	5.29875	155445	3.2028	151429	5.72264	143828	4.92195	123195	3.36765
orf19.1896	SSC1	8.29518e+06	165.414	9.39859e+06	275.134	1.14701e+07	336.945	1.72084e+07	493.228	1.17692e+07	399.751	1.51706e+07	523.022	1.67037e+07	402.092	1.07438e+07	370.953	1.37654e+07	283.622	9.4434e+06	356.876	1.13898e+07	389.771	7.17851e+06	196.232
orf19.1897	orf19.1897	400287	7.98212	362860	10.6224	482830	14.1836	520564	14.9204	419390	14.245	507578	17.4993	357101	8.59613	412576	14.245	283104	5.83308	402938	15.2274	423442	14.4906	303231	8.28912
orf19.190	orf19.190	89609.5	1.7869	119820	3.50762	108140	3.17672	69271.1	1.98545	189001	6.41962	53750	1.85309	90727.5	2.18399	159095	5.49307	77089.8	1.58836	70050.1	2.64726	177923	6.08871	150105	4.10326
orf19.1900	orf19.1900	108648	2.16655	175947	5.15066	179510	5.2733	215359	6.17262	249126	8.4618	163627	5.6412	123966	2.98411	153914	5.31417	103168	2.12567	127640	4.82364	111092	3.80168	106173	2.90236
orf19.1901	MCM3	338538	6.75078	310818	9.09888	370402	10.8809	577855	16.5625	365406	12.4114	454257	15.661	470305	11.3212	468159	16.1641	414134	8.53282	1.02632e+06	38.7856	709437	24.2777	727829	19.8959
orf19.1902	NOC4	258406	5.15288	556231	16.2831	596398	17.5198	581291	16.661	655374	22.2604	529098	18.2412	122728	2.95432	152227	5.25594	126713	2.61079	125444	4.74065	152584	5.22158	157085	4.29407
orf19.1906	orf19.1906	40218.1	0.801989	27395.9	0.801989	27300.8	0.801989	0	0	47223	1.60398	0	0	0	0	0	0	0	0	0	0	0	0	0	0
orf19.1907	EMC9	87892.3	1.75266	177826	5.20566	152274	4.47321	178885	5.12719	191769	6.51362	135060	4.65632	121711	2.92982	247749	8.55403	140927	2.90366	169590	6.40899	242320	8.29244	171294	4.68248
orf19.191	KIC1	110720	2.20788	132515	3.87926	99041.5	2.90944	105108	3.01261	77760	2.6412	181948	6.27284	128579	3.09515	112952	3.89989	86126.7	1.77455	99920.2	3.77609	85019.2	2.90944	75484.2	2.06344
orf19.1910	orf19.1910	530274	10.5742	755643	22.1207	616483	18.1098	517346	14.8282	651260	22.1207	437152	15.0713	525108	12.6404	658280	22.7284	466019	9.60185	334482	12.6404	525650	17.9883	435731	11.9111
orf19.1911	PGA52	1.79721e+06	35.8382	1.37268e+06	40.1838	1.10492e+06	32.4582	1.24476e+06	35.6772	1.57004e+06	53.328	1.08619e+06	37.4477	1.06087e+06	25.5374	1.17782e+06	40.6667	1.67949e+06	34.6042	522431	19.7432	1.05666e+06	36.1601	967567	26.4494
orf19.1913	orf19.1913	423628	8.44757	585383	17.1365	616215	18.1019	421044	12.068	621766	21.1189	360540	12.43	325863	7.84417	349522	12.068	298712	6.15466	217147	8.20621	271539	9.29232	304613	8.32689
orf19.1914	FAV3	260331	5.19126	218610	6.39958	234608	6.89185	309153	8.86095	212127	7.20512	234951	8.10016	249120	5.99681	174981	6.04156	212858	4.38572	187104	7.07086	175238	5.99681	206277	5.63879
orf19.1915	MPP10	138144	2.75472	178909	5.23737	217650	6.39368	170863	4.89728	253320	8.60426	147968	5.10134	59337.6	1.42837	59099.7	2.04054	75927.5	1.56441	33297.1	1.25833	59628.1	2.04054	49764.3	1.36036
orf19.1917	orf19.1917	355816	7.09532	255328	7.47446	494132	14.5156	325029	9.31599	408222	13.8657	304779	10.5076	616508	14.8406	898869	31.0352	609870	12.5658	891461	33.6892	761295	26.0523	990685	27.0814
orf19.192	orf19.192	88684.8	1.76846	98748.3	2.89076	75251.2	2.21058	104416	2.99278	71089.7	2.41463	139090	4.79526	81942.4	1.97252	133959	4.62521	100686	2.07454	135888	5.13535	104349	3.57094	100773	2.75472
orf19.1920	orf19.1920	7759.38	0.15473	0	0	0	0	0	0	0	0	4488.04	0.15473	0	0	0	0	15019.4	0.30946	4094.36	0.15473	0	0	0	0
orf19.1923	RRN3	122070	2.43419	192437	5.63341	147970	4.34677	90993.7	2.60806	216020	7.33735	85735.1	2.9558	50560.6	1.2171	92658.5	3.19922	59070.8	1.2171	27605.1	1.04322	71131.5	2.43419	81414.4	2.22554
orf19.1925	TLO5	46983.9	0.936906	16002.4	0.468453	15946.8	0.468453	5448.02	0.156151	32180.9	1.09306	18117.1	0.624604	19460.5	0.468453	63316.1	2.18612	37893.4	0.780755	61979.5	2.34227	54756.2	1.87381	62835.1	1.71766
orf19.1926	SEF2	272750	5.43891	269889	7.90073	240693	7.07058	304615	8.73088	302558	10.2767	240791	8.30149	208106	5.00952	179083	6.18318	186171	3.83586	277237	10.4771	244258	8.35875	284834	7.78623
orf19.1927	SNM1	246521	4.91588	417664	12.2267	364723	10.7141	329831	9.45362	567785	19.2854	292489	10.0839	193743	4.66379	219043	7.5629	159059	3.27726	226808	8.57128	239418	8.19314	239776	6.55451
orf19.193	orf19.193	165758	3.30537	170744	4.99836	123497	3.62785	129386	3.70846	149531	5.07898	105228	3.62785	133963	3.22475	165781	5.72393	176075	3.62785	241061	9.10992	256785	8.78745	312613	8.54559
orf19.1930	CFL5	2652.22	0.052888	2709.98	0.079332	900.189	0.026444	2767.84	0.079332	1557.08	0.052888	2301.08	0.079332	1098.54	0.026444	765.892	0.026444	1283.44	0.026444	699.742	0.026444	3863.7	0.13222	1934.74	0.052888
orf19.1932	CFL4	1326.11	0.026444	2709.98	0.079332	900.189	0.026444	2767.84	0.079332	8563.96	0.290884	6903.23	0.237996	0	0	0	0	0	0	2099.23	0.079332	0	0	0	0
orf19.1933	orf19.1933	59022.4	1.17697	63481.8	1.85837	64315.8	1.88934	73482.3	2.10615	43770.1	1.48669	94330.6	3.25214	96500.5	2.32296	130074	4.49105	58626.4	1.20794	222926	8.4246	120376	4.11938	99707.5	2.7256
orf19.1934	HST3	247713	4.93964	301515	8.82656	319765	9.39341	389886	11.1749	333771	11.3369	358194	12.3491	205203	4.93964	143066	4.93964	131661	2.71275	203564	7.69288	159726	5.46599	192550	5.26355
orf19.1935	orf19.1935	31625.8	0.63065	14362	0.420433	21468.2	0.63065	14668.7	0.420433	0	0	18292.4	0.63065	17465.7	0.420433	6088.47	0.210217	30608.1	0.63065	27813.1	1.05108	18428.7	0.63065	15380.2	0.420433
orf19.1936	SNF1	527725	10.5234	625134	18.3002	670237	19.6889	787067	22.5589	488808	16.6029	837837	28.8853	905093	21.7874	1.13692e+06	39.2543	650038	13.3934	1.64056e+06	61.9984	1.28325e+06	43.9143	1.07361e+06	29.3482
orf19.1938	orf19.1938	194196	3.87247	312670	9.1531	331558	9.73984	319346	9.1531	366214	12.4388	302933	10.4439	194994	4.6939	292290	10.0919	193643	3.98981	385041	14.5511	404635	13.847	433571	11.8521
orf19.1939	orf19.1939	241222	4.8102	217133	6.35634	230024	6.75719	189802	5.44011	237716	8.07427	144506	4.982	195068	4.69567	124390	4.29482	200108	4.12303	192442	7.27257	170684	5.84096	207388	5.66917
orf19.194	orf19.194	399271	7.96185	271602	7.95089	302960	8.89976	428214	12.2735	323839	10.9995	442242	15.2467	297243	7.15524	204808	7.0714	198446	4.08877	349117	13.1935	251007	8.58971	190009	5.19409
orf19.1940	orf19.1940	2.00178e+06	39.9175	1.54864e+06	45.3349	1.43002e+06	42.0084	1.02131e+06	29.2728	1.34591e+06	45.715	1.37837e+06	47.5208	1.5556e+06	37.4464	1.51122e+06	52.1779	1.63292e+06	33.6447	1.21723e+06	46.0002	1.24978e+06	42.7687	1.42896e+06	39.0621
orf19.1941	NUF2	93340.5	1.8613	114159	3.34189	133923	3.93412	122500	3.5111	144470	4.90707	139879	4.82247	66778.4	1.60749	111493	3.84951	43115.4	0.888349	72759.5	2.74965	77877.6	2.66505	63447.3	1.7344
orf19.1942	SGE1	199474	3.97772	189815	5.55666	202594	5.95139	292392	8.38053	201141	6.83196	321469	11.083	331746	7.9858	350895	12.1153	330110	6.80159	513423	19.4028	436551	14.9392	383219	10.4757
orf19.1943	orf19.1943	14152.2	0.282209	6426.84	0.188139	9606.78	0.282209	10666.6	0.305726	9000.95	0.305726	11596.4	0.399796	13677.5	0.329244	7492.44	0.258691	12555.4	0.258691	31115.1	1.17587	17180.5	0.587935	27529.9	0.752557
orf19.1944	GPR1	180458	3.59851	242009	7.08456	194466	5.71263	246391	7.06207	282739	9.60352	535585	18.4648	163504	3.93587	191510	6.61226	115706	2.38401	130929	4.94795	185993	6.36486	120121	3.28364
orf19.1945	AUR1	284967	5.68254	457250	13.3855	298043	8.75531	315748	9.04997	400282	13.596	306454	10.5653	227321	5.47207	524225	18.0999	286012	5.893	178213	6.73486	396070	13.5539	241754	6.60858
orf19.1946	orf19.1946	4.5628e+06	90.9867	3.70168e+06	108.363	3.47169e+06	101.984	2.54009e+06	72.8041	3.2702e+06	111.076	2.88795e+06	99.5649	6.46308e+06	155.579	7.18372e+06	248.032	9.04901e+06	186.446	7.5624e+06	285.791	8.15208e+06	278.972	1.00149e+07	273.767
orf19.1948	orf19.1948	20971	0.418183	49204.3	1.44041	41124.8	1.20808	34043.7	0.975759	71134.8	2.41617	25607.1	0.88283	17372.2	0.418183	33643.8	1.16162	11275.7	0.232324	15983.7	0.604041	25797.9	0.88283	27196.2	0.743436
orf19.1949	VPS1	640201	12.7663	922295	26.9993	850669	24.9893	1.05192e+06	30.1501	993214	33.7355	949370	32.7305	916240	22.0557	1.63239e+06	56.3616	992679	20.4532	1.99093e+06	75.2394	2.12958e+06	72.8763	1.74981e+06	47.8327
orf19.1950	orf19.1950	729064	14.5383	444351	13.0079	475367	13.9644	313682	8.99077	484343	16.4512	382852	13.1992	603949	14.5383	819977	28.3114	1.02127e+06	21.0422	840270	31.7546	760230	26.0158	1.18963e+06	32.5198
orf19.1953	orf19.1953	703700	14.0325	621237	18.1861	892315	26.2127	718710	20.5997	527158	17.9054	716358	24.6972	652890	15.7164	549480	18.9719	561190	11.5628	580741	21.9468	464182	15.8848	449680	12.2924
orf19.1954	PUS4	350236	6.98406	346026	10.1296	426493	12.5287	422237	12.1022	351593	11.9422	470103	16.2073	267985	6.45093	293381	10.1296	258753	5.33134	270863	10.2362	182276	6.23767	169676	4.63827
orf19.1955	orf19.1955	214727	4.28186	111626	3.26774	157268	4.6199	161186	4.6199	139333	4.73258	241860	8.33836	252773	6.08475	137069	4.73258	109377	2.25361	277296	10.4793	161344	5.52135	160760	4.39454
orf19.1956	orf19.1956	548150	10.9307	628246	18.3913	698627	20.5229	839693	24.0673	723894	24.5878	856254	29.5202	598235	14.4007	434314	14.9956	428259	8.82384	358106	13.5332	399810	13.6819	313725	8.57598
orf19.1957	CYC3	1.13889e+06	22.7105	1.43064e+06	41.8807	1.45213e+06	42.6578	1.37382e+06	39.3764	1.85334e+06	62.9505	1.14965e+06	39.6355	1.0403e+06	25.042	1.32553e+06	45.7665	1.46686e+06	30.2232	1.08308e+06	40.9308	1.20869e+06	41.3625	1.27304e+06	34.7998
orf19.1958	orf19.1958	0	0	11401.3	0.333762	17042.6	0.500643	0	0	0	0	0	0	0	0	0	0	8099.45	0.166881	8831.79	0.333762	4876.57	0.166881	36628.9	1.00129
orf19.1959	orf19.1959	556418	11.0955	667262	19.5334	766723	22.5232	716281	20.53	780477	26.5097	687991	23.7192	287047	6.90979	200127	6.90979	235398	4.85014	198665	7.50775	198034	6.77691	150691	4.1193
orf19.1960	CLN3	702807	14.0147	783792	22.9447	871251	25.5939	1.88132e+06	53.9223	977430	33.1994	1.92718e+06	66.4415	686922	16.5356	211615	7.30643	352538	7.2637	287180	10.8528	269693	9.22917	209449	5.7255
orf19.1961	orf19.1961	591220	11.7895	440368	12.8913	671386	19.7226	575348	16.4906	342772	11.6426	561416	19.3554	353970	8.52077	120202	4.1502	208557	4.29711	116623	4.4073	93372.2	3.19529	85987.6	2.35056
orf19.1963	GDS1	265521	5.29476	475276	13.9132	368376	10.8214	293951	8.42524	551852	18.7442	208508	7.18851	186239	4.48315	283196	9.77791	198829	4.09668	205557	7.76822	348973	11.9422	253072	6.91797
orf19.1964	orf19.1964	1.03396e+06	20.6182	1.31607e+06	38.5267	1.19385e+06	35.0707	2.20877e+06	63.3078	2.11014e+06	71.673	1.95476e+06	67.3922	1.09472e+06	26.3521	1.25006e+06	43.1609	1.41812e+06	29.219	2.25613e+06	85.2614	3.82388e+06	130.857	2.69663e+06	73.7152
orf19.1966	BUD23	242538	4.83644	717821	21.0135	587592	17.2611	561499	16.0937	1.0802e+06	36.6902	357967	12.3413	145491	3.50225	258418	8.9224	109272	2.25145	123566	4.66967	248545	8.50546	228783	6.25402
orf19.1967	orf19.1967	324785	6.47654	797488	23.3457	697302	20.4839	530749	15.2123	1.54759e+06	52.5654	476194	16.4173	262792	6.32592	815750	28.1654	416675	8.58518	322828	12.2	1.10913e+06	37.9555	969733	26.5086
orf19.1968	orf19.1968	1.57853e+06	31.4774	1.40502e+06	41.1305	1.31442e+06	38.6123	893226	25.6016	1.27271e+06	43.229	730420	25.182	2.09222e+06	50.3639	2.58916e+06	89.3959	3.68693e+06	75.9656	1.7214e+06	65.0534	2.09721e+06	71.7686	4.49853e+06	122.972
orf19.1968.1	orf19.1968.1	1.88377e+06	37.5643	1.79205e+06	52.4604	1.87402e+06	55.0511	2.14666e+06	61.5277	1.65891e+06	56.3464	1.65315e+06	56.9941	1.5874e+06	38.2119	1.59444e+06	55.0511	1.94889e+06	40.1549	2.05655e+06	77.7192	1.53299e+06	52.4604	1.99017e+06	54.4034
orf19.1969	CCW14	702522	14.009	706427	20.68	735199	21.5972	907708	26.0167	699678	23.7653	558718	19.2624	796734	19.179	543402	18.7621	975356	20.0962	937774	35.4394	748072	25.5998	835821	22.848
orf19.1970	orf19.1970	1.64506e+06	32.8042	1.72613e+06	50.5307	2.07734e+06	61.0239	1.67412e+06	47.9838	1.92859e+06	65.5065	1.44795e+06	49.9194	1.14268e+06	27.5066	1.55793e+06	53.7907	1.46357e+06	30.1554	1.46651e+06	55.4207	1.28309e+06	43.9087	1.30439e+06	35.6567
orf19.1971	orf19.1971	357487	7.12865	516959	15.1334	519231	15.2529	452966	12.9829	494792	16.8061	414698	14.2971	306065	7.3676	372562	12.8634	218414	4.50021	249755	9.43849	322360	11.0315	195220	5.33653
orf19.1972	orf19.1972	579729	11.5604	579477	16.9636	645905	18.9741	619616	17.7594	591916	20.105	664559	22.9113	501122	12.063	482822	16.6704	526516	10.8483	343587	12.9845	363519	12.44	317175	8.67029
orf19.1973	HAP5	112305	2.23948	184015	5.38685	115383	3.38948	109810	3.14737	98008.4	3.32896	93047.4	3.2079	82974.9	1.99737	120958	4.17633	61689.7	1.27106	97698.2	3.69211	148570	5.08422	130636	3.57106
orf19.1974	TFS1	2.76812e+06	55.1991	2.52423e+06	73.8942	2.23194e+06	65.5656	1.94441e+06	55.7307	2.13119e+06	72.388	1.81954e+06	62.7303	2.93721e+06	70.7045	2.30699e+06	79.6533	2.72205e+06	56.0852	2.18276e+06	82.4886	2.12308e+06	72.6538	2.12949e+06	58.2116
orf19.1975	orf19.1975	1.22286e+06	24.3851	1.65881e+06	48.5601	1.43121e+06	42.0433	931460	26.6975	2.02381e+06	68.7409	932914	32.1632	716092	17.2378	1.29076e+06	44.5659	1.01007e+06	20.8115	556261	21.0217	939866	32.1632	1.1689e+06	31.9529
orf19.1976	TRX2	250390	4.99303	238787	6.99025	181301	5.3259	197431	5.65877	254802	8.65459	164137	5.65877	235077	5.65877	192817	6.65738	306956	6.32451	184971	6.99025	126452	4.3273	267893	7.32312
orf19.1977	URA4	2.42974e+06	48.4514	2.19216e+06	64.1732	2.38748e+06	70.1347	2.14109e+06	61.3678	2.27133e+06	77.1481	1.97667e+06	68.1475	2.00063e+06	48.1591	1.48285e+06	51.1983	2.03669e+06	41.9639	988244	37.3467	1.12208e+06	38.3987	1.20372e+06	32.9049
orf19.1978	GIT2	1.06823e+06	21.3015	793583	23.2314	851565	25.0156	1.05699e+06	30.2954	910159	30.9145	797414	27.4917	4.21125e+06	101.373	3.14803e+06	108.692	5.27883e+06	108.765	3.93313e+06	148.637	3.71672e+06	127.19	5.10173e+06	139.461
orf19.1979	GIT3	1.6308e+06	32.5198	944555	27.6509	879431	25.8342	916551	26.2702	826913	28.0869	1.01071e+06	34.8452	1.43999e+06	34.6636	530391	18.3128	1.82169e+06	37.534	449007	16.9684	452316	15.4787	539654	14.752
orf19.198	ASN1	1.68441e+07	335.887	1.44471e+07	422.926	1.74468e+07	512.518	2.7837e+07	797.863	1.80603e+07	613.436	2.18783e+07	754.276	2.39393e+07	576.268	1.96044e+07	676.883	2.18231e+07	449.642	1.94096e+07	733.508	1.89863e+07	649.73	1.51579e+07	414.356
orf19.1980	GIT4	47680.9	0.950806	9993.7	0.292556	11203.9	0.329125	15310.6	0.438833	19379.7	0.65825	12728.7	0.438833	47094.3	1.13365	65667.6	2.26731	72769.7	1.49935	73543.4	2.77928	54499.9	1.86504	119062	3.25468
orf19.1981	orf19.1981	1.16821e+06	23.2953	1.3222e+06	38.706	1.23221e+06	36.1973	1.28791e+06	36.9141	1.34003e+06	45.5154	1.07592e+06	37.0933	856072	20.6074	1.19889e+06	41.3939	1.04365e+06	21.5033	1.0005e+06	37.8101	1.14677e+06	39.2436	1.31761e+06	36.0181
orf19.1985	orf19.1985	73608.9	1.46783	91637.4	2.68259	80981.2	2.3789	54743.7	1.56906	92390.3	3.13813	67533.6	2.32829	103030	2.48013	153925	5.31457	137567	2.83444	163399	6.17503	137553	4.70719	149979	4.09981
orf19.1986	ARO2	3.14761e+06	62.7665	3.30431e+06	96.7303	3.78475e+06	111.181	3.48976e+06	100.023	3.3471e+06	113.688	3.39311e+06	116.981	3.74681e+06	90.1931	3.49344e+06	120.618	3.62363e+06	74.6612	3.1696e+06	119.782	3.66112e+06	125.287	3.26526e+06	89.2592
orf19.1988	CDC45	149895	2.98905	133872	3.91897	124363	3.65328	99651.1	2.8562	122224	4.15145	93442.6	3.22153	91058.8	2.19197	151981	5.24744	104774	2.15876	118641	4.48357	124225	4.25109	110560	3.02226
orf19.1989	DCW1	3.71912e+06	74.1629	2.59376e+06	75.9297	2.82233e+06	82.9087	3.78647e+06	108.528	2.98062e+06	101.24	2.91346e+06	100.445	3.25703e+06	78.4033	2.08784e+06	72.0869	3.60587e+06	74.2954	2.26167e+06	85.4707	1.97873e+06	67.714	2.48195e+06	67.8465
orf19.199	orf19.199	868132	17.3114	693407	20.2988	774440	22.75	1.31086e+06	37.5719	923493	31.3674	1.00315e+06	34.5845	1.1551e+06	27.8055	938438	32.4015	1.39227e+06	28.6864	1.80193e+06	68.0967	1.31168e+06	44.8871	2.03015e+06	55.4961
orf19.1990	SNX4	184780	3.68469	179518	5.25522	196373	5.76866	214964	6.16129	206293	7.00696	240035	8.27546	311158	7.4902	458368	15.8261	275580	5.67805	611385	23.1048	612503	20.9605	472879	12.9266
orf19.1991	orf19.1991	2.04991e+06	40.8772	1.67655e+06	49.0793	1.8773e+06	55.1475	2.2556e+06	64.6499	1.49305e+06	50.713	2.11409e+06	72.8854	3.0472e+06	73.3522	2.37653e+06	82.0544	2.79306e+06	57.5481	4.1899e+06	158.341	2.94242e+06	100.693	2.86631e+06	78.3535
orf19.1992	SIR2	96218.7	1.9187	68113	1.99394	105017	3.08496	124696	3.57404	110762	3.76215	97120.2	3.34832	107838	2.59588	119859	4.13837	129641	2.67113	270780	10.2331	145117	4.96604	222955	6.09469
orf19.1993	orf19.1993	1.7599e+06	35.0942	2.16425e+06	63.3564	1.86058e+06	54.6565	2.16416e+06	62.0293	2.42965e+06	82.5255	2.13281e+06	73.5307	1.55589e+06	37.4535	2.05563e+06	70.9749	1.47426e+06	30.3757	2.3203e+06	87.6864	2.53938e+06	86.9	2.17025e+06	59.3259
orf19.1994	orf19.1994	93046.7	1.85545	134332	3.93243	172517	5.06786	188409	5.40017	142681	4.84631	201618	6.95099	156459	3.76628	171644	5.92635	103493	2.13238	244755	9.24953	176416	6.03712	173235	4.73554
orf19.1995	orf19.1995	289542	5.77376	339275	9.93193	313754	9.21683	492519	14.1166	311122	10.5676	454786	15.6792	457703	11.0178	229359	7.91906	407484	8.39579	405081	15.3084	260045	8.89901	273223	7.46881
orf19.1996	CHA1	4.84307e+06	96.5757	2.05173e+06	60.0625	3.48596e+06	102.404	3.50641e+06	100.501	2.1745e+06	73.859	3.70165e+06	127.618	1.57958e+07	380.237	1.78023e+07	614.659	1.53028e+07	315.298	1.66408e+07	628.872	1.48908e+07	509.58	1.03986e+07	284.256
orf19.1998	orf19.1998	376894	7.51565	318642	9.32794	356547	10.4739	362640	10.394	320135	10.8737	468461	16.1507	428466	10.314	372054	12.8459	417800	8.60835	408327	15.4311	373823	12.7926	381206	10.4206
orf19.1999	orf19.1999	1.09723e+06	21.8799	908897	26.607	680455	19.989	480645	13.7762	771414	26.2019	477940	16.4775	931379	22.4201	1.67423e+06	57.8062	1.17992e+06	24.311	989969	37.4119	1.30637e+06	44.7052	1.48717e+06	40.6534
orf19.20	RTS1	529236	10.5535	420592	12.3124	490835	14.4188	702317	20.1298	394458	13.3982	826374	28.4901	816387	19.6521	620752	21.4327	668186	13.7673	1.12106e+06	42.366	857280	29.337	918296	25.1025
orf19.200	orf19.200	467340	9.31922	627462	18.3683	588502	17.2878	466508	13.3711	1.19689e+06	40.6534	528868	18.2333	387139	9.31922	1.02879e+06	35.5211	426081	8.77897	904196	34.1705	1.43661e+06	49.1622	1.25002e+06	34.1705
orf19.2000	orf19.2000	45108.4	0.899507	103423	3.02761	77671.4	2.28168	71186.4	2.04034	105930	3.59803	64272.5	2.21586	36456	0.877568	62271.3	2.15004	52175.3	1.07502	30768.6	1.16278	47441.6	1.6235	29695.3	0.81175
orf19.2001	orf19.2001	459017	9.15326	423217	12.3893	450074	13.2214	370964	10.6326	383809	13.0365	383495	13.2214	510834	12.2968	626610	21.635	466683	9.61554	675245	25.5182	597090	20.433	635863	17.3819
orf19.2002	orf19.2002	330362	6.58775	465035	13.6134	439439	12.9089	590550	16.9263	475910	16.1647	610248	21.0389	269714	6.49255	281788	9.72931	208842	4.30298	283145	10.7003	247031	8.45365	205470	5.61673
orf19.2003	HNM1	1.29814e+06	25.8862	1.12846e+06	33.0347	1.24622e+06	36.6089	1.40197e+06	40.1832	973643	33.0708	955052	32.9264	1.15485e+06	27.7997	918088	31.6988	1.3948e+06	28.7384	834017	31.5183	828182	28.3412	924511	25.2724
orf19.2005	REG1	592508	11.8152	487282	14.2647	413242	12.1394	442388	12.6797	397699	13.5082	867741	29.9162	635233	15.2913	583204	20.1363	633758	13.058	637207	24.0807	623682	21.343	492838	13.4722
orf19.2006	orf19.2006	294267	5.86799	246123	7.205	179526	5.27376	191773	5.4966	251487	8.54201	226222	7.79922	228340	5.4966	243098	8.39345	263168	5.42232	292860	11.0675	256125	8.76484	239117	6.53649
orf19.2006.1	COX17	1.91619e+07	382.107	2.74108e+07	802.425	1.57715e+07	463.305	1.37481e+07	394.048	2.9882e+07	1014.97	1.89108e+07	651.97	2.30166e+07	554.055	4.21234e+07	1454.39	4.24223e+07	874.07	2.54672e+07	962.432	3.86618e+07	1323.05	5.9844e+07	1635.9
orf19.2007	orf19.2007	239600	4.77785	237804	6.96148	240791	7.07346	288463	8.26793	194514	6.60688	371364	12.8032	340365	8.19327	340545	11.758	304355	6.27093	514109	19.4287	367587	12.5792	319524	8.73452
orf19.2008	orf19.2008	1.17784e+06	23.4873	1.062e+06	31.089	1.21424e+06	35.6696	1.18839e+06	34.0615	1.07024e+06	36.3518	1.02614e+06	35.3772	1.0911e+06	26.2649	1.03733e+06	35.8157	983849	20.2712	1.08957e+06	41.1759	901359	30.8454	891295	24.3645
orf19.2009	PEX12	489449	9.7601	487732	14.2779	410594	12.0616	270635	7.75693	330012	11.2092	415376	14.3205	401913	9.67486	507343	17.517	463356	9.547	464652	17.5597	534298	18.2842	438117	11.9764
orf19.201	orf19.201	341453	6.80892	319815	9.36227	272348	8.00048	184108	5.27692	255590	8.68138	271559	9.36227	395999	9.53249	532456	18.3841	594839	12.2561	445929	16.8521	552139	18.8948	647615	17.7032
orf19.2010	orf19.2010	0	0	9087.84	0.266037	0	0	0	0	0	0	0	0	11051.7	0.266037	0	0	0	0	28158.8	1.06415	7774.1	0.266037	19464.2	0.532075
orf19.2012	NOT3	495425	9.87926	521476	15.2657	463897	13.6274	424357	12.1629	537867	18.2692	519111	17.8969	541363	13.0317	448608	15.4891	567428	11.6913	367825	13.9005	414176	14.1735	400447	10.9466
orf19.2013	KAR2	6.62489e+06	132.107	6.6366e+06	194.28	6.08981e+06	178.894	7.45288e+06	213.615	7.67946e+06	260.841	6.72344e+06	231.797	2.4136e+07	581.002	3.52968e+07	1218.69	3.2193e+07	663.305	3.74239e+07	1414.29	4.45209e+07	1523.55	3.47861e+07	950.912
orf19.2014	BCY1	1.40679e+06	28.0529	1.32972e+06	38.9261	1.19481e+06	35.0987	996957	28.5748	1.08457e+06	36.8384	1.18837e+06	40.9703	2.17175e+06	52.2784	2.42614e+06	83.7672	2.17211e+06	44.7541	2.65047e+06	100.164	2.65245e+06	90.7696	2.70319e+06	73.8943
orf19.2016	orf19.2016	7.42151e+06	147.992	6.28445e+06	183.971	5.52777e+06	162.384	5.93327e+06	170.059	7.42891e+06	252.33	4.49438e+06	154.948	8.97773e+06	216.112	8.32246e+06	287.35	1.227e+07	252.81	6.93723e+06	262.165	8.81042e+06	301.501	1.3653e+07	373.219
orf19.2017	orf19.2017	3.28324e+06	65.4711	3.78333e+06	110.753	4.31006e+06	126.612	3.66572e+06	105.067	3.54792e+06	120.509	3.48787e+06	120.248	1.56687e+06	37.7176	1.06975e+06	36.9351	1.41283e+06	29.1099	959406	36.2569	923817	31.6139	835882	22.8497
orf19.2018	orf19.2018	249916	4.98358	404317	11.836	756347	22.2184	753454	21.5955	537982	18.2731	433656	14.9507	327794	7.89066	318747	11.0054	292265	6.02182	384627	14.5354	315530	10.7977	357020	9.7595
orf19.2018.1	orf19.2018.1	791334	15.78	754662	22.092	859476	25.248	456173	13.0748	783152	26.6005	418477	14.4274	543156	13.0748	522324	18.0343	700224	14.4274	310187	11.7223	500644	17.1326	1.25348e+06	34.2651
orf19.2018.2	orf19.2018.2	516228	10.2941	838542	24.5475	1.37475e+06	40.3846	1.18797e+06	34.0497	1.7718e+06	60.1809	826858	28.5067	657905	15.8371	917374	31.6742	845505	17.4208	942908	35.6334	833019	28.5067	724186	19.7964
orf19.2019	orf19.2019	4.14367e+06	82.629	4.39514e+06	128.663	4.9234e+06	144.63	4.77768e+06	136.938	5.6923e+06	193.345	3.9517e+06	136.239	3.85378e+06	92.7682	3.35516e+06	115.844	4.14043e+06	85.3095	3.33368e+06	125.983	3.13315e+06	107.22	3.70485e+06	101.276
orf19.202	CDC47	609051	12.1451	668683	19.575	749859	22.0279	935540	26.8144	647124	21.9802	833030	28.7196	363065	8.7397	239332	8.26342	292415	6.02492	250799	9.47793	203199	6.95366	155066	4.23887
orf19.2020	HGT6	1.89228e+07	377.34	8.55081e+06	250.316	6.87802e+06	202.049	3.56705e+06	102.239	2.24613e+06	76.2919	9.01397e+06	310.765	2.82987e+07	681.206	1.08983e+07	376.284	2.07386e+07	427.298	2.22374e+06	84.0373	4.13677e+06	141.564	1.95891e+06	53.5487
orf19.2021	HGT8	2.03141e+07	405.083	1.25087e+07	366.18	1.288e+07	378.361	1.60763e+07	460.779	9.19595e+06	312.35	1.6438e+07	566.715	2.43469e+07	586.078	8.68047e+06	299.711	1.69231e+07	348.683	3.55593e+06	134.382	4.78079e+06	163.603	2.54362e+06	69.5323
orf19.2023	HGT7	1.59143e+08	3173.48	8.06803e+07	2361.84	6.82477e+07	2004.84	4.27176e+07	1224.37	3.14388e+07	1067.85	9.108e+07	3140.07	2.49024e+08	5994.51	1.04837e+08	3619.72	2.02568e+08	4173.7	2.74e+07	1035.47	4.93027e+07	1687.19	2.38838e+07	652.886
orf19.2024	orf19.2024	98275.2	1.95971	66943.5	1.95971	33355.5	0.979853	56977.5	1.63309	19232	0.653235	47368.8	1.63309	27136.7	0.653235	141897	4.89926	142669	2.93956	51856.4	1.95971	66810.5	2.28632	71689.5	1.95971
orf19.2025	orf19.2025	0	0	12307.3	0.360285	12264.6	0.360285	37710.4	1.08086	0	0	10450.3	0.360285	0	0	20869.8	0.72057	34972.4	0.72057	19067.3	0.72057	31584.6	1.08086	13179.9	0.360285
orf19.2026	orf19.2026	343501	6.84976	309231	9.05243	291698	8.56892	229612	6.58114	181894	6.17821	541506	18.669	368245	8.8644	332981	11.4969	307677	6.33939	272236	10.2881	295142	10.1	232889	6.36625
orf19.2028	MXR1	1.82988e+06	36.4897	1.95595e+06	57.2585	1.82151e+06	53.5086	1.46935e+06	42.1146	2.2675e+06	77.0177	1.26758e+06	43.7011	1.16236e+06	27.9802	1.70014e+06	58.7008	1.316e+06	27.1149	1.39683e+06	52.7874	1.78278e+06	61.0084	1.77805e+06	48.6048
orf19.2029	RFC5	1.25477e+06	25.0213	1.17574e+06	34.4187	1.14615e+06	33.6692	1.16866e+06	33.4962	1.17118e+06	39.7804	1.0368e+06	35.7447	1.1544e+06	27.7886	1.3926e+06	48.0824	1.23957e+06	25.5402	1.65982e+06	62.7262	1.53983e+06	52.6946	1.48898e+06	40.7028
orf19.203	STB3	103663	2.06713	99924.5	2.92519	63729.7	1.87212	47627.1	1.36509	101049	3.43222	70140.3	2.41816	90733.7	2.18414	126518	4.36829	85183.2	1.75511	158937	6.00639	169819	5.81138	114143	3.1202
orf19.2030	orf19.2030	1.68854e+06	33.6713	1.2536e+06	36.6979	1.07538e+06	31.5904	1.69616e+06	48.6152	1.65963e+06	56.371	1.47596e+06	50.8852	1.44592e+06	34.8062	1.45187e+06	50.1286	2.06571e+06	42.562	1.91212e+06	72.2608	1.44826e+06	49.5611	2.61575e+06	71.5041
orf19.2031	VPS24	475841	9.48874	350215	10.2522	371276	10.9066	323446	9.27061	382113	12.9789	499838	17.2324	222010	5.34423	262185	9.05248	148216	3.05385	251085	9.48874	302775	10.3613	203481	5.56236
orf19.2032	orf19.2032	357809	7.13506	446220	13.0627	429724	12.6236	279577	8.01323	436289	14.819	439387	15.1483	237124	5.70805	257520	8.89139	213105	4.39081	336941	12.7333	336807	11.5259	309201	8.45231
orf19.2033	PGA19	5266.7	0.105023	0	0	3575.14	0.105023	10992.6	0.31507	9276.03	0.31507	0	0	0	0	6083.54	0.210046	5097.23	0.105023	2779.05	0.105023	6137.94	0.210046	11525.8	0.31507
orf19.2034	orf19.2034	0	0	0	0	0	0	0	0	0	0	0	0	0	0	0	0	0	0	0	0	0	0	3841.94	0.105023
orf19.2035	orf19.2035	0	0	4629.67	0.135529	9227.19	0.271058	4728.52	0.135529	5985.2	0.203293	5896.66	0.203293	8445.22	0.203293	9813.26	0.338822	13155.6	0.271058	7172.55	0.271058	7920.8	0.271058	7436.84	0.203293
orf19.2036	orf19.2036	414765	8.27083	378035	11.0666	396550	11.6491	288564	8.27083	329244	11.1831	348026	11.9985	370203	8.91153	295216	10.1929	277036	5.70804	291296	11.0084	239987	8.21259	251425	6.87295
orf19.2037	orf19.2037	1.20541e+06	24.0371	1.17692e+06	34.4531	1.30239e+06	38.259	1.1112e+06	31.8491	1.23844e+06	42.0649	865704	29.846	931979	22.4346	864425	29.846	991628	20.4315	1.11309e+06	42.0649	1.05946e+06	36.2559	1.48751e+06	40.6627
orf19.2038	orf19.2038	17008.1	0.339158	16550.9	0.484511	21441.5	0.629865	11833	0.339158	21396.9	0.726767	7026.79	0.242256	14089.3	0.339158	15436.1	0.532963	23515.4	0.484511	14102.9	0.532963	14158.3	0.484511	42538.3	1.16283
orf19.2039	MSF1	852810	17.0059	931926	27.2812	1.05547e+06	31.0054	980004	28.0889	1.08061e+06	36.704	950093	32.7554	995380	23.9608	934394	32.2618	1.02572e+06	21.134	851316	32.1721	854899	29.2555	704178	19.2494
orf19.204	orf19.204	68515.6	1.36627	50914.7	1.49048	93019.5	2.73254	56335.3	1.61468	117017	3.9746	21616.2	0.745238	41278.3	0.993651	17986.9	0.621032	30141.3	0.621032	19720	0.745238	39924.9	1.36627	36349.5	0.993651
orf19.2040	orf19.2040	83312.6	1.66134	72330	2.11739	90930.3	2.67117	102288	2.93177	92069.2	3.12722	77479.1	2.67117	86607.5	2.08481	104725	3.61585	93279.9	1.92194	113782	4.29993	93286.9	3.19237	71499.6	1.95451
orf19.2041	orf19.2041	176836	3.5263	211312	6.18596	210579	6.18596	224165	6.42503	260426	8.84562	219301	7.56062	134075	3.22746	253598	8.75597	160993	3.31711	206390	7.79969	284683	9.74214	197870	5.40898
orf19.2042	orf19.2042	159895	3.18847	267589	7.8334	285420	8.38449	238968	6.8493	260756	8.85685	227213	7.8334	188054	4.52684	182414	6.29821	198691	4.09384	168742	6.37693	142635	4.88111	155520	4.25129
orf19.2043	orf19.2043	450293	8.9793	516209	15.1115	561634	16.4986	397334	11.3884	429856	14.6005	419262	14.4545	376051	9.0523	338297	11.6804	301165	6.20521	343850	12.9944	266658	9.1253	251033	6.86223
orf19.2044	PGA27	22441.6	0.447509	31963.5	0.9357	38777	1.13911	55356.3	1.58662	61085	2.07481	35400.8	1.22048	27040.6	0.650922	43596.5	1.50526	23694	0.488191	49519.7	1.8714	38042.2	1.30184	37206.1	1.01707
orf19.2045	orf19.2045	1.90833e+06	38.0539	1.80359e+06	52.7983	2.09306e+06	61.4858	2.71939e+06	77.9432	2.30915e+06	78.4327	2.01768e+06	69.5616	1.52492e+06	36.708	1.49198e+06	51.5135	1.93006e+06	39.7669	1.47806e+06	55.8573	1.61259e+06	55.1843	2.20898e+06	60.3846
orf19.2046	POT1-2	224987	4.48647	131873	3.86045	140294	4.12129	125588	3.59961	105977	3.59961	199739	6.8862	171207	4.12129	219086	7.56439	205088	4.22562	202925	7.66873	161592	5.52983	122138	3.33877
orf19.2047	orf19.2047	1.07117e+06	21.3603	564771	16.5331	357405	10.4991	193680	5.55126	255812	8.68893	381543	13.1541	822177	19.7914	650111	22.4464	1.10699e+06	22.8084	565221	21.3603	543077	18.5846	1.01096e+06	27.6356
orf19.2048	orf19.2048	3.50416e+06	69.8764	2.04291e+06	59.8042	492882	14.4789	307489	8.81324	389209	13.2199	1.76205e+06	60.7484	1.96136e+06	47.2138	911631	31.4759	2.26093e+06	46.5843	449762	16.997	450693	15.4232	598751	16.3675
orf19.2049	orf19.2049	129723	2.58682	155309	4.54652	133422	3.91942	325456	9.32821	240016	8.15239	206907	7.13334	104205	2.50843	202061	6.97656	175008	3.60586	427298	16.148	359632	12.307	338375	9.24983
orf19.2050	orf19.2050	124397	2.4806	165791	4.85335	90562.2	2.66036	82783.8	2.37275	122778	4.17029	129304	4.45789	114997	2.76821	177010	6.11163	116905	2.4087	82763.5	3.12772	175441	6.00378	124939	3.41532
orf19.2051	orf19.2051	40012.1	0.797882	77224.4	2.26067	42681.6	1.25381	57663.7	1.65276	65438.1	2.22267	31408.5	1.08284	49718.5	1.19682	99588.5	3.43849	30426.5	0.626907	52279.9	1.97571	86600.7	2.96356	54206.2	1.48178
orf19.2054	FGR15	75633.1	1.5082	110768	3.24263	91130.6	2.67705	102609	2.94099	99907.2	3.39345	101710	3.50656	87715.1	2.11148	62246.5	2.14918	109799	2.2623	81813.3	3.09181	59497.6	2.03607	66207.1	1.80984
orf19.2055	NPL6	147344	2.93818	120138	3.51691	119721	3.51691	66787.7	1.91427	136309	4.62986	76185	2.62656	70275.8	1.69168	109596	3.78402	90747	1.86975	77748.2	2.93818	109275	3.7395	99341.2	2.71559
orf19.2057	orf19.2057	286773	5.71855	378762	11.0879	292744	8.59965	459193	13.1614	436967	14.842	564719	19.4693	472400	11.3716	506991	17.5049	390894	8.05399	488615	18.4652	530021	18.1378	356110	9.73463
orf19.2059	orf19.2059	126503	2.52259	150185	4.39651	186466	5.47762	133275	3.81992	182487	6.19836	133795	4.61273	179646	4.32444	106461	3.67577	118934	2.45051	175460	6.6308	134792	4.61273	139739	3.81992
orf19.206	orf19.206	33027.4	0.6586	31378.5	0.918573	36579.4	1.07456	40514.1	1.16122	32146.5	1.09189	48260.6	1.66383	41039.4	0.9879	59232.6	2.04513	44582.3	0.918573	61913.2	2.33976	69891.5	2.39176	50087.6	1.36919
orf19.2060	SOD5	2.66562e+06	53.1551	1.33927e+06	39.2058	2.01812e+06	59.2843	4.82625e+06	138.33	3.10812e+06	105.57	4.43535e+06	152.913	3.91237e+07	941.785	2.13544e+07	737.302	5.0212e+07	1034.57	4.35556e+07	1646.01	4.10402e+07	1404.44	5.97037e+07	1632.06
orf19.2061	orf19.2061	21546	0.429649	14676.8	0.429649	87755	2.57789	59960.7	1.7186	12649.4	0.429649	74773.5	2.57789	249879	6.01508	111995	3.86684	125116	2.57789	318334	12.0302	251102	8.59297	440085	12.0302
orf19.2062	SOD4	134442	2.68092	126803	3.71204	94772.2	2.78403	205059	5.8774	218574	7.42408	182441	6.28984	235592	5.67117	56742	1.95913	210188	4.33071	150067	5.67117	232011	7.93964	128249	3.50582
orf19.2063	orf19.2063	33666.3	0.671339	42665.9	1.249	32419.8	0.952364	36495.7	1.04604	46424.8	1.57687	40303.8	1.38952	35023.1	0.843077	36174.7	1.249	48495.5	0.999202	26440.2	0.999202	28742.3	0.983589	24558.8	0.671339
orf19.2064	orf19.2064	108217	2.15796	55845.5	1.63482	58434.2	1.71656	57608.3	1.65117	50056.4	1.70021	84880.2	2.92633	205779	4.95351	218279	7.53653	280881	5.78727	202022	7.63462	193478	6.62103	239817	6.55563
orf19.2065	orf19.2065	133366	2.65945	126763	3.71086	120007	3.52532	129470	3.71086	111073	3.77271	96872.4	3.33977	190127	4.57673	315266	10.8852	246142	5.07151	286400	10.8233	169886	5.81368	257925	7.05063
orf19.2066	orf19.2066	106619	2.12609	122558	3.58777	176414	5.18234	199353	5.71386	125189	4.25218	136827	4.71726	74521.7	1.79389	86593.4	2.98981	119311	2.45829	87904.9	3.32201	50479.1	1.72745	65623.6	1.79389
orf19.2066.1	ATP18	1.97333e+08	3935.03	1.59255e+08	4662.02	1.51983e+08	4464.66	1.13753e+08	3260.39	1.48046e+08	5028.54	9.04226e+07	3117.41	1.58868e+08	3824.26	1.34209e+08	4633.82	2.43665e+08	5020.48	8.87256e+07	3353.03	1.31643e+08	4504.94	2.05685e+08	5622.62
orf19.2067	orf19.2067	1.23961e+06	24.7191	1.42557e+06	41.7322	1.35589e+06	39.8307	1.044e+06	29.9231	1.86212e+06	63.2488	1.72427e+06	59.4458	902158	21.7167	1.42897e+06	49.338	961720	19.8153	1.59155e+06	60.1464	1.5324e+06	52.4404	1.70969e+06	46.736
orf19.2068	orf19.2068	150487	3.00086	155662	4.55686	187912	5.5201	134427	3.85295	152702	5.18667	197725	6.81676	200074	4.81619	156659	5.40895	143846	2.96381	199007	7.52067	160225	5.48305	150435	4.11228
orf19.2069	SMF3	2.5354e+06	50.5584	1.52305e+06	44.5858	1.60841e+06	47.2488	1.65644e+06	47.477	1.22978e+06	41.7706	2.1131e+06	72.8513	4.06627e+06	97.8833	2.50884e+06	86.6227	2.93756e+06	60.5256	2.01532e+06	76.161	1.93764e+06	66.308	1.82447e+06	49.8737
orf19.207	PGA55	18493.2	0.368772	28235.2	0.826558	21211.1	0.623098	30169.1	0.864707	18344.7	0.623098	30982.9	1.06817	25884.8	0.623098	20624.8	0.712112	19749.6	0.406921	17161	0.64853	17093.3	0.584949	14885.9	0.406921
orf19.2070	orf19.2070	302969	6.0415	466089	13.6443	353552	10.3859	348149	9.97866	387715	13.1691	361305	12.4564	387744	9.33378	435481	15.0359	372290	7.67067	412239	15.5789	459212	15.7147	360071	9.84289
orf19.2071	orf19.2071	9381.81	0.187083	25563	0.74833	19105.7	0.561248	26108.8	0.74833	11015.9	0.374165	16279.4	0.561248	7771.79	0.187083	37929.1	1.30958	27239.8	0.561248	14851.4	0.561248	5466.9	0.187083	47906.7	1.30958
orf19.2072	orf19.2072	18685.5	0.372607	21985.2	0.643594	18449.6	0.541974	14181.9	0.406481	20942.7	0.711341	25545.5	0.880708	28143.4	0.677468	17659.3	0.609721	23016.3	0.474227	25097.4	0.948455	17817.2	0.609721	19826.4	0.541974
orf19.2073	orf19.2073	568480	11.3361	440726	12.9018	346453	10.1774	431563	12.3695	310699	10.5532	384218	13.2463	554181	13.3402	599510	20.6993	702173	14.4676	402719	15.2191	432835	14.812	405529	11.0855
orf19.2074	orf19.2074	71307.5	1.42194	16191.2	0.473981	16135	0.473981	49610.8	1.42194	13954.6	0.473981	41244.4	1.42194	59070.4	1.42194	68639.2	2.36991	46008.7	0.947962	0	0	69253	2.36991	121374	3.31787
orf19.2075	DFG5	923873	18.423	774558	22.6744	800512	23.5158	821999	23.5601	607586	20.6373	720629	24.8444	1.11856e+06	26.9259	855525	29.5387	1.08114e+06	22.2758	864836	32.683	681999	23.3387	660984	18.0687
orf19.2076	orf19.2076	686819	13.6959	252422	7.3894	260219	7.6442	68897.9	1.97475	78769.1	2.67547	94233.3	3.24879	616587	14.8425	258297	8.91823	510133	10.5108	284872	10.7656	171256	5.86055	254005	6.94348
orf19.2077	ZCF9	35573.8	0.709378	46950.2	1.37442	37731.6	1.1084	46405.8	1.33008	35896	1.21924	46296	1.5961	44203.5	1.06407	48153.8	1.66261	22594.1	0.465529	43408.1	1.64044	27207.2	0.931059	49467.8	1.35225
orf19.2078	orf19.2078	206801	4.12382	255688	7.48502	173072	5.08416	150776	4.32154	141368	4.80171	293301	10.1118	224114	5.39486	261781	9.03851	161762	3.33295	301953	11.4111	297962	10.1966	237651	6.49643
orf19.2079	PHHB	1.2828e+06	25.5803	2.09225e+06	61.2485	650024	19.0951	276543	7.92628	1.09254e+06	37.1094	522516	18.0143	643580	15.4923	1.28349e+06	44.3151	1.08414e+06	22.3377	247874	9.36742	642220	21.9774	948951	25.9405
orf19.2081	POM152	292058	5.82392	253424	7.41874	259815	7.63233	379062	10.8647	243151	8.25886	365526	12.6019	327710	7.88864	176513	6.09447	239121	4.92684	238887	9.02779	163944	5.61033	160438	4.38574
orf19.2082	SAP30	13904.7	0.277273	7893.03	0.231061	14158.1	0.415909	14510.8	0.415909	14965.9	0.508333	20106.2	0.693182	24956.7	0.600757	24091.8	0.831818	6728.61	0.138636	26902.3	1.01667	12153.6	0.415909	15214.7	0.415909
orf19.2084	CDH1	209159	4.17084	199466	5.83918	259935	7.63585	259694	7.44335	165300	5.6146	287556	9.91377	273226	6.5771	199784	6.89793	203986	4.20293	281009	10.6196	189382	6.48085	228865	6.25626
orf19.2087	SAS2	395031	7.87731	360824	10.5628	410358	12.0547	447647	12.8305	391800	13.3079	287339	9.90631	468547	11.2789	724201	25.0045	556101	11.4579	898520	33.956	779505	26.6754	796823	21.7819
orf19.2088	orf19.2088	589249	11.7502	419360	12.2763	594020	17.4499	507858	14.5562	454369	15.4331	602798	20.7821	582839	14.0301	497781	17.1869	531985	10.961	505835	19.116	361299	12.364	362480	9.90876
orf19.2089	orf19.2089	677646	13.5129	640813	18.7592	646705	18.9976	368847	10.5719	439961	14.9437	562567	19.3951	614189	14.7848	787351	27.1849	694420	14.3078	769828	29.0926	733999	25.1182	726953	19.872
orf19.209	DFG10	868905	17.3268	594588	17.406	638309	18.751	571399	16.3774	635907	21.5992	520936	17.9598	719792	17.3268	568288	19.6213	1.04062e+06	21.441	521298	19.7004	534066	18.2763	816187	22.3113
orf19.2090	orf19.2090	93387.7	1.86224	121887	3.56812	115657	3.39753	85307.5	2.44508	122628	4.16517	95249	3.28381	43109.8	1.03774	30879.3	1.06617	29667.6	0.611271	11661.1	0.440684	17447	0.597055	18201.1	0.497546
orf19.2091	orf19.2091	5.92842e+06	118.219	7.17526e+06	210.048	7.22273e+06	212.175	6.79898e+06	194.872	7.64686e+06	259.733	5.89634e+06	203.282	5.51338e+06	132.718	5.01134e+06	173.027	5.17468e+06	106.619	4.52736e+06	171.093	4.80476e+06	164.424	4.75959e+06	130.108
orf19.2092	orf19.2092	898399	17.915	591289	17.3094	568622	16.7038	419043	12.0106	432351	14.6852	379115	13.0704	962251	23.1633	958811	33.1049	1.26382e+06	26.0398	786529	29.7237	746184	25.5352	832587	22.7596
orf19.2093	RFA1	1.34108e+06	26.7424	1.20968e+06	35.4123	1.22627e+06	36.0228	1.55398e+06	44.5401	1.13246e+06	38.4651	1.531e+06	52.7826	904218	21.7663	752431	25.9792	721561	14.8671	626050	23.6591	609290	20.8505	543864	14.8671
orf19.2094	PDR6	151054	3.01216	146905	4.30049	136512	4.01017	130416	3.73798	99900.4	3.39322	192108	6.62312	148499	3.57467	142423	4.91744	139148	2.867	108035	4.08275	103928	3.55653	95586.7	2.61296
orf19.2095	orf19.2095	743407	14.8243	943866	27.6307	814200	23.9179	734983	21.0661	744570	25.2901	729653	25.1555	594595	14.3131	808836	27.9267	583684	12.0262	630765	23.8372	687133	23.5144	643672	17.5954
orf19.2097	orf19.2097	56171	1.1201	54253.2	1.58821	37560.8	1.10339	42579.5	1.22041	50696.4	1.72195	44612.3	1.53805	57643.4	1.38759	64882.8	2.24021	64100.2	1.32072	56624.6	2.1399	58623.6	2.00616	58099.5	1.58821
orf19.2098	ARO8	3.22004e+06	64.2109	2.61542e+06	76.5638	2.92035e+06	85.7883	4.46517e+06	127.981	3.36643e+06	114.344	3.75521e+06	129.465	7.2626e+06	174.825	1.03081e+07	355.907	7.86017e+06	161.951	1.07752e+07	407.204	1.2368e+07	423.246	8.62846e+06	235.868
orf19.2099	orf19.2099	81204.6	1.6193	84355.8	2.46943	91642.4	2.69209	122880	3.52198	78662.4	2.67184	171437	5.91045	110153	2.6516	114318	3.94704	65820.4	1.35616	131760	4.97935	111199	3.80536	86634	2.36823
orf19.21	orf19.21	266684	5.31794	313365	9.17346	276071	8.10987	148432	4.25436	266163	9.04051	138826	4.78615	314809	7.57807	485172	16.7515	341986	7.04628	358836	13.5608	299145	10.237	447442	12.2313
orf19.210	orf19.210	267588	5.33597	235626	6.89771	203795	5.9867	157411	4.51171	185196	6.29037	208881	7.20139	173008	4.16466	247523	8.54622	237922	4.90215	189410	7.15801	214241	7.33153	236461	6.4639
orf19.2101	orf19.2101	1.51924e+06	30.2952	1.89362e+06	55.4338	1.68956e+06	49.6326	1.44829e+06	41.5109	2.2469e+06	76.3182	1.23023e+06	42.4133	1.51023e+06	36.3543	2.84513e+06	98.2339	1.86454e+06	38.4169	2.19687e+06	83.0218	3.05516e+06	104.551	3.3955e+06	92.8194
orf19.2102	CKB1	943595	18.8162	827878	24.2353	889056	26.1169	722135	20.6978	1.01488e+06	34.4713	750990	25.8911	625331	15.053	592929	20.472	474880	9.78444	533751	20.171	554243	18.9668	487338	13.3219
orf19.2103	orf19.2103	0	0	0	0	0	0	0	0	0	0	0	0	0	0	0	0	0	0	0	0	0	0	0	0
orf19.2104	orf19.2104	282431	5.63196	196481	5.75179	236590	6.95008	150507	4.31384	218730	7.42939	201592	6.95008	219029	5.27247	506705	17.495	255896	5.27247	320254	12.1027	357165	12.2225	302465	8.26819
orf19.2105	orf19.2105	131712	2.62647	113126	3.31164	198254	5.82392	91636	2.62647	134481	4.56778	145741	5.02455	180267	4.33939	138911	4.79617	116389	2.39808	145043	5.48133	80087.2	2.74067	96081	2.62647
orf19.2106	orf19.2106	477375	9.51933	325180	9.51933	272341	8.00029	180195	5.16474	184853	6.27871	249678	8.60791	433315	10.4308	434092	14.9879	614380	12.6587	393920	14.8866	420218	14.3803	503828	13.7726
orf19.2107	MUQ1	1.15768e+06	23.0853	935266	27.379	988965	29.0518	595320	17.0631	699360	23.7545	758563	26.1522	919632	22.1374	1.00939e+06	34.851	847088	17.4534	932533	35.2414	922273	31.5611	1.01585e+06	27.7693
orf19.2107.1	STF2	5.34456e+07	1065.76	2.6709e+07	781.879	1.10274e+07	323.941	2.72311e+06	78.0498	6.58861e+06	223.789	1.72296e+07	594.007	2.20652e+07	531.153	2.11851e+07	731.458	1.43143e+07	294.932	3.80162e+06	143.667	1.32809e+07	454.485	6.51896e+06	178.202
orf19.2108	SOD6	161001	3.21053	147007	4.30347	95338.7	2.80067	52431.8	1.5028	118655	4.03023	114918	3.96192	82293.2	1.98096	142447	4.91825	82883.2	1.70773	65071.7	2.45913	133740	4.57671	77464.9	2.11758
orf19.211	orf19.211	543826	10.8444	437332	12.8025	338396	9.94073	231217	6.62716	266061	9.03703	380082	13.1037	250278	6.02469	523476	18.0741	387435	7.98271	418481	15.8148	510552	17.4716	567514	15.5136
orf19.2110	orf19.2110	34543.7	0.688836	66179.9	1.93735	64484.6	1.8943	76605.4	2.19566	98865.8	3.35808	66184.3	2.28177	33981.1	0.817993	77308.8	2.66924	41790.2	0.861045	52404.1	1.9804	113226	3.8747	74021.7	2.02346
orf19.2111	orf19.2111	119511	2.38316	149866	4.38718	173315	5.0913	147397	4.22469	263112	8.93685	131966	4.54967	47250.6	1.13742	203932	7.04115	107779	2.22067	124690	4.71216	226331	7.74527	118882	3.24976
orf19.2111.2	RPL38	6.39813e+08	12758.5	7.13261e+08	20880	6.53906e+08	19209.1	5.05597e+08	14491.4	6.75895e+08	22957.4	3.66498e+08	12635.4	4.72079e+08	11363.9	4.23399e+08	14618.7	5.32808e+08	10978	2.47264e+08	9344.37	3.97799e+08	13613.1	4.54731e+08	12430.5
orf19.2112	orf19.2112	277351	5.53066	495219	14.497	436448	12.8211	277748	7.9608	399672	13.5753	260076	8.96638	191463	4.60889	203870	7.03903	174884	3.60331	208436	7.87701	203244	6.95523	260566	7.12282
orf19.2113	orf19.2113	783710	15.628	842691	24.6689	936492	27.5104	827639	23.7218	660373	22.4302	756749	26.0897	794085	19.1152	850397	29.3616	716702	14.7669	996817	37.6707	939775	32.16	962282	26.3049
orf19.2114	orf19.2114	166260	3.3154	219122	6.41458	164384	4.82895	105614	3.02711	144292	4.90103	114980	3.96407	119764	2.88296	93935.9	3.24333	101444	2.09014	72472.5	2.73881	80033	2.73881	87007.6	2.37844
orf19.2115	orf19.2115	950417	18.9523	1.58924e+06	46.5234	1.52851e+06	44.9016	1.32085e+06	37.8582	1.44747e+06	49.1647	1.14783e+06	39.5727	583268	14.0404	543543	18.7669	573491	11.8162	355588	13.438	395392	13.5307	413612	11.3065
orf19.2116	NAT2	4.24289e+06	84.6075	3.74402e+06	109.603	4.23435e+06	124.388	3.17709e+06	91.0616	3.65523e+06	124.154	2.87276e+06	99.0412	4.49949e+06	108.312	4.245e+06	146.567	6.2706e+06	129.2	3.55231e+06	134.245	4.02577e+06	137.766	4.8766e+06	133.307
orf19.2117	LEU5	250100	4.98725	308360	9.02693	412549	12.119	346265	9.92464	262827	8.92718	267619	9.22642	424720	10.2239	430446	14.862	430854	8.87731	490926	18.5526	396404	13.5653	397725	10.8722
orf19.2119	NDT80	126842	2.52936	244587	7.16004	135116	3.96915	96393.9	2.76284	287559	9.76723	79009.4	2.72393	56578.8	1.36197	76638.6	2.6461	71767.8	1.4787	41187.9	1.55653	98929.2	3.38545	93952.1	2.56828
orf19.212	VPS28	523192	10.433	574719	16.8243	489535	14.3806	285297	8.17719	462122	15.6964	479823	16.5424	335793	8.0832	441003	15.2265	374065	7.70724	402913	15.2265	516357	17.6703	385095	10.527
orf19.2124	orf19.2124	655170	13.0647	414127	12.1231	444742	13.0647	486620	13.9475	256428	8.70983	378952	13.0647	1.16126e+06	27.9539	986888	34.0743	1.22533e+06	25.2467	1.55725e+06	58.8502	1.10061e+06	37.6641	1.82346e+06	49.8461
orf19.2125	orf19.2125	1.4739e+06	29.3911	2.10494e+06	61.6199	1.67672e+06	49.2554	3.21068e+06	92.0245	6.14668e+06	208.778	2.38115e+06	82.0924	6.16377e+06	148.374	2.23497e+07	771.668	1.58585e+07	326.748	4.29949e+07	1624.82	6.46397e+07	2212.03	9.13383e+07	2496.82
orf19.2127	CST5	18892.7	0.376739	23900.3	0.699657	12824.7	0.376739	13144.2	0.376739	17429.7	0.592018	9366.48	0.322919	49187.2	1.18403	38969.3	1.3455	44405.8	0.914936	21362.1	0.807297	18872.5	0.645837	49220.6	1.3455
orf19.2128	orf19.2128	655843	13.0782	487364	14.2671	724988	21.2972	642051	18.4025	442868	15.0425	622239	21.4523	603421	14.5255	402735	13.9052	544420	11.2172	512943	19.3846	291535	9.97662	378200	10.3385
orf19.2129	orf19.2129	71240.6	1.42061	84165.7	2.46387	92185.3	2.70804	99128.4	2.84122	52280.5	1.77576	142932	4.92774	109731	2.64144	93861.7	3.24076	87262.6	1.79796	102788	3.88448	69404.2	2.37508	69832.6	1.90894
orf19.213	orf19.213	4.36679e+06	87.0782	4.62376e+06	135.356	4.31266e+06	126.689	4.66314e+06	133.655	5.09398e+06	173.022	4.72494e+06	162.897	4.83554e+06	116.401	6.13499e+06	211.823	5.36639e+06	110.569	7.39489e+06	279.46	7.06565e+06	241.794	7.94739e+06	217.25
orf19.2131	orf19.2131	64942.6	1.29502	64718.4	1.89457	80004.9	2.35022	117977	3.38144	84726.6	2.87782	98081.1	3.38144	88666.8	2.13439	202124	6.97872	100099	2.06244	190378	7.19456	158379	5.4199	135981	3.71719
orf19.2132	orf19.2132	1.97878e+06	39.4589	1.70152e+06	49.8104	1.4793e+06	43.456	915414	26.2376	1.24922e+06	42.4311	1.16237e+06	40.0738	1.55831e+06	37.5115	1.78996e+06	61.8018	1.66142e+06	34.2318	1.71672e+06	64.8765	1.83891e+06	62.9292	1.70218e+06	46.5307
orf19.2133	LIP4	23930.6	0.4772	7409.62	0.216909	20674.9	0.607346	18162.8	0.520582	11494.9	0.390437	18874.8	0.650728	46856.4	1.12793	46489.1	1.60513	35793.6	0.737491	42473.8	1.60513	24086.2	0.824255	31739.7	0.867637
orf19.2135	TSM1	97314.1	1.94054	133861	3.91864	125298	3.68077	162490	4.6573	124953	4.24415	179391	6.18469	128982	3.10487	159546	5.50863	133679	2.75432	153054	5.78406	162070	5.54619	124573	3.40534
orf19.2137	orf19.2137	256245	5.10978	234595	6.86755	250480	7.35809	263850	7.56248	199782	6.78579	291683	10.0561	383786	9.23849	375312	12.9584	313471	6.45877	285567	10.7919	295051	10.0969	288612	7.8895
orf19.2138	ILS1	1.35368e+06	26.9937	2.34935e+06	68.7747	1.36843e+06	40.1991	1.50013e+06	42.9967	2.27828e+06	77.3841	1.5302e+06	52.7551	1.18502e+06	28.5257	2.42888e+06	83.8619	1.73281e+06	35.7029	989693	37.4015	1.68028e+06	57.501	1.41086e+06	38.5671
orf19.2143	orf19.2143	372062	7.41929	378844	11.0903	566293	16.6354	757689	21.7169	345283	11.7279	709492	24.4605	229554	5.52582	126468	4.36656	131283	2.70495	126281	4.7723	98239.8	3.36186	75627.5	2.06735
orf19.2146	orf19.2146	452156	9.01645	669489	19.5986	510942	15.0094	465275	13.3357	548395	18.6268	479208	16.5212	518106	12.4719	775607	26.7794	524080	10.7981	534321	20.1925	763610	26.1315	594498	16.2512
orf19.2149	orf19.2149	127284	2.53816	101856	2.98173	118279	3.47457	151317	4.33706	71824.6	2.43959	156534	5.39668	473970	11.4094	413953	14.2926	383916	7.9102	563388	21.291	352126	12.0501	413771	11.3108
orf19.215	orf19.215	150677	3.00465	151138	4.42443	176465	5.18384	180861	5.18384	207056	7.03286	314130	10.8299	106988	2.57541	166396	5.74515	76920.5	1.58487	165130	6.24042	187181	6.40551	113539	3.1037
orf19.2150	orf19.2150	7.93691e+06	158.27	8.7329e+06	255.647	8.95893e+06	263.177	7.72574e+06	221.435	7.90307e+06	268.436	7.1403e+06	246.169	1.02614e+07	247.013	1.17851e+07	406.906	1.31575e+07	271.097	9.68504e+06	366.008	1.18716e+07	406.257	1.16912e+07	319.591
orf19.2151	NAG6	34201.1	0.682005	40971.1	1.19939	37626.6	1.10532	30358.8	0.870144	57467.6	1.95194	19782	0.682005	76202.9	1.83436	208426	7.19632	147241	3.03375	93967.6	3.55113	226783	7.76074	201312	5.50307
orf19.2154	HXK1	122111	2.43502	216814	6.34702	202473	5.94784	218658	6.26719	265605	9.02155	165574	5.70833	169146	4.07167	356094	12.2949	160805	3.31323	202808	7.66433	398939	13.6521	300819	8.22319
orf19.2156	NAG1	164970	3.28967	195854	5.73343	166378	4.88752	111496	3.19568	249048	8.45916	125408	4.32357	160087	3.85362	449169	15.5085	415121	8.55315	315864	11.9368	491638	16.8243	532944	14.5686
orf19.2157	DAC1	248950	4.96431	196445	5.75073	143894	4.22703	176631	5.06261	183779	6.24225	255196	8.79813	581929	14.0082	811434	28.0164	916045	18.8742	855805	32.3417	863215	29.5401	1.00511e+06	27.4757
orf19.2158	NAG3	502323	10.0168	616150	18.0372	869458	25.5412	1.1229e+06	32.1847	911072	30.9455	980464	33.8025	240234	5.78291	107672	3.71759	155371	3.20125	75600.9	2.85703	95558.2	3.2701	52887.3	1.44573
orf19.216	orf19.216	189504	3.7789	177824	5.20563	233651	6.86372	236780	6.7866	202076	6.86372	304223	10.4884	171400	4.12594	217779	7.51924	142233	2.93058	245905	9.29301	253530	8.67605	177736	4.85859
orf19.216.1	orf19.216.1	1.44755e+08	2886.57	1.17478e+08	3439.04	1.54598e+08	4541.46	9.96496e+07	2856.16	1.18933e+08	4039.67	7.86547e+07	2711.7	1.36022e+08	3274.31	1.22799e+08	4239.88	1.90897e+08	3933.23	9.56289e+07	3613.91	1.08419e+08	3710.21	1.8959e+08	5182.64
orf19.2160	NAG4	0	0	0	0	2252.34	0.066165	2308.45	0.066165	0	0	2878.73	0.099247	0	0	2874.48	0.099247	1605.63	0.033082	875.403	0.033082	2900.18	0.099247	2420.42	0.066165
orf19.2163	orf19.2163	47616.1	0.949512	39978.4	1.17033	66148.8	1.94319	50077.1	1.43531	28604.9	0.971594	56363.5	1.94319	77972	1.87694	50524.3	1.74445	54657.6	1.12617	65442.8	2.47315	39361.3	1.34698	33927.1	0.927431
orf19.2164.1	MFA1	0	0	0	0	0	0	344468	9.87313	581354	19.7463	0	0	0	0	0	0	0	0	0	0	0	0	0	0
orf19.2165	orf19.2165	990502	19.7516	823428	24.105	960532	28.2166	796006	22.8151	1.04197e+06	35.3917	727243	25.0724	609531	14.6726	558053	19.2679	614306	12.6572	563186	21.2834	459386	15.7207	669464	18.3005
orf19.2166	VMA5	3.34237e+06	66.6503	2.73828e+06	80.1605	2.88929e+06	84.8758	2.77087e+06	79.4187	2.33506e+06	79.3128	2.75233e+06	94.8892	3.29261e+06	79.2598	3.13495e+06	108.24	3.23739e+06	66.7032	4.69513e+06	177.434	3.77917e+06	129.327	3.60495e+06	98.5449
orf19.2167	orf19.2167	135922	2.71042	231470	6.77606	221738	6.51376	187605	5.37713	301174	10.2297	147091	5.07112	34505.4	0.830614	54444.7	1.87981	59409	1.22406	40487.9	1.53008	70261.2	2.40441	51175.3	1.39893
orf19.2168	orf19.2168	22442.3	0.447523	13758.6	0.40277	13710.9	0.40277	20297.9	0.58178	15810.7	0.537027	7788.42	0.268514	13013.7	0.313266	11665.4	0.40277	17376.2	0.358018	9473.64	0.358018	18308.4	0.626532	8185.59	0.223761
orf19.2168.3	orf19.2168.3	7.4172e+07	1479.06	4.81497e+07	1409.54	5.46404e+07	1605.12	6.19009e+07	1774.2	5.05186e+07	1715.91	3.95944e+07	1365.06	1.06083e+08	2553.64	7.00726e+07	2419.4	1.50647e+08	3103.93	8.35831e+07	3158.69	7.9258e+07	2712.29	1.33478e+08	3648.77
orf19.2169	orf19.2169	5202.42	0.103741	0	0	0	0	10858.4	0.311224	9162.82	0.311224	0	0	0	0	0	0	0	0	2745.14	0.103741	3031.51	0.103741	3795.05	0.103741
orf19.217	orf19.217	2733.57	0.05451	3724.13	0.10902	0	0	5705.47	0.16353	3209.68	0.10902	0	0	4528.92	0.10902	3157.53	0.10902	0	0	0	0	4778.65	0.16353	0	0
orf19.2170	PHM7	1.29186e+06	25.7609	1.42838e+06	41.8145	1.35814e+06	39.8968	2.35215e+06	67.4173	1.80499e+06	61.3082	2.02143e+06	69.6909	1.45782e+06	35.0926	1.25115e+06	43.1984	1.66289e+06	34.2622	1.41199e+06	53.3605	1.34437e+06	46.0058	1.23891e+06	33.8668
orf19.2172	ARA1	1.06371e+06	21.2115	639340	18.716	748895	21.9995	570508	16.3519	537489	18.2563	537157	18.519	602905	14.5131	367086	12.6744	596018	12.2803	333643	12.6087	216848	7.42074	285878	7.81477
orf19.2173	MAF1	1.76297e+06	35.1553	1.0487e+06	30.6998	791658	23.2557	432230	12.3886	443120	15.051	1.17573e+06	40.5345	846458	20.3759	527196	18.2025	640828	13.2036	310565	11.7365	357253	12.2256	294180	8.04171
orf19.2174	RAD57	136366	2.71927	94198.6	2.75757	93871.6	2.75757	56122.5	1.60858	66527.6	2.25968	83317.9	2.87247	81143.2	1.95328	128675	4.44275	96659.8	1.99158	100332	3.79166	113038	3.86826	102278	2.79587
orf19.2175	orf19.2175	1.10591e+06	22.053	739773	21.6561	891593	26.1914	779304	22.3364	657611	22.3364	934004	32.2007	791306	19.0483	489300	16.894	899733	18.5381	495043	18.7082	400904	13.7193	416849	11.395
orf19.2176	IFM3	164701	3.28431	123699	3.62116	91735.4	2.69482	102835	2.94746	71900.7	2.44218	109920	3.78959	97954.7	2.35797	146343	5.05278	143053	2.94746	120333	4.54751	93512.6	3.2001	166356	4.54751
orf19.2177	orf19.2177	84583.3	1.68668	78568.5	2.30001	104394	3.06668	53497.4	1.53334	45143.4	1.53334	93398.8	3.22002	57328.3	1.38001	44409.9	1.53334	52093.7	1.07334	77091.1	2.91335	103056	3.52669	112185	3.06668
orf19.2178	MRS4	2.01335e+06	40.1483	1.70251e+06	49.8393	1.95019e+06	57.2888	2.21498e+06	63.4857	1.8361e+06	62.365	1.85483e+06	63.9472	2.36894e+06	57.0251	2.06212e+06	71.199	2.5565e+06	52.674	2.67426e+06	101.063	2.33485e+06	79.9011	2.6287e+06	71.8582
orf19.2178.1	orf19.2178.1	6.45879e+06	128.795	4.61166e+06	135.002	4.06741e+06	119.484	3.95218e+06	113.277	4.11167e+06	139.657	2.43051e+06	83.7942	6.63965e+06	159.83	8.80881e+06	304.142	1.39329e+07	287.073	8.08906e+06	305.694	8.61551e+06	294.831	1.77109e+07	484.144
orf19.2179	SIT1	255658	5.09808	139537	4.0848	184325	5.41473	413186	11.8427	154755	5.2564	249823	8.6129	449878	10.8295	56860.9	1.96324	319663	6.58634	146633	5.54139	77726.2	2.65987	89194.2	2.43821
orf19.2179.2	RPS10	1.50167e+08	2994.49	1.61613e+08	4731.07	1.88735e+08	5544.27	1.60105e+08	4588.93	1.84908e+08	6280.57	1.23045e+08	4242.08	1.09684e+08	2640.32	1.04275e+08	3600.31	1.13218e+08	2332.75	8.12817e+07	3071.72	1.15917e+08	3966.8	1.16436e+08	3182.89
orf19.218	BUD20	0	0	25128.5	0.735611	12520.6	0.367805	0	0	21657.3	0.735611	0	0	15279.4	0.367805	42610.8	1.47122	0	0	19465.2	0.735611	64487.7	2.20683	13455	0.367805
orf19.2180	orf19.2180	193582	3.86022	229330	6.71342	150452	4.41967	138584	3.97211	248711	8.44772	108723	3.74833	197547	4.75534	202541	6.99315	249804	5.14696	188009	7.10504	205987	7.04909	298800	8.16799
orf19.2181	orf19.2181	7830.65	0.156151	37338.8	1.09306	10631.2	0.312302	16344	0.468453	22986.4	0.780755	13587.8	0.468453	6486.83	0.156151	18090.3	0.624604	22736	0.468453	16527.9	0.624604	18252.1	0.624604	11424.6	0.312302
orf19.2182	BLM3	173871	3.46716	185417	5.4279	132950	3.90554	178809	5.12502	184209	6.25683	225410	7.77122	212904	5.12502	223692	7.7234	218566	4.50332	186655	7.05388	180740	6.1851	172321	4.71056
orf19.2183	KRE30	7.65876e+06	152.723	7.952e+06	232.787	8.67945e+06	254.968	9.45281e+06	270.936	7.87879e+06	267.611	7.78954e+06	268.552	4.1953e+06	100.989	2.805e+06	96.8481	3.82797e+06	78.8715	1.73007e+06	65.3811	2.06641e+06	70.7145	1.7548e+06	47.9692
orf19.2184	orf19.2184	424610	8.46715	374460	10.9619	442645	13.0031	345529	9.90355	322733	10.9619	394707	13.6079	672080	16.1783	637167	21.9995	627428	12.9275	564131	21.3191	446250	15.2711	536520	14.6663
orf19.2185	NSA1	540890	10.7859	887697	25.9864	1.16981e+06	34.3643	997667	28.5951	1.06637e+06	36.2205	903633	31.1536	202151	4.86619	155468	5.36786	102262	2.10701	95578.7	3.61202	109948	3.76252	77078.2	2.10701
orf19.2186	orf19.2186	980851	19.5592	956562	28.0024	924292	27.152	741747	21.26	722489	24.5401	764658	26.3623	810004	19.4984	717787	24.783	707545	14.5783	548101	20.7133	672730	23.0215	597739	16.3398
orf19.2187	ALG7	1.44792e+06	28.873	1.0448e+06	30.5855	1.01813e+06	29.9085	1.18382e+06	33.9308	889922	30.2271	931049	32.0988	1.62628e+06	39.1478	1.26186e+06	43.5684	1.8285e+06	37.6743	1.46375e+06	55.3167	1.47215e+06	50.3785	1.91578e+06	52.3697
orf19.2190	VRP1	18568.1	0.370266	8756.5	0.256338	6786.96	0.199374	2981.16	0.085446	6708.35	0.227856	4130.69	0.14241	9465.59	0.227856	24747.6	0.854459	30411.7	0.626603	8290.38	0.313302	15813.6	0.541157	34383.4	0.939905
orf19.2191	orf19.2191	1.15665e+06	23.0648	990616	28.9993	1.03091e+06	30.2841	1.1868e+06	34.016	1.06632e+06	36.2185	972462	33.5266	571846	13.7655	496144	17.1304	665128	13.7043	361015	13.6431	366497	12.5419	402853	11.0124
orf19.2191.1	orf19.2191.1	2.05499e+07	409.785	1.2432e+07	363.935	1.65835e+07	487.157	6.59869e+06	189.132	9.3648e+06	318.085	8.0626e+06	277.966	6.30934e+06	151.878	5.39479e+06	186.266	7.3713e+06	151.878	4.62553e+06	174.803	5.35929e+06	183.4	9.32986e+06	255.041
orf19.2192	GDH2	832799	16.6069	829207	24.2742	468759	13.7703	818122	23.449	635705	21.5923	2.22446e+06	76.6906	1.55759e+06	37.4944	2.80921e+06	96.9936	1.97829e+06	40.7607	2.00841e+06	75.8998	2.83081e+06	96.8733	1.30746e+06	35.7408
orf19.2193	PRS5	1.4941e+06	29.7939	1.85925e+06	54.4278	2.11857e+06	62.2352	2.21675e+06	63.5365	1.67111e+06	56.7611	1.87936e+06	64.7929	1.0047e+06	24.1851	725162	25.0377	984344	20.2814	713585	26.9671	618884	21.1788	474376	12.9675
orf19.2194	orf19.2194	355506	7.08915	354600	10.3805	334694	9.83198	273837	7.84871	259649	8.81925	314558	10.8447	301510	7.25794	358091	12.3638	339971	7.00476	322697	12.195	385955	13.2078	305644	8.35507
orf19.2195	orf19.2195	0	0	0	0	0	0	0	0	0	0	0	0	0	0	0	0	0	0	0	0	0	0	0	0
orf19.2196	orf19.2196	383431	7.646	355755	10.4144	335074	9.84313	340355	9.75524	389410	13.2267	359432	12.3918	469144	11.2932	475990	16.4345	392420	8.08543	490692	18.5437	493087	16.8739	467782	12.7873
orf19.2197	orf19.2197	1969.45	0.039273	1341.56	0.039273	1336.9	0.039273	4110.62	0.117819	1156.24	0.039273	3417.41	0.117819	0	0	3412.36	0.117819	3812.16	0.078546	2078.42	0.078546	3442.87	0.117819	0	0
orf19.2198	FLC3	575007	11.4662	372057	10.8916	449008	13.1901	665230	19.0668	409862	13.9214	533349	18.3877	770374	18.5444	584758	20.1899	906379	18.675	577794	21.8354	441154	15.0967	497804	13.608
orf19.2199	PHO86	922949	18.4045	726255	21.2604	823112	24.1797	606695	17.3891	803435	27.2895	883590	30.4627	830472	19.9911	808761	27.9241	973334	20.0546	646545	24.4336	838248	28.6857	977403	26.7183
orf19.22	orf19.22	477184	9.51552	699350	20.4728	667475	19.6077	576792	16.532	874403	29.7	535281	18.4543	706738	17.0126	1.70369e+06	58.8232	1.28752e+06	26.5281	1.42174e+06	53.729	1.79476e+06	61.4184	1.94792e+06	53.2485
orf19.22.1	orf19.22.1	0	0	2427.74	0.07107	0	0	0	0	0	0	0	0	0	0	4116.75	0.142139	0	0	1880.59	0.07107	6230.35	0.213209	23398.7	0.639626
orf19.220	PIR1	3.06927e+06	61.2044	2.95494e+06	86.503	2.73094e+06	80.2241	2.92233e+06	83.7598	2.38343e+06	80.9556	3.13149e+06	107.961	1.73218e+06	41.697	321337	11.0948	571024	11.7654	238738	9.02216	252956	8.6564	171714	4.69396
orf19.2200	orf19.2200	871307	17.3747	913109	26.7304	1.06055e+06	31.1547	918135	26.3156	827680	28.113	843508	29.0808	949612	22.8591	978412	33.7816	838796	17.2826	1.35732e+06	51.2946	945412	32.353	1.01831e+06	27.8364
orf19.2201	orf19.2201	4.52078e+06	90.1488	4.32411e+06	126.584	4.51368e+06	132.594	3.5515e+06	101.793	6.14864e+06	208.845	3.21406e+06	110.808	3.54211e+06	85.2658	3.73151e+06	128.838	4.94045e+06	101.793	2.6737e+06	101.042	3.29289e+06	112.686	4.34211e+06	118.696
orf19.2202	orf19.2202	14709.6	0.293324	16699.9	0.488874	23298.7	0.684424	20467.8	0.586649	20150.3	0.684424	8508.07	0.293324	36555.9	0.879973	59468.6	2.05327	18981.7	0.391099	80204.8	3.03102	62857.5	2.15104	85842.7	2.3466
orf19.2203	orf19.2203	0	0	0	0	0	0	0	0	12954.9	0.440026	12763.3	0.440026	0	0	0	0	0	0	0	0	0	0	16097	0.440026
orf19.2203.1	orf19.2203.1	158549	3.16163	252003	7.37713	107626	3.16163	202230	5.79632	124110	4.2155	122274	4.2155	328351	7.90407	808866	27.9277	716087	14.7543	1.46407e+06	55.3285	1.27804e+06	43.7358	2.02402e+06	55.3285
orf19.2204	orf19.2204	345688	6.89337	326194	9.54901	334679	9.83152	459326	13.1652	370964	12.6002	258948	8.92747	396685	9.54901	291295	10.0575	403123	8.30594	354349	13.3912	302155	10.34	252172	6.89337
orf19.2204.2	orf19.2204.2	277370	5.53104	276144	8.08383	313807	9.2184	202871	5.81468	288102	9.78569	123409	4.25465	353493	8.50929	772220	26.6625	708970	14.6076	720535	27.2297	816424	27.9388	949420	25.9533
orf19.2208	orf19.2208	219551	4.37806	207981	6.08844	171629	5.04179	180804	5.18219	221715	7.53077	161420	5.56511	222702	5.36089	248796	8.59018	278152	5.73104	222241	8.39872	321889	11.0153	323583	8.84547
orf19.2209	YVC1	666171	13.2841	484356	14.179	569308	16.724	699603	20.052	450383	15.2977	647329	22.3173	1.08627e+06	26.1487	775971	26.792	1.26639e+06	26.0928	1.42086e+06	53.6958	857278	29.3369	1.1888e+06	32.4971
orf19.2210	orf19.2210	62392.4	1.24417	41556.3	1.21652	39529.7	1.16122	23151.1	0.663556	38257.8	1.29946	44107.5	1.52065	87290.7	2.10126	234625	8.10091	233488	4.81078	245088	9.26214	326404	11.1699	425808	11.6399
orf19.2211	orf19.2211	0	0	0	0	2718.59	0.079861	2786.31	0.079861	4702.43	0.159723	0	0	3317.6	0.079861	4626.02	0.159723	3876.01	0.079861	2113.24	0.079861	16335.9	0.559029	26293.2	0.718752
orf19.2212	orf19.2212	419262	8.3605	465970	13.6408	449373	13.2008	414511	11.8807	375692	12.7608	357371	12.3207	347312	8.3605	560754	19.3612	405771	8.3605	523966	19.8012	501477	17.161	756557	20.6812
orf19.2213	orf19.2213	52887.1	1.05462	72051.7	2.10924	76289.1	2.24107	87388.3	2.50472	67273.5	2.28501	84122.5	2.90021	67542.1	1.62587	77634.7	2.68049	61848.8	1.27433	123254	4.65791	86033.4	2.94415	73944.8	2.02136
orf19.2214	orf19.2214	2.32255e+06	46.314	2.76535e+06	80.9528	3.12949e+06	91.932	3.0402e+06	87.1383	3.50787e+06	119.148	2.57012e+06	88.6073	2.09742e+06	50.4892	1.97289e+06	68.1179	2.04517e+06	42.1387	1.52628e+06	57.6798	1.81204e+06	62.0097	1.64334e+06	44.9222
orf19.2215	GLE1	57114.1	1.13891	56345.6	1.64946	66845.1	1.96364	53438.1	1.53164	83249.3	2.82765	67209	2.3171	73416.4	1.76728	103508	3.57383	62900.6	1.296	78980.1	2.98474	74595.6	2.55274	63213.6	1.72801
orf19.2216	PDS5	145550	2.90241	118882	3.48014	117064	3.43888	220284	6.31378	125543	4.26421	202686	6.9878	125144	3.01246	95615.6	3.30132	103480	2.1321	127760	4.82818	92853	3.17752	86047.4	2.35219
orf19.2219	ORF298	229406	4.57458	145578	4.26166	125290	3.68053	123213	3.53152	107920	3.66563	156028	5.37923	222845	5.36433	160114	5.52824	282773	5.82626	124993	4.72359	130630	4.47028	156990	4.29147
orf19.2220	orf19.2220	46353.3	0.924331	15787.6	0.462166	0	0	0	0	13606.7	0.462166	26810.9	0.924331	19199.3	0.462166	13385.6	0.462166	22430.9	0.462166	0	0	27010.6	0.924331	16906.8	0.462166
orf19.2222	orf19.2222	167284	3.33581	261528	7.65596	297851	8.74967	236585	6.78099	201251	6.83568	253790	8.74967	172653	4.15609	156801	5.41386	84931.7	1.74993	176540	6.67162	174183	5.96071	148036	4.04672
orf19.2227	orf19.2227	234591	4.67797	176445	5.16526	157586	4.62925	168312	4.82416	117640	3.99577	178090	6.13984	141701	3.41102	87502.3	3.02119	106426	2.1928	121207	4.58052	79741	2.72882	74868.8	2.04661
orf19.2228	orf19.2228	679767	13.5552	692007	20.2578	641928	18.8573	492130	14.1054	519838	17.6568	571632	19.7076	531943	12.8049	650467	22.4587	507379	10.454	677671	25.6099	684054	23.409	691663	18.9073
orf19.2229	orf19.2229	44321.6	0.883817	44683	1.30805	68596.9	2.0151	61671.7	1.76763	39551.4	1.3434	78958	2.72215	51401.8	1.23734	83960.9	2.89892	34316.3	0.707053	82322.1	3.11104	83678.6	2.86357	73716.1	2.0151
orf19.223	orf19.223	187657	3.74208	167776	4.91148	124201	3.64853	115871	3.32109	141157	4.79454	167561	5.77683	225408	5.42601	178152	6.15104	158917	3.27432	176999	6.68896	202982	6.94623	165981	4.53727
orf19.2230	orf19.2230	2.0474e+06	40.8272	2.35418e+06	68.9163	1.79008e+06	52.5854	1.85746e+06	53.2387	3.07712e+06	104.518	1.47791e+06	50.9523	1.49252e+06	35.9279	1.93925e+06	66.9566	1.99737e+06	41.1538	1.95326e+06	73.8156	2.06158e+06	70.5494	2.76005e+06	75.4487
orf19.2231	orf19.2231	97750.7	1.94925	242132	7.08817	187001	5.49333	318401	9.12602	307809	10.4551	138778	4.78452	117783	2.83527	161669	5.58193	124707	2.56946	311823	11.7841	233020	7.97419	359776	9.83484
orf19.2232	RPL11	1.45305e+08	2897.52	1.343e+08	3931.5	1.39075e+08	4085.48	1.02264e+08	2931.09	1.34289e+08	4561.27	8.57287e+07	2955.58	1.03696e+08	2496.18	8.16399e+07	2818.78	1.19869e+08	2469.77	6.39391e+07	2416.32	8.07987e+07	2765.01	8.48903e+07	2320.56
orf19.2233	PRE2	2.04648e+06	40.8089	1.17014e+06	34.2545	2.09574e+06	61.5645	1.87027e+06	53.6056	1.2543e+06	42.6036	2.02337e+06	69.7575	2.40841e+06	57.9752	2.75033e+06	94.9608	3.00314e+06	61.8766	2.86586e+06	108.304	1.70098e+06	58.2093	1.94386e+06	53.1375
orf19.2236	FHL1	84083.1	1.6767	131146	3.83917	107753	3.16536	161829	4.63835	134252	4.56	132266	4.56	73559.4	1.77072	85323.9	2.94598	52477	1.08124	69246.8	2.61691	67312.6	2.3035	62483.2	1.70804
orf19.2237	SPR1	13033.4	0.2599	8878.18	0.2599	1263.91	0.037129	11658.5	0.334157	8744.87	0.297028	4307.75	0.148514	7711.97	0.185643	8602.78	0.297028	5406.02	0.111386	6877.29	0.2599	2169.93	0.074257	14940.5	0.408414
orf19.2237.1	orf19.2237.1	433043	8.63531	689738	20.1914	505781	14.8578	403185	11.5561	867387	29.4616	294674	10.1592	237394	5.71454	305273	10.5402	246534	5.0796	252024	9.52424	293159	10.0322	566753	15.4928
orf19.2238	LTE1	61360.3	1.22359	87261.9	2.5545	81112.9	2.38277	140054	4.01422	108704	3.69223	149747	5.16268	57518.5	1.38458	82068.2	2.83357	44799.9	0.923056	99405.3	3.75662	102875	3.52049	69497.3	1.89978
orf19.2241	PST1	1.27028e+06	25.3307	630113	18.4459	632347	18.5758	321784	9.22297	432162	14.6788	403162	13.8994	1.06848e+06	25.7204	748698	25.8503	1.74639e+06	35.9826	721844	27.2792	614943	21.044	1.04544e+06	28.5782
orf19.2242	PRB1	1.8513e+06	36.9167	1.10782e+06	32.4303	990520	29.0975	897426	25.722	681811	23.1584	1.0175e+06	35.0794	1.75369e+06	42.2149	1.25855e+06	43.454	1.9991e+06	41.1894	758653	28.6702	762882	26.1066	776838	21.2356
orf19.2244	orf19.2244	616026	12.2842	654803	19.1687	645636	18.9662	1.0856e+06	31.1154	1.1744e+06	39.8898	992580	34.2202	1.54495e+06	37.19	2.24027e+06	77.3498	1.86723e+06	38.4724	4.12034e+06	155.712	3.6291e+06	124.192	4.59006e+06	125.474
orf19.2245	YPT72	1.99663e+06	39.8148	1.74756e+06	51.158	1.71832e+06	50.4774	1.36141e+06	39.0208	1.78668e+06	60.6864	1.5102e+06	52.0655	1.69169e+06	40.7222	1.9712e+06	68.0595	1.91036e+06	39.3611	2.52432e+06	95.3967	2.40647e+06	82.352	2.65157e+06	72.4833
orf19.2246	orf19.2246	1.30449e+06	26.0127	1.27601e+06	37.3539	1.24094e+06	36.4538	995500	28.533	1.25874e+06	42.7545	913776	31.5033	1.05819e+06	25.4727	982813	33.9336	1.07029e+06	22.0523	1.1361e+06	42.9345	889022	30.4232	1.00428e+06	27.4529
orf19.2247	orf19.2247	11602.3	0.231361	25027.1	0.732644	22314.9	0.655524	20180.1	0.578403	19299.4	0.655524	55923.3	1.92801	12815	0.308482	34621.2	1.19537	11228.9	0.231361	14285	0.539843	33804	1.15681	12695.4	0.347042
orf19.2248	ARE2	1.16423e+06	23.2159	351517	10.2903	363112	10.6668	404995	11.608	247540	8.40794	442256	15.2472	1.42711e+06	34.3533	508843	17.5688	877053	18.0708	613495	23.1846	482223	16.5021	460218	12.5805
orf19.2249	orf19.2249	1.49679e+06	29.8474	1.54977e+06	45.3681	1.53762e+06	45.1691	1.13855e+06	32.6332	1.72527e+06	58.6005	1.14567e+06	39.4981	1.39285e+06	33.5286	1.44078e+06	49.7457	1.85907e+06	38.3042	1.07676e+06	40.692	1.26759e+06	43.3783	1.52134e+06	41.5874
orf19.225	orf19.225	527983	10.5285	563194	16.4869	588808	17.2968	460176	13.1896	464958	15.7928	458080	15.7928	564743	13.5945	516044	17.8175	468878	9.66077	512804	19.3794	429375	14.6936	380919	10.4128
orf19.2250	SPE3	1.19939e+07	239.171	1.18838e+07	347.885	1.2487e+07	366.818	1.13686e+07	325.847	1.12895e+07	383.458	9.0803e+06	313.052	9.9971e+06	240.65	8.07944e+06	278.959	1.19956e+07	247.158	5.14287e+06	194.354	6.15051e+06	210.476	5.93297e+06	162.184
orf19.2251	AAH1	313751	6.2565	346520	10.144	359791	10.5692	483195	13.8493	624130	21.1992	373519	12.8775	305329	7.34987	205836	7.1069	173938	3.58382	65900.6	2.49045	74550.5	2.55119	33331.2	0.911141
orf19.2252	orf19.2252	0	0	0	0	0	0	0	0	0	0	1108.41	0.038214	1587.47	0.038214	0	0	0	0	1011.18	0.038214	0	0	1397.92	0.038214
orf19.2253	orf19.2253	24580.7	0.490165	12880	0.37705	8984.71	0.263935	24994.6	0.716394	13321	0.45246	14217.6	0.490165	15663.4	0.37705	3276.13	0.113115	18299.8	0.37705	14965.9	0.565575	2203.62	0.07541	17931.1	0.490165
orf19.2256	orf19.2256	1.7221e+06	34.3405	1.86836e+06	54.6943	2.13902e+06	62.8358	1.93738e+06	55.5293	2.05585e+06	69.8292	1.63489e+06	56.3643	997301	24.007	1.12459e+06	38.8288	906801	18.6837	1.13794e+06	43.0039	1.06754e+06	36.5324	1.09968e+06	30.061
orf19.2257	orf19.2257	3.41155e+06	68.0297	3.28638e+06	96.2054	3.96971e+06	116.614	3.51676e+06	100.797	3.2263e+06	109.585	3.19009e+06	109.981	4.14258e+06	99.7202	3.82245e+06	131.978	4.06943e+06	83.8466	4.6039e+06	173.986	3.9494e+06	135.152	4.16641e+06	113.893
orf19.2258	orf19.2258	112149	2.23637	154565	4.52475	171733	5.04483	188713	5.4089	169963	5.77296	165940	5.72095	168522	4.05667	156657	5.4089	133783	2.75646	188542	7.12518	155018	5.30488	171231	4.68077
orf19.2259	orf19.2259	2.53828e+06	50.6159	2.95959e+06	86.639	3.4631e+06	101.732	3.67447e+06	105.318	3.83718e+06	130.334	2.99676e+06	103.316	2.59458e+06	62.4568	2.11806e+06	73.1303	2.3878e+06	49.1983	2.42497e+06	91.6422	2.31975e+06	79.3843	2.24818e+06	61.4561
orf19.2260	orf19.2260	190817	3.80508	370251	10.8387	394478	11.5882	394248	11.2999	443013	15.0474	331107	11.4152	234711	5.64997	327278	11.2999	221053	4.55457	463773	17.5264	478460	16.3734	385954	10.5504
orf19.2261	orf19.2261	2.62594e+06	52.3639	1.4649e+06	42.8834	1.79159e+06	52.6297	949022	27.2009	753872	25.606	876358	30.2133	2.38878e+06	57.5028	667204	23.0366	1.01056e+06	20.8215	400915	15.151	434972	14.8852	356535	9.74624
orf19.2262	orf19.2262	153355	3.05805	97132.2	2.84345	126016	3.70185	132899	3.80915	112146	3.80915	121380	4.18469	332080	7.99384	354279	12.2322	374956	7.72559	373368	14.1099	205375	7.02814	396447	10.8373
orf19.2263	orf19.2263	815410	16.2601	1.09013e+06	31.9123	863899	25.3779	636230	18.2356	1.19008e+06	40.4223	612685	21.1229	454527	10.9414	1.39081e+06	48.0205	752295	15.5003	1.09375e+06	41.3341	1.57199e+06	53.7951	1.52875e+06	41.79
orf19.2264	OLE2	163492	3.26019	237923	6.96495	194217	5.70533	182252	5.22371	207238	7.03905	174084	6.00171	156981	3.77886	148075	5.11257	82711.6	1.70419	132344	5.00143	145068	4.96438	111132	3.0379
orf19.2265	orf19.2265	1.07766e+06	21.4896	1.22974e+06	35.9993	1.35075e+06	39.6796	1.39473e+06	39.9757	1.09473e+06	37.1838	1.47609e+06	50.8897	1.12469e+06	27.0735	1.2399e+06	42.81	759652	15.6519	1.3634e+06	51.5243	1.27818e+06	43.7406	976470	26.6928
orf19.2266	orf19.2266	30172.8	0.601676	36539.1	1.06965	41722.4	1.22564	49759.1	1.4262	35428.1	1.20335	55587.9	1.91645	37955.1	0.913656	39370.4	1.35934	15141.7	0.31198	31252.6	1.18107	28652.3	0.980509	28532	0.77995
orf19.2267	RFA2	2.85047e+06	56.8412	2.35555e+06	68.9563	2.47166e+06	72.6074	2.11633e+06	60.6583	2.25003e+06	76.4245	2.00975e+06	69.2882	2.07174e+06	49.8709	2.32402e+06	80.2415	2.74666e+06	56.5923	2.45705e+06	92.8545	2.3545e+06	80.5735	2.84128e+06	77.6692
orf19.2268	RCK2	599448	11.9536	710848	20.8094	802372	23.5705	835282	23.9409	667177	22.6613	802833	27.6785	713392	17.1728	536382	18.5197	568719	11.7179	588066	22.2236	486076	16.634	476701	13.0311
orf19.2269	orf19.2269	4.42868e+06	88.3122	3.23223e+06	94.6202	3.2145e+06	94.4291	2.15081e+06	61.6465	2.5353e+06	86.114	2.1679e+06	74.7404	6.80927e+06	163.913	6.94806e+06	239.896	8.63728e+06	177.962	7.46075e+06	281.949	7.4794e+06	255.952	8.45066e+06	231.007
orf19.227	COX7	2.03705e+07	406.207	1.55335e+07	454.728	1.33501e+07	392.172	1.07726e+07	308.766	1.30336e+07	442.698	1.06192e+07	366.108	1.36097e+07	327.612	1.2996e+07	448.713	1.68735e+07	347.662	9.84686e+06	372.123	1.2374e+07	423.45	1.65761e+07	453.124
orf19.2270	SMF12	1.25353e+06	24.9967	1.23027e+06	36.0149	1.26966e+06	37.2977	1.82456e+06	52.2957	1.28885e+06	43.7771	2.25336e+06	77.687	1.10126e+06	26.5096	930688	32.1339	1.09826e+06	22.6286	760662	28.7462	903449	30.9169	650925	17.7937
orf19.2272	AFT2	44324.7	0.883879	52441	1.53516	64136	1.88406	55183.8	1.58168	58893	2.00036	51275.1	1.76776	75368.8	1.81428	80841	2.7912	49671.9	1.02344	91092.5	3.44248	69329.3	2.37252	64667.8	1.76776
orf19.2274	orf19.2274	23567.2	0.469954	67425.2	1.97381	28796.2	0.845916	52468.5	1.50385	38740.8	1.31587	13631.3	0.469954	62473.1	1.50385	100723	3.47766	31932.4	0.657935	84562	3.19568	93383.7	3.19568	75643.7	2.0678
orf19.2275	orf19.2275	1.75498e+06	34.9961	4.08633e+06	119.623	2.2635e+06	66.4927	1.88144e+06	53.9259	5.13291e+06	174.344	1.73488e+06	59.8116	1.22913e+06	29.5876	3.46002e+06	119.464	1.96101e+06	40.4046	1.14914e+06	43.427	2.86807e+06	98.1483	2.10655e+06	57.5846
orf19.2276	orf19.2276	5.63214e+06	112.31	5.77403e+06	169.029	4.98679e+06	146.492	4.12813e+06	118.32	5.79476e+06	196.825	3.97672e+06	137.101	4.55638e+06	109.681	5.10226e+06	176.166	6.59942e+06	135.975	4.50255e+06	170.156	5.02715e+06	172.034	7.50251e+06	205.089
orf19.2277	TPK2	1.03604e+06	20.6597	671836	19.6673	715570	21.0206	605917	17.3668	411695	13.9836	792893	27.3358	1.09061e+06	26.2532	747301	25.8021	801287	16.5097	843897	31.8917	539125	18.4494	635308	17.3668
orf19.2278	orf19.2278	4.00559e+06	79.8755	3.45419e+06	101.118	3.59505e+06	105.608	3.66051e+06	104.918	3.35838e+06	114.071	3.07827e+06	106.126	5.66783e+06	136.436	7.20537e+06	248.78	7.17922e+06	147.921	1.24783e+07	471.568	9.26325e+06	316.998	1.21618e+07	332.455
orf19.2280	ZCF10	10982.6	0.219003	10881.7	0.31855	9488.4	0.278731	4862.38	0.139366	8206.19	0.278731	3464.91	0.119456	4962.46	0.119456	20182.1	0.696828	7730.3	0.159275	8956.09	0.338459	8145.04	0.278731	10924.8	0.298641
orf19.2281	orf19.2281	25602.9	0.510547	12074	0.353456	34759.5	1.02109	17812.7	0.510547	26593.5	0.903276	25061	0.864003	42418.3	1.02109	69384.7	2.39564	76243.2	1.57091	65470.3	2.47419	56233.6	1.92437	66086.9	1.80655
orf19.2282	orf19.2282	22701.8	0.452697	28719.1	0.840723	15410.4	0.452697	2256.33	0.064671	11424	0.388026	24385.8	0.840723	45671.6	1.09941	44953.3	1.5521	40803.9	0.840723	42782	1.61678	39685.9	1.35809	49681.4	1.35809
orf19.2283	DQD1	4.37775e+06	87.2967	5.49287e+06	160.798	4.07967e+06	119.844	2.2937e+06	65.742	5.43216e+06	184.509	2.41956e+06	83.4169	5.09499e+06	122.647	1.19239e+07	411.696	7.51131e+06	154.763	5.82345e+06	220.074	1.07078e+07	366.431	1.07474e+07	293.791
orf19.2284	orf19.2284	106616	2.12602	168746	4.93988	119202	3.50169	111264	3.18904	193301	6.56566	92500.2	3.18904	132479	3.18904	612135	21.1352	191196	3.9394	215102	8.12892	518937	17.7586	340832	9.31699
orf19.2285	orf19.2285	20589.3	0.410571	5843.8	0.171071	13976.4	0.410571	25068	0.718499	24175.4	0.821142	31757.1	1.09486	27005.3	0.650071	20809.8	0.718499	11623.9	0.2395	61564.1	2.32657	56988.8	1.95021	45058.3	1.23171
orf19.2286	orf19.2286	7.65965e+06	152.741	7.48617e+06	219.15	9.13953e+06	268.483	9.08822e+06	260.487	8.35534e+06	283.798	7.65977e+06	264.078	4.97424e+06	119.74	4.41008e+06	152.267	4.71299e+06	97.1065	3.83911e+06	145.084	3.75842e+06	128.617	4.3679e+06	119.401
orf19.2287	RPA12	5.75678e+06	114.796	6.61871e+06	193.756	7.11263e+06	208.941	5.52034e+06	158.224	7.84133e+06	266.339	4.32513e+06	149.113	2.0438e+06	49.1982	2.46283e+06	85.034	2.47624e+06	51.0204	1.83223e+06	69.242	2.16537e+06	74.1011	3.24401e+06	88.6783
orf19.2288	CCT5	3.05287e+06	60.8773	2.98772e+06	87.4625	2.86663e+06	84.2101	2.65065e+06	75.9729	2.60102e+06	88.3463	2.67842e+06	92.3412	2.82416e+06	67.9832	2.55774e+06	88.311	3.16396e+06	65.1903	2.25357e+06	85.1646	2.27998e+06	78.0233	2.20631e+06	60.3117
orf19.2289	ARP3	1.99156e+06	39.7137	1.93755e+06	56.72	2.49166e+06	73.1949	2.26885e+06	65.0299	1.94585e+06	66.0928	2.13148e+06	73.4847	2.16158e+06	52.0336	2.69504e+06	93.0517	2.10568e+06	43.3855	2.70517e+06	102.231	2.7982e+06	95.7572	2.52384e+06	68.9916
orf19.229	orf19.229	609167	12.1474	370140	10.8355	491255	14.4311	366177	10.4954	384814	13.0706	482006	16.6177	375443	9.03767	315234	10.8841	370247	7.62857	304722	11.5157	238539	8.16306	239962	6.5596
orf19.2290	TOR1	85785.7	1.71065	106772	3.12563	74049.3	2.17527	81543	2.33719	84146.7	2.85813	98420.5	3.39315	126628	3.0482	150471	5.19531	116509	2.40054	122386	4.6251	135977	4.65325	114084	3.1186
orf19.2296	orf19.2296	154792	3.08672	84634.4	2.47759	62905.9	1.84792	64234.2	1.84108	52994.6	1.80001	56776.6	1.95743	196181	4.72247	157986	5.4548	272385	5.61221	97615.9	3.689	86199.5	2.94983	89633.1	2.45021
orf19.2297	ARL3	1.18261e+06	23.5825	1.29446e+06	37.894	1.29303e+06	37.984	891867	25.5627	887746	30.1532	1.11481e+06	38.4341	837576	20.1621	795114	27.4529	672756	13.8615	921745	34.8337	796963	27.2729	671713	18.3619
orf19.2298	WBP1	4.03129e+06	80.3879	3.14956e+06	92.2002	3.31543e+06	97.394	3.48461e+06	99.8759	3.24764e+06	110.309	3.19693e+06	110.217	6.18443e+06	148.872	6.97015e+06	240.658	7.79422e+06	160.592	1.08913e+07	411.592	1.01673e+07	347.934	1.14233e+07	312.267
orf19.2299	orf19.2299	1.15602e+07	230.522	1.06324e+07	311.253	1.12908e+07	331.679	8.75542e+06	250.948	1.30296e+07	442.563	7.64568e+06	263.593	7.17216e+06	172.648	1.18882e+07	410.465	1.18255e+07	243.653	1.34739e+07	509.191	1.33731e+07	457.639	2.16694e+07	592.354
orf19.23	RTA3	330808	6.59664	352644	10.3233	390790	11.4799	703909	20.1754	558677	18.976	651053	22.4457	56942.9	1.37073	27293.9	0.942377	76922.3	1.58491	39671.8	1.49924	33796.6	1.15655	36040.8	0.985212
orf19.230	orf19.230	134243	2.67694	147882	4.32911	141674	4.1618	217439	6.23225	187795	6.37864	188657	6.50412	162464	3.91084	124778	4.3082	153269	3.15795	287769	10.8751	182118	6.23225	195854	5.35388
orf19.2301	orf19.2301	1.38905e+06	27.699	1.36082e+06	39.8367	1.17952e+06	34.6496	1.11118e+06	31.8486	1.43245e+06	48.6547	959900	33.0935	1.2067e+06	29.0476	1.78776e+06	61.7262	1.79247e+06	36.932	1.74042e+06	65.7721	2.23119e+06	76.3537	2.27323e+06	62.1411
orf19.2302	orf19.2302	359703	7.17284	210611	6.16542	237315	6.97136	319147	9.14739	156603	5.31919	224417	7.737	473746	11.404	326791	11.2831	492856	10.1548	414794	15.6755	269659	9.22798	411283	11.2428
orf19.2303	FGR16	164470	3.2797	318598	9.32664	268647	7.89177	196671	5.63698	226308	7.68679	208097	7.17434	178822	4.3046	246379	8.50672	208921	4.3046	260355	9.83909	263557	9.01917	247453	6.76438
orf19.2304	orf19.2304	1.36778e+06	27.2748	1.4958e+06	43.7881	1.36008e+06	39.9536	968865	27.7696	1.44941e+06	49.2307	862882	29.7487	1.18958e+06	28.6355	2.17283e+06	75.0212	1.51287e+06	31.1712	1.5351e+06	58.0131	2.45432e+06	83.9891	2.0815e+06	56.8998
orf19.2305	orf19.2305	3.63671e+06	72.5196	3.59867e+06	105.347	3.59633e+06	105.646	2.53017e+06	72.5196	4.24377e+06	144.144	2.40645e+06	82.9648	2.50431e+06	60.2838	2.52391e+06	87.1429	2.60717e+06	53.7182	2.99295e+06	113.107	2.99996e+06	102.661	4.15948e+06	113.704
orf19.2306	orf19.2306	515189	10.2734	1.09472e+06	32.0468	965646	28.3668	641969	18.4001	1.55745e+06	52.9003	640449	22.0801	484106	11.6534	1.48329e+06	51.2136	558147	11.5001	835830	31.5868	1.75644e+06	60.107	1.28452e+06	35.1135
orf19.2307	orf19.2307	306345	6.10883	388067	11.3603	387936	11.396	421281	12.0748	380738	12.9321	369924	12.7535	304231	7.32345	260737	9.00248	261810	5.39434	361108	13.6466	287079	9.82413	241768	6.60896
orf19.2308	orf19.2308	1.19231e+06	23.7759	1.43466e+06	41.9983	1.40605e+06	41.3041	1.29778e+06	37.1969	1.34548e+06	45.7006	2.14442e+06	73.9309	2.32145e+06	55.8821	2.24178e+06	77.4018	1.65652e+06	34.1309	2.70026e+06	102.045	2.61175e+06	89.3766	2.08236e+06	56.9233
orf19.2309	orf19.2309	125631	2.50522	237616	6.95597	246771	7.24914	318007	9.11472	278549	9.46119	283705	9.78101	96321.8	2.31866	88768	3.06489	33631	0.692932	86037.7	3.25145	59967.4	2.05215	59472	1.62573
orf19.2309.2	RPL2	3.11897e+08	6219.54	2.41519e+08	7070.23	3.02614e+08	8889.59	3.2429e+08	9294.79	2.41499e+08	8202.75	2.36198e+08	8143.16	2.52061e+08	6067.62	1.45061e+08	5008.51	2.52688e+08	5206.38	1.45221e+08	5488.03	1.56223e+08	5346.11	1.34093e+08	3665.57
orf19.231	APL2	534277	10.654	470742	13.7805	482206	14.1653	633506	18.1575	385181	13.083	648748	22.3662	725328	17.4601	809389	27.9458	618635	12.7464	1.25559e+06	47.4501	1.02254e+06	34.9923	839312	22.9434
orf19.2310	orf19.2310	188324	3.75538	166014	4.8599	147891	4.34446	123316	3.53447	140913	4.78627	70482.4	2.42995	116240	2.79812	91705	3.1663	157248	3.23993	60402.8	2.28268	71007.6	2.42995	175090	4.78627
orf19.2310.1	RPL29	9.19542e+08	18336.6	8.38661e+08	24551	9.32717e+08	27399.5	8.00935e+08	22956.4	8.31997e+08	28259.6	5.5848e+08	19254.2	6.96559e+08	16767.6	5.76647e+08	19909.9	8.20517e+08	16905.9	4.70789e+08	17791.6	5.97916e+08	20461.3	6.83558e+08	18685.7
orf19.2311	RPL82	1.46043e+07	291.224	1.22516e+07	358.653	1.57706e+07	463.278	1.80671e+07	517.839	1.68365e+07	571.87	1.30465e+07	449.792	1.03478e+07	249.091	5.92265e+06	204.491	1.01815e+07	209.78	7.16039e+06	270.598	9.16946e+06	313.788	8.36737e+06	228.73
orf19.2312	orf19.2312	25079.3	0.500107	39861.9	1.16692	50127.2	1.47254	59130.8	1.69481	44171.3	1.50032	57217.9	1.97264	46167.7	1.11135	29773.7	1.028	28317.7	0.583458	71313.8	2.69502	28416.2	0.97243	25409.5	0.694593
orf19.2313	orf19.2313	298110	5.94462	227789	6.66831	276270	8.1157	250688	7.18523	234370	7.96062	262390	9.04616	317816	7.65046	423695	14.6289	321133	6.61662	502000	18.9711	475821	16.2831	518133	14.1637
orf19.2314	orf19.2314	464668	9.26594	504728	14.7754	852501	25.0431	821313	23.5405	1.46722e+06	49.8357	486682	16.7789	93630.6	2.25388	152317	5.25905	72926.8	1.50258	86147.5	3.2556	204905	7.01206	73289.6	2.00345
orf19.2315	orf19.2315	167540	3.34092	306473	8.97169	260684	7.65785	292062	8.37107	303924	10.3231	233009	8.03323	184012	4.42954	215270	7.43261	167615	3.45354	215550	8.14584	188674	6.45661	200491	5.48061
orf19.2317	orf19.2317	15518.8	0.30946	10571.1	0.30946	15801.7	0.464189	16195.3	0.464189	22777.2	0.773649	31416.3	1.08311	19283.4	0.464189	22407.1	0.773649	45058.2	0.928379	77792.8	2.93987	49736.4	1.70203	90564.7	2.47568
orf19.2318.1	orf19.2318.1	2.40352e+06	47.9285	1.82506e+06	53.4268	2.07652e+06	61	1.9328e+06	55.3979	1.83256e+06	62.2449	1.5557e+06	53.6343	1.7454e+06	42.0153	1.59246e+06	54.983	2.43695e+06	50.2109	1.65532e+06	62.5561	1.33993e+06	45.8537	2.28462e+06	62.4523
orf19.2319	orf19.2319	170540	3.40074	231378	6.77337	291806	8.57211	307901	8.82505	331809	11.2702	244564	8.43158	114420	2.75432	83028.8	2.86674	62747.1	1.29284	46109.6	1.74253	64060.4	2.19221	52435.2	1.43337
orf19.232	orf19.232	197950	3.94733	193680	5.6698	214996	6.31573	262920	7.53581	259897	8.82767	228990	7.89466	146091	3.51671	141348	4.88034	118432	2.44017	222197	8.39705	209724	7.17697	183782	5.02388
orf19.2320	orf19.2320	374341	7.46474	546808	16.0073	737870	21.6757	848172	24.3103	687519	23.3523	613666	21.1567	247085	5.94784	203482	7.02564	203428	4.19143	290481	10.9776	205302	7.02564	240947	6.58653
orf19.2322.3	orf19.2322.3	1.05159e+07	209.699	8.17564e+06	239.334	9.71226e+06	285.307	7.96493e+06	228.291	8.42965e+06	286.321	6.52368e+06	224.91	1.66034e+07	399.678	2.04592e+07	706.395	2.20669e+07	454.666	3.18533e+07	1203.77	2.59171e+07	886.909	3.41595e+07	933.784
orf19.2324	UBA4	797647	15.9059	671744	19.6646	722465	21.2231	622116	17.8311	547911	18.6103	566397	19.5271	675997	16.2726	473956	16.3643	549508	11.3221	416039	15.7225	373715	12.7889	328662	8.98431
orf19.2325	orf19.2325	200873	4.00561	139413	4.08119	174948	5.13927	167440	4.79917	115705	3.93003	226891	7.82228	135005	3.24984	109447	3.77888	102707	2.11617	109994	4.15677	103800	3.55215	91237.2	2.49406
orf19.2326	orf19.2326	114248	2.27823	189002	5.53284	114946	3.37666	72389	2.07481	209605	7.11946	80241.8	2.76642	72671.7	1.74935	201487	6.95673	110572	2.27823	64591	2.44096	156924	5.3701	135430	3.70212
orf19.2328	orf19.2328	2.42168e+06	48.2907	2.1646e+06	63.3664	2.34919e+06	69.0097	2.10956e+06	60.4641	1.70181e+06	57.8037	2.05078e+06	70.7027	3.88157e+06	93.4372	4.39671e+06	151.805	3.93625e+06	81.1025	8.28993e+06	313.285	6.47853e+06	221.702	7.50271e+06	205.094
orf19.2329.1	RPS17B	1.73413e+08	3458.03	1.74688e+08	5113.81	1.95423e+08	5740.75	1.45578e+08	4172.55	1.91584e+08	6507.34	1.29234e+08	4455.49	1.28554e+08	3094.56	1.09554e+08	3782.56	1.47146e+08	3031.79	8.32123e+07	3144.68	1.2119e+08	4147.25	1.28699e+08	3518.12
orf19.233.1	HRT1	3.36573e+06	67.1161	3.57908e+06	104.774	3.99052e+06	117.225	3.48597e+06	99.9149	4.42584e+06	150.328	2.73073e+06	94.1448	3.33063e+06	80.1749	4.04607e+06	139.699	4.51029e+06	92.93	3.80108e+06	143.647	4.38398e+06	150.024	4.99933e+06	136.662
orf19.2330	orf19.2330	1.0754e+06	21.4445	1.30709e+06	38.2638	1.36776e+06	40.1793	1.39694e+06	40.0391	1.36449e+06	46.3464	1.16136e+06	40.0391	820979	19.7626	771294	26.6305	827647	17.0528	1.23999e+06	46.8603	1.03213e+06	35.3204	1.36728e+06	37.3761
orf19.2331	ADA2	349697	6.97332	361155	10.5724	350712	10.3025	298232	8.54794	327160	11.1123	255768	8.81787	390609	9.40273	259300	8.95284	303509	6.25349	273809	10.3475	249786	8.54794	281429	7.69314
orf19.2332	orf19.2332	0	0	11799.1	0.345407	2939.54	0.086352	12051.1	0.345407	12711.5	0.431759	2504.69	0.086352	0	0	2501	0.086352	4191.02	0.086352	4569.97	0.172704	10093.4	0.345407	12635.6	0.345407
orf19.2333	orf19.2333	1.14697e+06	22.8718	1.14419e+06	33.4951	1.23468e+06	36.2698	869898	24.933	735225	24.9727	1.66485e+06	57.3975	1.04565e+06	25.1709	685393	23.6646	602167	12.4071	242297	9.15664	311590	10.6629	187059	5.11345
orf19.2334	BIG1	959991	19.1432	763299	22.3448	717507	21.0775	546882	15.6747	703025	23.8789	551391	19.0098	834039	20.077	1.11661e+06	38.5531	841693	17.3422	1.21785e+06	46.0237	1.3449e+06	46.0237	1.20294e+06	32.8836
orf19.2335	orf19.2335	2.55435e+06	50.9363	1.61947e+06	47.4084	1.65163e+06	48.5183	1.23362e+06	35.3581	1.01414e+06	34.4464	1.36132e+06	46.9328	1.72409e+06	41.5022	1.31338e+06	45.3472	1.28321e+06	26.4393	1.46847e+06	55.4948	1.31354e+06	44.9508	1.28621e+06	35.1599
orf19.2336	orf19.2336	195953	3.9075	155009	4.53774	141598	4.15959	48375.2	1.38653	74220.3	2.52097	95059	3.27726	130908	3.15121	105871	3.6554	183530	3.78145	103398	3.9075	125234	4.28564	235165	6.42846
orf19.2337	ALP1	3.52028e+06	70.1979	2.15145e+06	62.9816	1.86914e+06	54.908	2.62116e+06	75.1278	2.30651e+06	78.343	2.25063e+06	77.5928	2.89539e+06	69.6978	2.51632e+06	86.8811	3.40007e+06	70.055	3.48819e+06	131.822	3.49401e+06	119.569	2.76269e+06	75.5208
orf19.234	PHA2	482884	9.62918	588238	17.2201	595766	17.5012	456116	13.0732	595960	20.2424	544331	18.7664	487611	11.7378	629026	21.7184	559450	11.5269	650951	24.6001	616165	21.0858	601658	16.4469
orf19.2340	CDC48	5.6069e+06	111.807	5.15622e+06	150.943	5.54096e+06	162.771	7.97997e+06	228.722	4.92738e+06	167.364	7.23333e+06	249.376	1.16764e+07	281.075	1.14828e+07	396.466	1.26513e+07	260.667	1.83187e+07	692.282	1.52428e+07	521.625	1.4696e+07	401.731
orf19.2341	HNT1	9.67341e+06	192.897	8.24527e+06	241.372	8.58486e+06	252.189	6.22689e+06	178.475	7.3009e+06	247.982	4.83981e+06	166.857	1.145e+07	275.625	1.35349e+07	467.321	1.70813e+07	351.943	1.30497e+07	493.16	1.21926e+07	417.243	1.9367e+07	529.416
orf19.2342	SFT2	2.5029e+06	49.9103	1.96068e+06	57.3968	1.65654e+06	48.6625	1.47222e+06	42.1969	1.73993e+06	59.0983	1.45755e+06	50.2506	2.64826e+06	63.749	3.78141e+06	130.561	4.83371e+06	99.5937	3.21769e+06	121.6	3.48375e+06	119.217	5.40273e+06	147.689
orf19.2343	VPS23	63702	1.27028	103583	3.03228	58586.1	1.72103	47178.6	1.35223	96512.5	3.27814	45165.3	1.55712	39152	0.942466	84263.1	2.90935	51708.2	1.0654	40119.1	1.51614	61068.3	2.08982	85443.3	2.33568
orf19.2343.1	orf19.2343.1	1.63855e+06	32.6744	2.47618e+06	72.4877	2.00024e+06	58.759	996294	28.5558	2.23922e+06	76.0572	852173	29.3795	1.35736e+06	32.6744	2.81517e+06	97.1995	2.23882e+06	46.1286	1.42406e+06	53.8167	2.34288e+06	80.1758	3.49546e+06	95.552
orf19.2344	ASR1	160918	3.20887	120577	3.52976	92849.2	2.72754	201520	5.77597	160604	5.45508	117896	4.06457	351031	8.45002	345419	11.9263	555473	11.445	336813	12.7285	276619	9.46617	381505	10.4288
orf19.2346	orf19.2346	202080	4.02967	183538	5.3729	214077	6.28873	209824	6.01398	209415	7.11298	227569	7.84565	343679	8.27304	304155	10.5016	308182	6.34979	298889	11.2953	248890	8.51726	284775	7.7846
orf19.2347	MNN2	886513	17.678	801154	23.453	920694	27.0463	962659	27.5917	729211	24.7684	985507	33.9763	839670	20.2125	528730	18.2555	680472	14.0204	661347	24.993	477206	16.3305	409610	11.1971
orf19.2350	orf19.2350	288019	5.74338	169265	4.95508	208291	6.11877	193835	5.55569	170197	5.78092	268941	9.272	405450	9.76	347910	12.0123	347983	7.16984	418187	15.8037	336761	11.5243	447671	12.2375
orf19.2351	NIT3	2.11061e+06	42.0877	1.7928e+06	52.4824	1.64305e+06	48.2663	1.30103e+06	37.2901	1.36324e+06	46.3037	1.38102e+06	47.6121	3.46964e+06	83.5211	4.33064e+06	149.524	3.93721e+06	81.1224	3.4815e+06	131.569	3.35827e+06	114.923	3.75471e+06	102.639
orf19.2352	orf19.2352	1.40056e+06	27.9286	1.4921e+06	43.6799	1.38554e+06	40.7017	1.13605e+06	32.5614	1.44771e+06	49.1729	1.07884e+06	37.1941	1.2207e+06	29.3846	1.37627e+06	47.5184	1.66064e+06	34.2159	1.06651e+06	40.3046	1.24159e+06	42.4886	1.29284e+06	35.341
orf19.2356	CRZ2	5685.09	0.113366	15490.4	0.453465	10291.1	0.30231	26368.6	0.755776	40051.7	1.3604	36171	1.24703	9418.94	0.226733	10944.7	0.377888	1834.05	0.037789	8999.47	0.340099	15459.6	0.529043	5529.53	0.151155
orf19.236	RPL9B	1.77986e+08	3549.21	1.5652e+08	4581.96	1.91721e+08	5631.99	1.59301e+08	4565.9	1.64091e+08	5573.53	1.29049e+08	4449.11	1.39716e+08	3363.25	8.89307e+07	3070.51	1.41085e+08	2906.92	8.78593e+07	3320.29	9.76426e+07	3341.43	1.02048e+08	2789.58
orf19.2360	URA2	1.27627e+06	25.4501	1.23015e+06	36.0115	827578	24.3109	1.20536e+06	34.5479	1.15339e+06	39.176	1.25221e+06	43.1711	577100	13.892	281829	9.7307	535626	11.036	166425	6.28935	199507	6.82731	159461	4.35904
orf19.2361	SPT10	63641.3	1.26907	86702.9	2.53814	115202	3.38419	92981.9	2.66505	102125	3.46879	114112	3.93412	61506.4	1.48058	135997	4.69556	51327.8	1.05756	128728	4.86477	137213	4.69556	100587	2.74965
orf19.2362	orf19.2362	753383	15.0232	944927	27.6618	1.16894e+06	34.3388	1.27571e+06	36.5644	1.15373e+06	39.1876	986798	34.0208	330209	7.94879	250939	8.66418	212184	4.37184	237679	8.98214	199759	6.83596	212270	5.80262
orf19.2363	orf19.2363	546537	10.8985	688486	20.1547	716589	21.0505	593802	17.0196	1.11204e+06	37.7715	506655	17.4674	539574	12.9886	808586	27.9181	710098	14.6309	450360	17.0196	580233	19.8562	622606	17.0196
orf19.2364	MIS11	3.45422e+06	68.8806	2.90403e+06	85.0127	2.79057e+06	81.9758	3.41213e+06	97.7984	2.45333e+06	83.3298	3.50381e+06	120.797	3.83213e+06	92.247	2.70311e+06	93.3302	3.6632e+06	75.4766	1.66758e+06	63.0196	2.08178e+06	71.2404	1.53125e+06	41.8583
orf19.2365	POL2	82711.7	1.64935	77470.2	2.26786	53716.9	1.57799	81614.3	2.33923	94083	3.19562	84641.2	2.91809	54682.3	1.31631	40880.1	1.41147	48107.1	0.991199	34831.4	1.31631	38233.3	1.30838	30168.2	0.824677
orf19.2366	orf19.2366	1068.49	0.021307	727.839	0.021307	1450.62	0.042614	743.38	0.021307	0	0	1854.05	0.06392	1770.25	0.042614	0	0	1034.11	0.021307	1691.42	0.06392	0	0	0	0
orf19.2367	orf19.2367	263548	5.25542	258516	7.5678	264775	7.77802	183358	5.25542	272317	9.24953	237802	8.19845	410443	9.88018	365308	12.613	183649	3.7839	255880	9.66997	368575	12.613	369125	10.0904
orf19.2368	orf19.2368	208908	4.16584	189182	5.53812	185188	5.4401	222290	6.37128	310226	10.5371	173431	5.9792	189345	4.55792	200145	6.91039	164127	3.38168	190639	7.20445	201934	6.91039	186458	5.09703
orf19.2369	orf19.2369	437321	8.72061	487466	14.2701	461485	13.5566	482662	13.8341	578844	19.661	489798	16.8863	332632	8.00711	412154	14.2305	300122	6.18371	379703	14.3494	378773	12.962	390069	10.6629
orf19.2369.1	ATX1	2.11114e+07	420.983	1.58063e+07	462.713	1.54589e+07	454.122	1.03629e+07	297.02	1.77061e+07	601.405	8.29487e+06	285.974	1.34605e+07	324.022	2.18619e+07	754.824	1.61432e+07	332.614	8.8014e+06	332.614	1.54581e+07	528.991	1.62085e+07	443.076
orf19.2370	DSL1	223955	4.46588	200879	5.88054	169021	4.96517	204201	5.8528	179663	6.10245	276772	9.54201	277707	6.68495	286004	9.87487	223480	4.60457	512328	19.3614	338817	11.5946	358196	9.79165
orf19.2371	orf19.2371	1.85912e+07	370.726	9.74495e+06	285.274	1.04198e+07	306.092	5.6281e+06	161.313	3.43123e+06	116.545	4.60794e+06	158.863	1.18028e+07	284.117	4.19718e+06	144.916	6.4159e+06	132.193	3.15955e+06	119.403	3.24661e+06	111.102	2.459e+06	67.2192
orf19.2372	orf19.2372	828132	16.5138	381627	11.1718	301153	8.84667	237031	6.79379	156942	5.33069	245418	8.46105	603091	14.5176	241771	8.34763	407898	8.40434	213686	8.07542	231007	7.90529	160569	4.38931
orf19.2376	orf19.2376	0	0	12106.6	0.354409	9048.42	0.265806	3091.28	0.088602	13042.8	0.443011	2569.97	0.088602	14722.9	0.354409	35926.4	1.24043	38702.2	0.797419	25789.8	0.974624	12945.6	0.443011	29171	0.797419
orf19.2378	orf19.2378	5.68391e+06	113.343	5.43673e+06	159.155	5.00199e+06	146.938	3.81238e+06	109.271	5.44502e+06	184.946	3.03166e+06	104.52	4.32786e+06	104.18	4.1673e+06	143.884	5.92923e+06	122.166	2.70287e+06	102.144	3.67899e+06	125.899	6.69116e+06	182.909
orf19.2379	NOT4	249622	4.97771	312688	9.15363	324112	9.52112	297219	8.51889	294083	9.98882	344966	11.893	290053	6.98215	358970	12.3942	259425	5.34519	334154	12.628	377799	12.9287	321413	8.78615
orf19.238	CCP1	7.49059e+06	149.37	6.85511e+06	200.677	6.57572e+06	193.168	4.94549e+06	141.748	5.69046e+06	193.282	5.40334e+06	186.286	7.11723e+06	171.326	6.48102e+06	223.77	7.04526e+06	145.161	4.86464e+06	183.84	4.40143e+06	150.621	3.83078e+06	104.718
orf19.2381	orf19.2381	612747	12.2188	680636	19.9249	489207	14.371	433573	12.4271	488505	16.5925	455100	15.69	553738	13.3296	607244	20.9663	508792	10.4832	523566	19.7861	523410	17.9116	553652	15.1346
orf19.2382	orf19.2382	338797	6.75594	330789	9.68352	313031	9.19559	436065	12.4985	291172	9.88995	468129	16.1392	443592	10.6781	287528	9.92749	326073	6.71841	299442	11.3162	216066	7.39401	213505	5.83638
orf19.2383	YKU80	117996	2.35297	105026	3.07454	130293	3.82749	116026	3.32553	119152	4.0471	119209	4.10985	148576	3.57651	154470	5.33339	153789	3.16866	112903	4.26671	99928.3	3.41965	137721	3.76475
orf19.2384	orf19.2384	133175	2.65564	245128	7.17588	253894	7.4584	325274	9.323	362647	12.3177	247475	8.53195	115015	2.76865	132555	4.57674	137117	2.82515	128582	4.85926	92462.8	3.16417	107483	2.93816
orf19.2385	KTI12	814423	16.2404	1.38299e+06	40.4855	1.31006e+06	38.4844	1.18694e+06	34.0202	1.39136e+06	47.2588	928733	32.019	338928	8.15868	423554	14.6241	250287	5.1569	260697	9.852	220418	7.54293	273118	7.46597
orf19.2386	orf19.2386	464485	9.2623	855572	25.046	820428	24.1009	1.18381e+06	33.9303	1.55546e+06	52.8329	715511	24.668	302323	7.27752	443454	15.3111	155962	3.21345	282607	10.68	436372	14.9331	359576	9.82938
orf19.2387	orf19.2387	412237	8.22042	477829	13.988	568696	16.706	615244	17.6341	524050	17.7999	622057	21.446	521879	12.5627	346570	11.966	413451	8.51874	407856	15.4133	323516	11.0711	267978	7.32546
orf19.2389	orf19.2389	145618	2.90376	259115	7.58535	254181	7.46682	266716	7.64461	198896	6.7557	211424	7.28904	157555	3.79267	214544	7.40756	112170	2.31116	136426	5.15566	197414	6.7557	166925	4.56306
orf19.239	orf19.239	349734	6.97404	351946	10.3029	280954	8.2533	458325	13.1365	360026	12.2286	568558	19.6016	337716	8.1295	295612	10.2066	275057	5.66727	376365	14.2232	368598	12.6138	254620	6.96028
orf19.2391	orf19.2391	302927	6.04066	260440	7.62413	243565	7.15496	192340	5.51284	248637	8.4452	270475	9.3249	287486	6.92037	373690	12.9024	202094	4.16395	322792	12.1986	282773	9.67679	257450	7.03766
orf19.2392	orf19.2392	0	0	0	0	0	0	0	0	0	0	0	0	0	0	0	0	0	0	0	0	0	0	0	0
orf19.2393	orf19.2393	191664	3.82197	321262	9.40463	235359	6.9139	181291	5.19616	333777	11.3371	270296	9.31874	206939	4.98145	278604	9.61934	268866	5.53971	171588	6.48447	273565	9.36168	194798	5.325
orf19.2394	orf19.2394	2901	0.057849	0	0	9846.29	0.289245	8073.26	0.231396	5109.43	0.173547	8389.74	0.289245	12015.8	0.289245	6701.88	0.231396	8422.96	0.173547	15307.6	0.578489	13523.6	0.462791	23278.4	0.636338
orf19.2395	IME2	11294.9	0.225231	7693.88	0.225231	7667.17	0.225231	11787.2	0.337846	6631.06	0.225231	6532.97	0.225231	17153.7	0.412923	18482.7	0.638154	12753.3	0.262769	29799.5	1.12615	7678.59	0.262769	34330.6	0.938461
orf19.2396	IFR2	6.60044e+06	131.619	5.64211e+06	165.167	5.96473e+06	175.22	4.83478e+06	138.574	4.50825e+06	153.127	3.91604e+06	135.009	1.12463e+07	270.72	1.04409e+07	360.492	1.37292e+07	282.877	1.31534e+07	497.08	1.14001e+07	390.124	1.55543e+07	425.191
orf19.2397	orf19.2397	257404	5.13289	263678	7.71892	286772	8.4242	399178	11.4412	288394	9.79559	334134	11.5196	859433	20.6883	760337	26.2522	1.1296e+06	23.2743	1.02334e+06	38.673	843850	28.8774	1.10655e+06	30.2488
orf19.2397.3	orf19.2397.3	132188	2.63596	100764	2.94977	123915	3.64014	67880.5	1.94559	59128.3	2.00835	136532	4.70707	78216.6	1.88283	89069.1	3.07529	79197.5	1.63179	86358.4	3.26357	99035.5	3.38909	82652.7	2.2594
orf19.2398	orf19.2398	294681	5.87623	636532	18.6338	368486	10.8246	240087	6.88137	496246	16.8555	755785	26.0564	215203	5.18036	450114	15.5411	168867	3.47934	184136	6.95869	510623	17.474	220620	6.03087
orf19.2399	orf19.2399	19908.1	0.396988	89277.4	2.61351	33785.1	0.992471	32318.3	0.926306	53569.2	1.81953	37423.5	1.29021	23363.3	0.5624	110188	3.80447	28901.3	0.595483	50773.4	1.91878	81205.1	2.77892	76243.4	2.08419
orf19.24	RTA2	1.83596e+06	36.6109	2.0001e+06	58.551	2.13863e+06	62.8244	6.41279e+06	183.803	5.10788e+06	173.494	5.51791e+06	190.236	1.38912e+06	33.4388	1.29769e+06	44.8054	1.76833e+06	36.4346	1.81863e+06	68.728	1.73156e+06	59.2559	2.2386e+06	61.1944
orf19.240	orf19.240	5.74279e+06	114.517	5.98117e+06	175.093	6.44646e+06	189.371	6.85865e+06	196.583	7.14643e+06	242.736	5.86935e+06	202.352	4.70934e+06	113.363	4.47384e+06	154.468	4.718e+06	97.2097	5.6789e+06	214.611	5.49163e+06	187.929	5.69821e+06	155.766
orf19.2400	orf19.2400	36085.6	0.719584	56445.2	1.65238	44455	1.30591	37193.8	1.06605	63556.2	2.15875	55658.7	1.91889	24357.2	0.586327	64067.3	2.21205	34924.5	0.719584	38082.3	1.43917	45170.3	1.54577	22423.9	0.612979
orf19.2401	orf19.2401	56253.9	1.12176	59778.1	1.74995	44296.1	1.30124	48530.5	1.39098	40952.2	1.39098	68979.3	2.37813	108112	2.60248	96168.5	3.32041	54443.8	1.12176	92611.8	3.49989	89161.2	3.05119	93562.1	2.55761
orf19.2402	SSU72	880049	17.5491	1.06736e+06	31.2459	958017	28.1427	668277	19.1542	1.17195e+06	39.8064	906308	31.2459	582330	14.0178	911168	31.4599	779022	16.051	911753	34.4561	1.01312e+06	34.6701	1.11171e+06	30.3898
orf19.2404	orf19.2404	102991	2.05375	148470	4.34631	181285	5.32542	185801	5.32542	165927	5.63587	206418	7.11648	72420.2	1.7433	74698.8	2.57913	48679.6	1.00299	65087.5	2.45972	54431.6	1.8627	53289.8	1.45673
orf19.2406	orf19.2406	730244	14.5618	596158	17.4519	681120	20.0086	632157	18.1189	569441	19.3416	651295	22.4541	706517	17.0073	706674	24.3993	620426	12.7833	947133	35.7931	721114	24.6772	709584	19.3972
orf19.2407	DPS1-1	417189	8.31916	1.42432e+06	41.6956	990052	29.0838	718660	20.5982	1.89181e+06	64.2572	610014	21.0308	363566	8.75175	1.16714e+06	40.298	528124	10.8815	475494	17.9694	1.57432e+06	53.8749	807083	22.0624
orf19.2408	orf19.2408	336300	6.70615	421846	12.3491	406462	11.9402	296747	8.50536	370797	12.5945	291775	10.0592	319356	7.68754	222653	7.68754	202431	4.1709	253196	9.56853	234203	8.01467	191472	5.23407
orf19.2410	SYS3	24714.5	0.492832	53311.2	1.56063	32155.3	0.944594	16478.2	0.472297	55015.4	1.86865	19059.9	0.657109	27297.6	0.657109	103485	3.57303	36875.5	0.759782	54337.4	2.05347	150615	5.1542	96904.1	2.64897
orf19.2411	orf19.2411	201480	4.01772	239449	7.00964	194968	5.72739	119299	3.41934	218956	7.43706	163647	5.64191	159802	3.84675	396135	13.6773	277975	5.72739	316681	11.9677	439645	15.0451	397146	10.8564
orf19.2412	orf19.2412	698700	13.9328	732802	21.452	835655	24.5482	725301	20.7886	690174	23.4424	583743	20.1251	973847	23.4424	877523	30.2982	1.23436e+06	25.4328	1.15871e+06	43.7887	1.20204e+06	41.1348	1.83649e+06	50.2022
orf19.2414	orf19.2414	983405	19.6101	1.24179e+06	36.352	887802	26.0801	784252	22.4782	1.05846e+06	35.9518	1.19758e+06	41.2879	1.65422e+06	39.8205	2.18106e+06	75.3054	2.10747e+06	43.4223	1.55849e+06	58.8969	2.11675e+06	72.4372	1.72267e+06	47.0909
orf19.2415	orf19.2415	297118	5.92483	364043	10.657	437431	12.85	485912	13.9272	419095	14.235	554619	19.1211	319649	7.69459	266314	9.19503	293159	6.04025	315594	11.9266	302423	10.3492	240667	6.57887
orf19.2416.1	MLC1	1.62369e+07	323.78	1.31576e+07	385.174	1.44772e+07	425.283	9.24044e+06	264.849	1.22042e+07	414.527	8.43606e+06	290.841	1.81139e+07	436.038	2.05658e+07	710.074	2.68069e+07	552.33	2.33965e+07	884.176	2.24914e+07	769.677	3.61645e+07	988.592
orf19.2417	SMC5	35596.7	0.709834	33485.2	0.980247	21862.4	0.642231	25945	0.743636	32342.7	1.09855	20099	0.692933	14744	0.354917	29369.7	1.01405	22967.5	0.473223	29069.2	1.09855	40003.7	1.36897	31531.4	0.861941
orf19.2418	orf19.2418	736416	14.6849	862625	25.2525	705457	20.7235	641630	18.3904	779829	26.4877	601100	20.7235	684157	16.469	723434	24.978	719381	14.8221	650057	24.5663	689798	23.6056	863535	23.6056
orf19.2419	orf19.2419	931342	18.5719	935585	27.3883	1.0016e+06	29.4229	757169	21.702	787914	26.7623	850404	29.3185	715167	17.2155	593799	20.5021	511453	10.538	418273	15.807	393308	13.4594	463743	12.6769
orf19.242	SAP8	206903	4.12586	113439	3.32081	123322	3.62271	133416	3.82397	79992.6	2.71703	141565	4.88059	346974	8.35235	303113	10.4656	412701	8.5033	328859	12.4279	316116	10.8178	373647	10.214
orf19.242.2	orf19.242.2	4.71225e+07	939.67	3.79493e+07	1110.93	3.58998e+07	1054.59	3.43569e+07	984.738	4.07346e+07	1383.59	3.07853e+07	1061.35	1.37234e+08	3303.49	2.54534e+08	8788.28	2.04736e+08	4218.38	4.12328e+08	15582.3	4.60019e+08	15742.3	5.74068e+08	15692.7
orf19.2422	ARC1	867006	17.289	3.34155e+06	97.8206	2.12411e+06	62.3979	1.94911e+06	55.8653	3.24638e+06	110.266	1.58611e+06	54.6827	722898	17.4016	2.40419e+06	83.0095	737977	15.2053	946272	35.7606	1.65059e+06	56.4848	1.29788e+06	35.479
orf19.2423	ZCF11	117381	2.3407	114058	3.33894	137098	4.02738	126101	3.61432	95262.2	3.23568	132792	4.57814	97237.5	2.3407	84741.7	2.92588	63484.7	1.30804	101105	3.82085	69405.5	2.37512	60442.6	1.65226
orf19.2425	HGT18	753384	15.0232	373724	10.9404	426402	12.526	338832	9.71159	235739	8.00711	240300	8.28458	507181	12.2089	211243	7.2936	548299	11.2972	116428	4.39995	84558	2.89366	102955	2.81438
orf19.2426	orf19.2426	1.82111e+06	36.3148	1.67409e+06	49.0074	1.65928e+06	48.7429	1.34696e+06	38.6065	1.53366e+06	52.0924	1.23741e+06	42.6611	1.05455e+06	25.3851	1.06199e+06	36.6674	1.0481e+06	21.595	1.14053e+06	43.1018	1.05861e+06	36.2267	1.28009e+06	34.9927
orf19.2429	orf19.2429	0	0	0	0	1507.56	0.044286	3090.22	0.088572	0	0	0	0	3679.46	0.088572	8978.53	0.310002	10746.9	0.22143	22265.4	0.841433	16823.5	0.575717	25921	0.708575
orf19.243	OXR1	291464	5.81209	250789	7.34159	258249	7.58631	209184	5.99563	243163	8.25929	184555	6.36271	210948	5.07793	233897	8.07575	225669	4.64967	351302	13.276	332529	11.3795	382710	10.4618
orf19.2430	orf19.2430	0	0	0	0	0	0	0	0	2878.61	0.097775	0	0	0	0	0	0	0	0	10349	0.391099	2857.16	0.097775	3576.78	0.097775
orf19.2431	orf19.2431	129113	2.57464	87949.6	2.57464	75123.7	2.20683	38497.5	1.10342	86629.1	2.94244	96016	3.31025	855646	20.5971	1.64051e+06	56.642	856856	17.6547	3.32856e+06	125.789	2.601e+06	89.0089	2.73136e+06	74.6645
orf19.2432	HAC1	759070	15.1366	689422	20.1822	661940	19.4452	1.10764e+06	31.7472	1.16501e+06	39.5706	1.45856e+06	50.2853	2.19964e+06	52.9498	3.86021e+06	133.282	3.77778e+06	77.8373	7.55766e+06	285.611	8.43886e+06	288.786	6.89563e+06	188.499
orf19.2433	orf19.2433	378578	7.54922	499389	14.6191	485418	14.2596	342822	9.82597	483323	16.4166	330193	11.3837	328544	7.90871	569176	19.6519	517607	10.6648	767341	28.9986	738842	25.2839	1.11342e+06	30.4365
orf19.2434	NPL4	380595	7.58944	546952	16.0115	440403	12.9373	489361	14.0261	618473	21.0071	592605	20.4307	473587	11.4002	648306	22.3841	536203	11.0479	832118	31.4466	852486	29.1729	791905	21.6475
orf19.2435	MSI3	1.06573e+07	212.517	9.80649e+06	287.075	1.10981e+07	326.017	1.3667e+07	391.725	1.07843e+07	366.3	1.29896e+07	447.831	1.1987e+07	288.55	7.51522e+06	259.478	1.24777e+07	257.091	8.58852e+06	324.569	8.19842e+06	280.558	6.93542e+06	189.587
orf19.2436	orf19.2436	81603.5	1.62726	84093.2	2.46175	115049	3.37968	136840	3.9221	101959	3.46313	137363	4.73573	104866	2.52433	64652.6	2.23226	70877.4	1.46036	81150.3	3.06675	49989.9	1.7107	48080.3	1.31432
orf19.2437	ARC35	2.40589e+06	47.9759	2.12823e+06	62.3017	1.88842e+06	55.4741	1.73766e+06	49.8048	1.95448e+06	66.386	1.84954e+06	63.7647	2.22853e+06	53.6453	2.576e+06	88.9414	2.67168e+06	55.0474	2.82453e+06	106.742	2.93571e+06	100.463	3.15551e+06	86.2592
orf19.2438	orf19.2438	4.21465e+06	84.0444	4.74891e+06	139.02	5.53227e+06	162.516	4.77674e+06	136.911	6.22139e+06	211.316	4.4605e+06	153.78	4.58634e+06	110.402	3.85191e+06	132.995	4.34951e+06	89.6172	4.2685e+06	161.311	3.78072e+06	129.38	5.15722e+06	140.978
orf19.2439	orf19.2439	2.19591e+06	43.7887	3.12007e+06	91.337	2.7554e+06	80.9428	2.2222e+06	63.6927	4.16057e+06	141.318	1.92443e+06	66.3465	2.26006e+06	54.4041	3.75349e+06	129.597	3.11274e+06	64.135	2.62757e+06	99.2986	4.27175e+06	146.183	4.26356e+06	116.549
orf19.2439.1	orf19.2439.1	1.08901e+08	2171.59	8.36178e+07	2447.83	8.67437e+07	2548.18	6.47924e+07	1857.08	9.08909e+07	3087.2	5.83072e+07	2010.2	8.32499e+07	2003.99	7.97356e+07	2753.03	1.05849e+08	2180.91	5.51636e+07	2084.69	6.83556e+07	2339.2	1.07107e+08	2927.88
orf19.244	DCG1	434353	8.66142	306441	8.97076	382599	11.2392	287802	8.24898	212502	7.21785	272166	9.38321	492602	11.8579	821266	28.3559	670600	13.817	957698	36.1924	771360	26.3967	905287	24.7469
orf19.2440	orf19.2440	98006.6	1.95435	106817	3.12696	124187	3.64812	162131	4.64701	104208	3.53954	153056	5.27675	139823	3.36583	131446	4.53843	106446	2.19321	217202	8.20827	137063	4.69044	157286	4.29957
orf19.2442	orf19.2442	224791	4.48256	254047	7.43697	329461	9.67825	241700	6.92759	332929	11.3083	265949	9.16887	190447	4.58444	295063	10.1876	187891	3.8713	407063	15.3833	404874	13.8552	450945	12.327
orf19.2443	RGD1	304735	6.07672	295183	8.6412	311239	9.14295	321910	9.22657	218298	7.41471	313709	10.8154	326550	7.86071	321319	11.0942	244872	5.04535	446251	16.8643	313603	10.7318	308973	8.44608
orf19.2444	CHS7	2.81166e+06	56.0673	1.98221e+06	58.0272	1.85619e+06	54.5273	2.41528e+06	69.2266	1.87737e+06	63.7669	1.47197e+06	50.7475	3.09972e+06	74.6164	2.58684e+06	89.3157	4.28731e+06	88.3357	4.09152e+06	154.622	2.86155e+06	97.9252	4.49129e+06	122.774
orf19.2445	orf19.2445	19501.5	0.388879	8453.53	0.247469	4813.82	0.141411	7400.6	0.212116	7285.78	0.247469	4101.71	0.141411	10280.4	0.247469	4095.65	0.141411	15442.3	0.318174	14967.7	0.565643	14463	0.494937	12932.6	0.353527
orf19.2446	orf19.2446	655170	13.0647	510622	14.948	594993	17.4785	466087	13.359	505925	17.1843	529167	18.2436	902116	21.7157	1.05848e+06	36.546	1.10537e+06	22.775	854933	32.3088	861575	29.484	807318	22.0688
orf19.2447	orf19.2447	124718	2.487	102501	3.00062	157359	4.62258	174483	5.00104	126544	4.29819	171718	5.92015	203262	4.89291	183992	6.35267	188929	3.8927	256800	9.70472	131921	4.51445	136469	3.73051
orf19.2449	orf19.2449	1630.46	0.032513	0	0	1106.79	0.032513	0	0	1914.44	0.065026	943.06	0.032513	0	0	3766.67	0.130052	0	0	2581.01	0.097539	3800.35	0.130052	2378.76	0.065026
orf19.245	DDC1	16204.9	0.323141	15177.9	0.444319	23375.4	0.686675	23957.7	0.686675	42811.5	1.45413	22260.7	0.76746	28525.9	0.686675	36266.4	1.25217	15683.4	0.323141	66268.2	2.50434	54295.9	1.85806	44329	1.21178
orf19.2451	PGA45	1.6948e+06	33.796	1.91187e+06	55.9679	1.95066e+06	57.3026	4.10064e+06	117.533	2.96471e+06	100.699	3.11191e+06	107.286	770834	18.5555	625952	21.6122	514019	10.5909	1.54478e+06	58.3789	2.67465e+06	91.5291	1.32452e+06	36.2069
orf19.2452	orf19.2452	419066	8.3566	607649	17.7883	600548	17.6417	775779	22.2354	824410	28.0019	813632	28.0508	489258	11.7774	571815	19.7431	462505	9.52945	1.05649e+06	39.926	1.40662e+06	48.1359	922461	25.2164
orf19.2454	PHO87	1.28122e+06	25.5488	1.08367e+06	31.7233	867252	25.4764	1.23063e+06	35.2722	1.28848e+06	43.7644	1.53149e+06	52.7997	753702	18.1431	244383	8.43781	710074	14.6304	98701.3	3.73002	163497	5.59503	82135.5	2.24525
orf19.2455	orf19.2455	134624	2.68454	107534	3.14794	113688	3.3397	81396.8	2.33299	93149.7	3.16392	99651.2	3.43557	118159	2.84434	69421.4	2.39691	81432.6	1.67784	77801.9	2.94021	53232	1.82165	42672.6	1.1665
orf19.2457	orf19.2457	9565.48	0.190745	9308.37	0.272493	12058.9	0.354241	9507.12	0.272493	8022.53	0.272493	11065.4	0.38149	64523.5	1.55321	350413	12.0987	174573	3.59691	1.3426e+06	50.7382	1.16654e+06	39.9202	1.08854e+06	29.7563
orf19.2458	orf19.2458	191203	3.81278	121127	3.54589	140176	4.1178	114402	3.27899	72964.3	2.47831	162571	5.60479	148887	3.58401	136932	4.72785	107329	2.21141	185640	7.01551	135928	4.65159	145057	3.96529
orf19.2459	orf19.2459	9421.42	0.187873	20536.7	0.601192	19186.3	0.563618	26219	0.75149	29315.3	0.995724	39780.4	1.37147	32779.4	0.789065	49516	1.70964	27354.8	0.563618	78547.4	2.96839	110898	3.79502	74225.3	2.02902
orf19.246	orf19.246	18920.4	0.377292	23198.9	0.679126	22262.2	0.653973	22816.7	0.653973	34064.3	1.15703	18968.9	0.653973	47020.4	1.13188	61922.2	2.13799	45168.6	0.930654	127125	4.80419	77911.1	2.6662	72690.7	1.98707
orf19.2460	orf19.2460	18019.2	0.359321	28640.3	0.838415	22424.9	0.658755	18804.7	0.538981	10578.8	0.359321	22581.7	0.778528	39805.1	0.958189	34689.8	1.19774	23252.5	0.479094	14262.2	0.538981	21000	0.718641	30670.7	0.838415
orf19.2461	PRN4	467321	9.31886	592142	17.3344	468076	13.7502	495652	14.2064	562147	19.0939	565172	19.4849	546847	13.1637	821026	28.3476	711635	14.6625	794949	30.0419	936912	32.0621	798613	21.8309
orf19.2462	PRN3	210767	4.2029	262466	7.68342	194489	5.71332	171840	4.92527	203008	6.89538	186672	6.43569	248255	5.976	441264	15.2355	203985	4.2029	203314	7.68342	429857	14.7101	240234	6.56703
orf19.2463	PRN2	80163.1	1.59853	122317	3.58071	130599	3.83648	51310.1	1.47065	158131	5.37107	79750.4	2.74947	58437.5	1.40671	172229	5.94654	86893.6	1.79036	99826.3	3.77253	115846	3.96436	147362	4.0283
orf19.2465	POL32	411194	8.19963	397672	11.6414	465211	13.666	492693	14.1216	409796	13.9191	414010	14.2734	218676	5.26396	164187	5.66888	127741	2.63198	88396.4	3.34059	113888	3.89735	96282.5	2.63198
orf19.2467	PRN1	144198	2.87546	160923	4.71085	162447	4.77203	102457	2.93664	147699	5.01675	143740	4.95557	94036.9	2.26366	93913	3.24254	89079.7	1.8354	66375	2.50838	51845.9	1.77422	53713.7	1.46832
orf19.2468	orf19.2468	10706.9	0.213506	0	0	2422.68	0.071169	4966.07	0.142337	2095.29	0.071169	2064.3	0.071169	14782.5	0.355844	6183.75	0.213506	0	0	3766.44	0.142337	6239.04	0.213506	5206.96	0.142337
orf19.2469	RAD10	69241.3	1.38074	40734.4	1.19246	42729.4	1.25522	15327.9	0.439327	40650.7	1.38074	23665.5	0.815893	49537.2	1.19246	74527.2	2.5732	48736.9	1.00418	21589.6	0.815893	44015.8	1.50626	59693.6	1.63179
orf19.247	orf19.247	213288	4.25317	333502	9.76295	204013	5.9931	209096	5.9931	324429	11.0196	221498	7.63637	248966	5.9931	534730	18.4626	342477	7.05639	493661	18.6559	567758	19.4292	686004	18.7526
orf19.2471	GIM5	3.73396e+06	74.4589	4.00061e+06	117.114	4.19051e+06	123.1	3.36804e+06	96.5346	4.21357e+06	143.118	2.71323e+06	93.5413	3.02323e+06	72.7751	3.42988e+06	118.423	3.76817e+06	77.6393	3.46037e+06	130.771	2.96306e+06	101.399	3.81885e+06	104.392
orf19.2472	orf19.2472	486796	9.70719	431434	12.6298	412170	12.1079	418795	12.0035	439443	14.9261	381473	13.1517	364232	8.76779	362771	12.5254	349549	7.20211	237531	8.97654	298912	10.2291	351288	9.60281
orf19.2472.1	orf19.2472.1	3.56401e+07	710.699	2.61857e+07	766.562	2.70456e+07	794.493	1.88947e+07	541.559	2.96954e+07	1008.63	1.76887e+07	609.835	2.64941e+07	637.767	3.0696e+07	1059.84	4.30789e+07	887.598	2.17214e+07	820.873	2.42595e+07	830.183	4.33121e+07	1183.98
orf19.2473	orf19.2473	219570	4.37844	351381	10.2863	353224	10.3763	375625	10.7662	425568	14.4548	433190	14.9347	294013	7.07747	424733	14.6648	295468	6.08783	399952	15.1146	470596	16.1043	370807	10.1364
orf19.2474	PRC3	907477	18.096	565243	16.5469	623204	18.3072	632587	18.1312	407350	13.8361	563692	19.4338	1.28411e+06	30.9111	802482	27.7073	1.37209e+06	28.2706	722925	27.32	567892	19.4338	780472	21.335
orf19.2475	PGA26	6.67061e+06	133.019	4.47122e+06	130.89	5.52433e+06	162.283	3.13728e+06	89.9206	2.38107e+06	80.8753	2.54648e+06	87.7923	2.17719e+06	52.4094	824456	28.466	1.13625e+06	23.4113	260469	9.84338	629702	21.549	515803	14.1
orf19.2476	orf19.2476	65380.6	1.30375	77220.1	2.26054	63351.2	1.861	70798.6	2.02923	68719.9	2.33414	78682.3	2.71265	82988	1.99769	95923.7	3.31196	82157.7	1.69278	78735.8	2.9755	98010.4	3.35401	75002.2	2.05026
orf19.2478	orf19.2478	122617	2.44511	92805.6	2.71679	125777	3.69484	100474	2.8798	127977	4.34687	105595	3.6405	83517.2	2.01043	72391.1	2.49945	105486	2.17343	87705.7	3.31449	87328.6	2.98847	97397.4	2.66246
orf19.2478.1	orf19.2478.1	5.53572e+07	1103.88	7.08812e+07	2074.98	7.98348e+07	2345.23	5.36189e+07	1536.82	6.92507e+07	2352.17	5.45651e+07	1881.19	5.13773e+07	1236.75	4.42021e+07	1526.17	5.62286e+07	1158.53	2.47807e+07	936.487	4.40917e+07	1508.86	3.97702e+07	1087.16
orf19.2479	UGA4	74832.5	1.49224	67571.2	1.97808	86238.1	2.53333	61749.4	1.76986	50063.4	1.70046	47309.7	1.63105	64873.8	1.56164	61311.2	2.11689	72424.6	1.49224	35813.4	1.35342	30422.7	1.0411	66014.2	1.80456
orf19.248	APL5	112361	2.24059	180091	5.27199	126748	3.72334	109787	3.14672	206143	7.00186	150050	5.17314	110873	2.66894	162712	5.61796	118341	2.43829	166533	6.29343	261897	8.96238	203707	5.56854
orf19.2480.1	AUT7	866542	17.2797	1.01801e+06	29.8013	878076	25.7944	742677	21.2866	855266	29.05	602905	20.7857	1.10276e+06	26.5457	1.74802e+06	60.3538	1.54362e+06	31.8047	1.35848e+06	51.3383	1.72706e+06	59.1016	2.46436e+06	67.3659
orf19.2481	orf19.2481	0	0	0	0	0	0	0	0	0	0	2726.26	0.093991	3904.57	0.093991	5444.48	0.187981	9123.54	0.187981	9948.48	0.375963	8239.74	0.281972	13753.4	0.375963
orf19.2483	RIM1	2.26193e+07	451.051	1.53314e+07	448.81	1.59341e+07	468.08	1.20939e+07	346.635	1.48759e+07	505.275	9.50843e+06	327.813	1.37856e+07	331.846	1.45628e+07	502.811	1.97055e+07	406.013	1.20125e+07	453.964	1.37043e+07	468.976	1.92216e+07	525.442
orf19.2484	orf19.2484	2.39768e+06	47.8122	1.71128e+06	50.0959	2.03615e+06	59.8138	1.60372e+06	45.9658	1.23312e+06	41.8843	1.68702e+06	58.1618	2.19009e+06	52.7197	1.61276e+06	55.6837	1.89604e+06	39.0661	1.70747e+06	64.527	1.39574e+06	47.7636	1.13226e+06	30.9516
orf19.2485	orf19.2485	907178	18.09	806420	23.6071	701411	20.6046	1.07767e+06	30.8882	792996	26.9349	1.08499e+06	37.4061	919363	22.1309	564883	19.5037	845806	17.427	628318	23.7447	569569	19.4912	460399	12.5855
orf19.2487	orf19.2487	709032	14.1388	1.12495e+06	32.9318	1.08817e+06	31.9661	803484	23.0294	824212	27.9952	715508	24.6678	444003	10.688	591788	20.4327	405909	8.36335	355367	13.4297	585695	20.0431	409798	11.2022
orf19.2488	FAL1	508628	10.1426	664942	19.4655	706228	20.7461	784586	22.4878	737474	25.049	606213	20.8998	397935	9.57908	222543	7.68376	270992	5.58353	295495	11.1671	209564	7.17151	226742	6.19823
orf19.2489	orf19.2489	3.63796e+06	72.5446	2.69662e+06	78.9408	2.86722e+06	84.2275	3.50736e+06	100.528	2.65702e+06	90.2484	3.06071e+06	105.521	1.89997e+06	45.7361	896960	30.9693	1.55376e+06	32.0136	454649	17.1816	635584	21.7503	444093	12.1397
orf19.2492	STE3	12183.3	0.242948	14938.4	0.437307	23156.8	0.680255	45772.1	1.31192	24319.1	0.826024	19731.3	0.680255	20185.1	0.485896	14072.9	0.485896	14149.6	0.291538	38572.4	1.45769	11359	0.388717	15997.5	0.437307
orf19.2494	orf19.2494	176228	3.51416	213871	6.26086	231004	6.78596	186024	5.33183	141516	4.80672	202690	6.98792	206393	4.96829	225788	7.79578	135269	2.78709	245834	9.2903	210102	7.18989	137420	3.75651
orf19.2495	GSL1	62356.9	1.24346	42476.6	1.24346	50794.9	1.49215	48510.7	1.39041	34944.9	1.18694	58363.6	2.01214	82649.3	1.98954	58932.2	2.03475	85587.8	1.76345	76276.5	2.88257	55164.9	1.8878	65750.8	1.79736
orf19.2496	ATO2	2.80913e+06	56.0169	2.02506e+06	59.2817	1.96539e+06	57.7352	1.51076e+06	43.3014	2.02103e+06	68.6464	1.20864e+06	41.669	1.70603e+06	41.0676	878390	30.3282	2.72708e+06	56.1887	1.38907e+06	52.4943	1.43356e+06	49.0577	2.38549e+06	65.2098
orf19.2498	orf19.2498	196786	3.92412	237523	6.95326	229668	6.74673	242595	6.95326	190524	6.47135	304523	10.4987	311732	7.50401	414736	14.3196	212173	4.3716	490950	18.5535	533114	18.2437	375248	10.2578
orf19.2499	orf19.2499	261142	5.20744	234658	6.86938	273446	8.03275	249333	7.14637	290316	9.86089	241030	8.30974	197917	4.76425	218211	7.53416	115615	2.38212	203762	7.70036	216924	7.42336	216843	5.92761
orf19.25	orf19.25	556418	11.0955	794360	23.2541	768985	22.5897	669920	19.2012	778520	26.4432	543455	18.7362	356048	8.57079	280948	9.70028	325688	6.71047	172294	6.51115	190268	6.51115	223606	6.1125
orf19.250	SLC1	2.83456e+06	56.5239	2.32937e+06	68.19	2.78759e+06	81.8882	3.06711e+06	87.9094	2.61032e+06	88.662	2.42325e+06	83.544	2.57637e+06	62.0183	2.47635e+06	85.5009	2.38536e+06	49.148	3.08899e+06	116.736	2.8284e+06	96.7906	2.60465e+06	71.2006
orf19.2500	orf19.2500	297007	5.92261	365654	10.7042	362535	10.6498	381045	10.9215	356736	12.1169	321514	11.0845	279896	6.73764	352513	12.1712	313821	6.46597	365201	13.8013	330261	11.3019	329959	9.01975
orf19.2501	FLC1	494799	9.86679	478140	13.9971	416334	12.2302	706106	20.2384	516802	17.5537	596346	20.5596	448016	10.7846	342924	11.8402	380875	7.84754	493032	18.6322	379517	12.9875	359266	9.8209
orf19.2503	orf19.2503	14578.3	0.290707	14895.8	0.43606	21441.5	0.629865	18594.7	0.532963	11411.7	0.387609	18269.7	0.629865	22140.4	0.532963	21049.2	0.726767	21163.9	0.43606	29487.9	1.11438	21237.5	0.726767	42538.3	1.16283
orf19.2504	BMS1	85783.4	1.71061	134653	3.94183	124058	3.64434	102757	2.94522	219405	7.4523	75936.1	2.61797	27189	0.654493	30588.1	1.05611	32487.3	0.669368	17318.8	0.654493	26080.2	0.892491	15780.3	0.431371
orf19.2505	orf19.2505	0	0	0	0	0	0	0	0	0	0	0	0	0	0	0	0	23004.3	0.473981	25084.3	0.947962	0	0	0	0
orf19.2506	orf19.2506	24133.7	0.481251	37263	1.09084	26211.9	0.770002	15671.2	0.449168	45339.6	1.54	21403.8	0.737918	11995.3	0.288751	32522.9	1.12292	20242.9	0.417084	22073.2	0.834169	31876.2	1.09084	25820.7	0.705835
orf19.2507	ARP9	619648	12.3564	777323	22.7554	727425	21.3688	893516	25.61	816420	27.7305	811440	27.9752	470958	11.3369	513783	17.7394	372097	7.66668	566527	21.4096	674486	23.0816	472905	12.9273
orf19.2508	PRM9	3459.4	0.068984	5891.22	0.17246	0	0	1203.4	0.034492	3046.45	0.103476	3001.39	0.103476	4298.6	0.103476	1997.97	0.068984	3348.08	0.068984	1825.4	0.068984	2015.83	0.068984	6308.88	0.17246
orf19.2509	orf19.2509	0	0	0	0	0	0	0	0	0	0	0	0	0	0	0	0	0	0	0	0	0	0	0	0
orf19.2509.1	orf19.2509.1	466901	9.31046	530076	15.5174	211294	6.20698	595534	17.0692	274111	9.31046	405085	13.9657	1.16033e+06	27.9314	719087	24.8279	1.35563e+06	27.9314	1.14971e+06	43.4488	816206	27.9314	1.53267e+06	41.8971
orf19.251	orf19.251	1.98401e+06	39.5632	1.45121e+06	42.4826	1.37763e+06	40.4693	2.04768e+06	58.6905	1.99466e+06	67.7508	1.5914e+06	54.865	1.85347e+07	446.168	1.79402e+07	619.421	2.78987e+07	574.824	3.43904e+07	1299.65	2.36958e+07	810.895	3.46761e+07	947.907
orf19.2510	orf19.2510	122985	2.45244	116911	3.42244	94699	2.78188	141117	4.0447	86212.5	2.92829	182615	6.29583	174868	4.20942	165383	5.71017	132352	2.72697	187420	7.08281	160979	5.50885	139259	3.80678
orf19.2511.1	MRPL33	4.19241e+06	83.6009	6.96817e+06	203.986	7.05781e+06	207.33	7.44752e+06	213.461	1.15025e+07	390.695	4.59114e+06	158.284	5.04735e+06	121.5	7.07025e+06	244.115	4.97721e+06	102.55	5.48623e+06	207.33	7.75236e+06	265.293	8.72626e+06	238.541
orf19.2511.2	orf19.2511.2	6.33959e+06	126.418	7.04365e+06	206.196	8.02194e+06	235.652	6.16633e+06	176.739	7.11857e+06	241.789	5.30445e+06	182.876	6.42435e+06	154.647	6.07866e+06	209.878	5.59947e+06	115.371	5.55365e+06	209.878	5.12878e+06	175.512	6.55524e+06	179.194
orf19.2512	orf19.2512	1.10024e+06	21.94	1.20833e+06	35.3726	1.05171e+06	30.8951	1.02323e+06	29.3279	1.2787e+06	43.4322	792233	27.313	674273	16.2311	460373	15.8953	510689	10.5222	512434	19.3654	297666	10.1864	446346	12.2013
orf19.2513	orf19.2513	48612.4	0.969379	72492.8	2.12215	67781.8	1.99116	80439.3	2.30555	118787	4.03471	54715.1	1.88636	44623.5	1.07418	59946	2.06975	62306.9	1.28377	66554.1	2.51515	54357.3	1.86016	58463.8	1.59817
orf19.2514	orf19.2514	271379	5.41157	320964	9.39591	212559	6.24412	342341	9.81219	374672	12.7261	208713	7.1956	217396	5.23317	246297	8.5039	245329	5.05476	218730	8.26603	251975	8.62283	263228	7.1956
orf19.2515	orf19.2515	16698.2	0.332979	11374.6	0.332979	8501.3	0.249734	36304.5	1.04056	30635.3	1.04056	34407.6	1.18624	25936.2	0.624335	53042.1	1.83138	46462.5	0.957314	95820.3	3.62114	68719.9	2.35166	61666.1	1.68571
orf19.2516	orf19.2516	251510	5.01536	171325	5.01536	157339	4.622	229880	6.58881	220040	7.47387	114097	3.93362	249201	5.99876	230706	7.96557	233871	4.81868	273233	10.3257	201158	6.88383	190666	5.21204
orf19.2517	orf19.2517	7091.45	0.141411	3622.94	0.106058	4813.82	0.141411	1233.43	0.035353	3122.48	0.106058	4101.71	0.141411	11749	0.282821	11263.1	0.388879	10294.9	0.212116	6548.35	0.247469	5165.35	0.176763	9052.85	0.247469
orf19.2518	orf19.2518	634096	12.6445	871586	25.5148	914677	26.8696	1.08977e+06	31.2349	1.27857e+06	43.4278	831765	28.6759	903604	21.7516	1.95972e+06	67.6631	1.13971e+06	23.4826	2.137e+06	80.7592	2.64145e+06	90.3931	1.93008e+06	52.7607
orf19.2519	orf19.2519	185230	3.69367	171239	5.01285	125738	3.69367	142678	4.08943	167003	5.67243	160706	5.54051	153443	3.69367	240703	8.31077	140855	2.90217	153591	5.80435	146484	5.01285	173727	4.74901
orf19.252	orf19.252	1.71368e+07	341.725	1.46757e+07	429.617	1.44515e+07	424.526	1.29645e+07	371.588	1.51761e+07	515.472	1.15164e+07	397.039	1.99053e+07	479.162	1.53522e+07	530.064	2.72086e+07	560.605	1.11886e+07	422.83	1.43292e+07	490.36	1.86459e+07	509.703
orf19.2520	orf19.2520	303423	6.05056	473084	13.8491	327263	9.61368	201718	5.78165	716502	24.3367	159901	5.51274	245767	5.91611	297911	10.286	368706	7.59682	131643	4.97491	343794	11.765	319714	8.73971
orf19.2521	orf19.2521	261413	5.21284	199771	5.84809	217522	6.38993	271180	7.77255	183727	6.24046	296984	10.2388	212671	5.11942	143944	4.96995	209474	4.31601	133489	5.04468	116840	3.99838	113460	3.10155
orf19.2524	MGE1	6.55222e+06	130.658	6.42924e+06	188.21	6.55914e+06	192.681	6.13576e+06	175.863	7.62476e+06	258.983	5.74959e+06	198.223	7.6611e+06	184.418	6.25072e+06	215.819	8.50236e+06	175.183	3.39307e+06	128.227	4.59929e+06	157.392	3.95819e+06	108.201
orf19.2525	LYS12	2.39302e+06	47.7193	3.02328e+06	88.5036	2.48068e+06	72.8723	2.06816e+06	59.2776	3.24734e+06	110.299	1.74493e+06	60.1582	1.63024e+06	39.2432	3.06067e+06	105.676	1.93669e+06	39.9037	1.17824e+06	44.527	2.70204e+06	92.4664	1.49196e+06	40.7843
orf19.2527	orf19.2527	744154	14.8392	922087	26.9932	918885	26.9932	966430	27.6998	1.05545e+06	35.8496	785688	27.0874	234838	5.65302	240134	8.2911	196628	4.05133	137121	5.18194	148672	5.08772	132695	3.62736
orf19.2528	orf19.2528	71655.7	1.42889	98597.7	2.88635	108956	3.20071	79764.8	2.28622	114425	3.88657	89523	3.08639	77166.5	1.85755	62076.9	2.14333	49932	1.0288	50665.7	1.91471	58456.5	2.00044	40771.6	1.11453
orf19.2529	orf19.2529	494681	9.86444	290636	8.50808	298022	8.75469	412997	11.8373	511867	17.3861	300431	10.3577	548093	13.1937	774967	26.7573	508686	10.481	887489	33.5391	821532	28.1137	825465	22.5649
orf19.2529.1	orf19.2529.1	2.04424e+09	40764.1	1.47387e+09	43146	1.02675e+09	30161.8	4.12676e+08	11828.1	5.25105e+08	17835.7	1.06154e+09	36597.6	1.36148e+09	32773.5	1.41893e+09	48991.3	1.91754e+09	39509	2.41494e+08	9126.29	6.50519e+08	22261.4	5.27905e+08	14430.8
orf19.2530	orf19.2530	19667.9	0.392197	26794.9	0.784395	0	0	13683.5	0.392197	46187.1	1.56879	22751.9	0.784395	0	0	22718.3	0.784395	19035	0.392197	0	0	57303.6	1.96099	28694.6	0.784395
orf19.2531	CSP37	4.59723e+06	91.6733	3.28025e+06	96.0259	3.15488e+06	92.6777	2.348e+06	67.2985	2.28496e+06	77.6109	2.75034e+06	94.8206	4.01971e+06	96.7625	2.0694e+06	71.4503	3.81554e+06	78.6154	2.60299e+06	98.3697	1.7396e+06	59.5307	2.22183e+06	60.7361
orf19.2532	PRS	211505	4.21762	190955	5.59002	226755	6.66117	263936	7.56494	248344	8.43525	271856	9.3725	290624	6.9959	299569	10.3432	207948	4.28457	378213	14.2931	363871	12.452	402864	11.0127
orf19.2533.1	orf19.2533.1	8.19892e+06	163.495	1.01118e+07	296.011	8.8073e+06	258.723	6.80505e+06	195.046	1.42716e+07	484.748	5.55762e+06	191.604	1.30119e+07	313.221	3.02227e+07	1043.5	1.82925e+07	376.898	2.76123e+07	1043.5	4.6938e+07	1606.26	4.2622e+07	1165.12
orf19.2534	PIN4	86983.8	1.73454	102411	2.99798	78728.4	2.31272	127011	3.6404	72502.6	2.46262	167084	5.7604	121873	2.93373	114740	3.96161	66516.4	1.3705	156394	5.91029	116391	3.98303	115938	3.16929
orf19.2537	orf19.2537	0	0	0	0	25041.2	0.735611	12832.5	0.367805	0	0	10668.4	0.367805	0	0	0	0	0	0	0	0	0	0	0	0
orf19.2538	PTC2	580056	11.5669	656290	19.2122	725807	21.3213	778380	22.3099	930430	31.603	779979	26.8906	494202	11.8964	536398	18.5202	444634	9.16124	446469	16.8725	521935	17.8611	427960	11.6987
orf19.2539	orf19.2539	0	0	39326.2	1.15124	13063.2	0.383745	13388.6	0.383745	67787.6	2.30247	0	0	0	0	11114.4	0.383745	0	0	10154.4	0.383745	0	0	28076.2	0.767491
orf19.254	orf19.254	74472.5	1.48506	181644	5.31746	146768	4.31145	175495	5.03003	173477	5.89232	207038	7.13785	31841.1	0.76648	44398.9	1.53296	20925.3	0.431145	32958.4	1.24553	44795.9	1.53296	33296.6	0.910195
orf19.2540	SAS3	26573.6	0.529904	26758.8	0.783337	32155.9	0.944612	35368.4	1.01373	31202	1.05981	25394.3	0.875494	26798.8	0.645101	30695.1	1.05981	13418.4	0.276472	27434.3	1.03677	39048.6	1.33628	26127.4	0.714219
orf19.2541	orf19.2541	439936	8.77277	490534	14.3599	570581	16.7614	571115	16.3693	538205	18.2807	489018	16.8594	405158	9.75296	437195	15.095	401993	8.28267	453903	17.1535	342286	11.7134	371124	10.145
orf19.2542	orf19.2542	155544	3.10169	247226	7.23728	307159	9.02311	242667	6.95531	337598	11.4669	199017	6.86132	121042	2.91371	212335	7.33127	104921	2.16179	176585	6.67334	263672	9.02311	216616	5.92141
orf19.2544	orf19.2544	299656	5.97544	461491	13.5097	402403	11.821	344445	9.87247	497177	16.8871	271286	9.35287	226647	5.45584	252074	8.70336	252186	5.19604	206241	7.79406	208777	7.14455	280369	7.66416
orf19.2545	DOT6	246378	4.91303	247384	7.24193	275848	8.10331	280493	8.0395	298683	10.1451	239669	8.26282	241206	5.80631	173711	5.99772	190450	3.92404	245659	9.28371	182722	6.25295	178560	4.88112
orf19.2546	TRP2	1.61556e+06	32.2159	1.52946e+06	44.7733	1.73788e+06	51.0521	1.67295e+06	47.9501	1.31158e+06	44.5491	1.61956e+06	55.8359	2.09286e+06	50.3793	2.00901e+06	69.365	1.71231e+06	35.2805	1.98581e+06	75.0458	1.54426e+06	52.846	1.5873e+06	43.3905
orf19.2547	orf19.2547	84428.6	1.68359	83423.3	2.44213	87542.2	2.57164	132325	3.79271	118743	4.03322	89617.9	3.08967	68402.7	1.64659	41259.8	1.42458	55671.8	1.14706	44550.1	1.68359	36222.4	1.23957	39931.2	1.09156
orf19.2549	orf19.2549	1.71138e+06	34.1266	1.8442e+06	53.9871	1.89112e+06	55.5536	1.98312e+06	56.8403	1.9831e+06	67.358	2.09981e+06	72.3931	2.31943e+06	55.8333	3.12076e+06	107.75	2.14234e+06	44.1407	4.34789e+06	164.311	4.20312e+06	143.835	3.87826e+06	106.016
orf19.255	ZCF1	94002.7	1.87451	149160	4.3665	113358	3.33001	136956	3.92544	211661	7.18929	209170	7.21134	39393.5	0.948281	54291.1	1.87451	28898.9	0.595432	41432.2	1.56577	56065.4	1.91861	26622.4	0.72775
orf19.2551	MET6	1.85676e+07	370.256	9.509e+06	278.366	1.09801e+07	322.55	1.83605e+07	526.249	1.02493e+07	348.128	1.8639e+07	642.599	1.06618e+07	256.651	5.74209e+06	198.257	8.86658e+06	182.687	6.43202e+06	243.073	6.40529e+06	219.195	5.77311e+06	157.814
orf19.2552	orf19.2552	10168.5	0.202771	15832.4	0.463477	8874.78	0.260706	23245	0.666248	16203.8	0.550378	20165.2	0.695215	6016.8	0.144836	16779.5	0.579346	9841.34	0.202771	13797.2	0.521411	13543.6	0.463477	18014.5	0.492444
orf19.2553	orf19.2553	17768.8	0.354328	6051.92	0.177164	2010.3	0.059055	16483.1	0.472437	10431.8	0.354328	8564.6	0.295273	9813	0.236219	10262.3	0.354328	5732.35	0.118109	7813.32	0.295273	17256.8	0.590547	6480.98	0.177164
orf19.2555	URA5	6.97861e+06	139.161	5.84304e+06	171.049	6.76252e+06	198.656	6.56537e+06	188.177	6.96997e+06	236.742	5.20653e+06	179.5	5.02269e+06	120.906	4.65709e+06	160.795	5.69856e+06	117.413	4.36816e+06	165.077	4.12579e+06	141.189	5.0083e+06	136.907
orf19.2557	SEC65	1.21396e+06	24.2076	1.69018e+06	49.4783	1.68431e+06	49.4783	1.49229e+06	42.7721	1.86121e+06	63.2177	1.40906e+06	48.5787	958068	23.0626	1.09432e+06	37.7834	865295	17.8285	1.11233e+06	42.0361	1.20925e+06	41.3818	1.1608e+06	31.7315
orf19.2558	orf19.2558	320565	6.39238	320547	9.38369	361281	10.613	373140	10.6949	289538	9.83443	436202	15.0385	233210	5.61382	201757	6.96605	169046	3.48303	269991	10.2032	196376	6.7202	170887	4.67136
orf19.2559	CDC4	1.00594e+06	20.0594	700972	20.5202	710923	20.8841	748943	21.4662	656985	22.3152	740135	25.5169	1.50943e+06	36.3349	1.46474e+06	50.5729	1.97186e+06	40.6281	1.42552e+06	53.8717	1.34954e+06	46.1827	1.51642e+06	41.4528
orf19.2560	CDC60	2.24745e+06	44.8164	2.27074e+06	66.4735	2.11619e+06	62.1652	2.53634e+06	72.6966	1.88416e+06	63.9975	2.75068e+06	94.8325	2.66201e+06	64.08	1.95012e+06	67.3319	2.27207e+06	46.8137	1.68341e+06	63.6178	1.53922e+06	52.6737	1.33935e+06	36.6124
orf19.2563	orf19.2563	75411	1.50377	80135.3	2.34588	71666.6	2.10528	80447.3	2.30578	85003.8	2.88724	77349	2.66669	62469.7	1.50377	54587	1.88472	48656.3	1.00251	58361.2	2.20553	51559.7	1.76442	44742	1.22307
orf19.2564	orf19.2564	96934.4	1.93297	129419	3.78862	205299	6.03087	194228	5.56695	232189	7.88652	105406	3.63398	67451.6	1.6237	38069.3	1.31442	30020.9	0.61855	63424.7	2.39688	40669.1	1.39174	19799.2	0.541232
orf19.2565	orf19.2565	18554.7	0.369998	40926.8	1.19809	29988.7	0.880949	20285.6	0.581426	29567.3	1.00428	27085.7	0.933806	23421.7	0.563807	62766.3	2.16713	28219.1	0.581426	40561.3	1.53285	55604.7	1.90285	45117.4	1.23333
orf19.2568	IFU5	1.0854e+06	21.644	1.02823e+06	30.1003	1.16859e+06	34.3284	1.17311e+06	33.6237	743924	25.2681	1.00156e+06	34.5297	1.69372e+06	40.7713	1.68818e+06	58.2878	1.51464e+06	31.2076	3.47367e+06	131.273	2.29751e+06	78.6231	2.94615e+06	80.5358
orf19.257	orf19.257	473074	9.43356	504392	14.7656	558490	16.4062	271891	7.79294	833206	28.3007	333111	11.4843	221503	5.33201	201947	6.97263	378225	7.79294	238771	9.02341	155811	5.33201	450126	12.3046
orf19.2570	MCI4	2.43157e+06	48.4879	5.35687e+06	156.817	4.83907e+06	142.152	3.52372e+06	100.997	8.0221e+06	272.479	3.03925e+06	104.781	2.46628e+06	59.3682	6.24764e+06	215.712	2.62884e+06	54.1646	3.41731e+06	129.144	6.91865e+06	236.763	5.5463e+06	151.614
orf19.2571	SEC4	3.49673e+06	69.7282	3.11356e+06	91.1465	3.75895e+06	110.423	4.0228e+06	115.301	4.28793e+06	145.644	3.20634e+06	110.542	3.46017e+06	83.2931	5.13153e+06	177.176	4.44683e+06	91.6224	5.26767e+06	199.071	6.19621e+06	212.04	6.25073e+06	170.87
orf19.2573	FRS1	6.01132e+06	119.872	5.46234e+06	159.905	6.49964e+06	190.933	7.54637e+06	216.294	4.82889e+06	164.018	6.59599e+06	227.403	5.7803e+06	139.143	3.84425e+06	132.73	5.2001e+06	107.143	4.61439e+06	174.383	3.56345e+06	121.945	3.77611e+06	103.224
orf19.2574	orf19.2574	37601.9	0.749819	27690.6	0.810615	36562.7	1.07407	30403	0.871411	19689	0.668758	22924.6	0.79035	62298	1.49964	62216	2.14813	47211.1	0.972738	94379.8	3.56671	45598.7	1.56043	48187.4	1.31725
orf19.2575	orf19.2575	1.11358e+06	22.206	1.36494e+06	39.9573	1.5532e+06	45.6269	1.48593e+06	42.5896	1.61158e+06	54.7388	1.17074e+06	40.3623	524329	12.6216	430069	14.849	530686	10.9343	342916	12.9591	392495	13.4316	320983	8.7744
orf19.2579	orf19.2579	26645.8	0.531345	30777.3	0.900976	51117.4	1.50163	30628.5	0.877874	34687.6	1.1782	42885.6	1.47852	74856.7	1.80195	67578.9	2.3333	57183	1.1782	73968.3	2.79534	63457.6	2.17158	44790.9	1.2244
orf19.258	orf19.258	0	0	0	0	6260.69	0.183914	9624.98	0.275871	2707.33	0.091957	5334.55	0.183914	3820.08	0.091957	5326.67	0.183914	4463.07	0.091957	2433.31	0.091957	2687.15	0.091957	10091.9	0.275871
orf19.2580	HST2	74309	1.4818	72626.1	2.12606	87725.9	2.57704	83167.9	2.38376	56903.3	1.93278	102779	3.54343	66909.6	1.61065	76504.3	2.64146	71917.9	1.4818	98878.1	3.7367	97897.4	3.35015	73061.3	1.9972
orf19.2581	orf19.2581	71078.2	1.41737	63822.9	1.86835	74567	2.19048	78672.4	2.25491	66387.2	2.25491	69142.6	2.38376	66909.6	1.61065	78370.2	2.70589	87552.2	1.80393	69896.6	2.64146	67775.1	2.31933	49493.1	1.35294
orf19.2582	orf19.2582	311108	6.2038	344449	10.0834	336559	9.88675	384240	11.0131	343187	11.6567	390487	13.4624	304509	7.33014	253208	8.74253	215193	4.43384	234651	8.86768	267489	9.15373	196861	5.38139
orf19.2583	orf19.2583	3067.32	0.061165	5223.53	0.152914	3123.24	0.091748	4268.06	0.122331	900.393	0.030583	887.074	0.030583	5081.88	0.122331	3543.05	0.122331	2968.62	0.061165	1618.52	0.061165	1787.37	0.061165	5593.86	0.152914
orf19.2583.1	orf19.2583.1	6976.26	0.139114	4752.12	0.139114	0	0	0	0	4095.67	0.139114	0	0	0	0	0	0	0	0	0	0	0	0	10178.1	0.278227
orf19.2583.2	orf19.2583.2	205810	4.10405	28038.9	0.82081	111766	3.28324	0	0	0	0	23808.2	0.82081	34098.1	0.82081	0	0	0	0	0	0	0	0	30026.7	0.82081
orf19.2584	OPT9	147750	2.94629	45452.7	1.33058	58236.3	1.71075	23211.6	0.665292	19587	0.665292	8270.24	0.285125	15792.9	0.380167	8258.03	0.285125	13838.3	0.285125	5029.86	0.190083	11109.2	0.380167	10430.4	0.285125
orf19.2585	orf19.2585	6615.36	0.131917	0	0	0	0	0	0	0	0	0	0	0	0	0	0	0	0	3490.7	0.131917	0	0	0	0
orf19.2587	HNM3	11871.6	0.236731	9434.52	0.276186	8058.65	0.236731	12389.1	0.355096	12777.7	0.434007	11444.2	0.394552	21307.6	0.512917	12570.1	0.434007	15319.4	0.315641	12528.4	0.473462	14988.4	0.512917	20206.8	0.552372
orf19.259	orf19.259	55638.4	1.10949	60008.4	1.75669	78684.3	2.31143	64515.5	1.84914	136103	4.62286	32181.4	1.10949	19204.3	0.462286	50878.6	1.75669	13462	0.277371	19572.3	0.739657	43228.3	1.47931	27058	0.739657
orf19.2590	orf19.2590	17654.2	0.352042	36077.3	1.05613	3994.67	0.117347	4094.18	0.117347	13819.4	0.46939	0	0	63373.1	1.52552	217518	7.51024	187947	3.87247	263939	9.97453	188601	6.45411	510841	13.9643
orf19.2591	orf19.2591	0	0	1587.24	0.046465	3163.45	0.092929	1621.13	0.046465	4103.93	0.139394	1347.74	0.046465	9651.2	0.232324	13457.5	0.464647	6765.39	0.139394	23360.8	0.88283	13577.8	0.464647	40794.3	1.11515
orf19.2593	BIO2	116681	2.32673	100297	2.93611	147095	4.32106	83110.9	2.38212	55453.7	1.88354	48205.9	1.66195	280765	6.75859	677095	23.3781	352221	7.25717	781331	29.5273	539073	18.4476	782255	21.3837
orf19.2594	orf19.2594	2.10308e+06	41.9375	2.79504e+06	81.8221	3.23209e+06	94.9459	3.0696e+06	87.9807	2.95937e+06	100.518	2.55619e+06	88.1274	980731	23.6082	830279	28.6671	736589	15.1767	960336	36.2921	863413	29.5469	839490	22.9483
orf19.2597	MRS2	185020	3.68948	183979	5.3858	210769	6.19155	205662	5.89469	171050	5.80988	177130	6.10673	155030	3.73189	131423	4.53764	164659	3.39263	180669	6.82767	130120	4.45283	116352	3.18059
orf19.2598	VMA4	6.34816e+06	126.589	6.29815e+06	184.372	6.93196e+06	203.633	5.57395e+06	159.761	5.9133e+06	200.851	4.0908e+06	141.034	5.80996e+06	139.857	7.43501e+06	256.708	6.19063e+06	127.552	7.866e+06	297.264	7.02932e+06	240.55	7.43753e+06	203.312
orf19.2599	CRC1	4.19832e+06	83.7188	3.58818e+06	105.04	3.77319e+06	110.841	3.13696e+06	89.9114	3.32099e+06	112.801	2.70799e+06	93.3605	4.80972e+06	115.78	4.82449e+06	166.575	7.9134e+06	163.048	3.82286e+06	144.47	4.00864e+06	137.18	5.98752e+06	163.675
orf19.26	orf19.26	720247	14.3624	584495	17.1105	654832	19.2363	714561	20.4807	595345	20.2215	696326	24.0065	818503	19.703	883013	30.4878	702104	14.4661	943949	35.6728	790909	27.0657	764397	20.8955
orf19.260	SLD1	1.24199e+06	24.7664	573003	16.7741	537424	15.7874	928347	26.6083	659434	22.3983	850974	29.3382	770611	18.5502	389613	13.4522	549130	11.3143	350740	13.2548	346002	11.8405	308016	8.41993
orf19.2600	SPC98	167446	3.33905	159363	4.6652	158004	4.64152	191684	5.49404	140835	4.7836	198511	6.84387	113133	2.72334	144034	4.97305	102292	2.10763	177965	6.72546	140478	4.80728	143806	3.93108
orf19.2601	HEM1	1.70205e+06	33.9405	1.40251e+06	41.0571	1.54556e+06	45.4023	1.97679e+06	56.6588	1.40117e+06	47.592	1.8429e+06	63.5359	2.89383e+06	69.6602	2.06017e+06	71.1314	2.81299e+06	57.9589	1.50017e+06	56.693	1.66367e+06	56.9325	1.71972e+06	47.0104
orf19.2602	OPT1	565669	11.28	364233	10.6626	535156	15.7208	130908	3.75208	49639.7	1.68606	148783	5.12943	299900	7.2192	56398.9	1.94728	110646	2.27975	23878.7	0.9024	24981.9	0.854905	23455.5	0.641179
orf19.2604	orf19.2604	61336.4	1.22311	140170	4.10334	220270	6.47065	199602	5.721	241614	8.20667	191119	6.58901	34420	0.828558	60564.9	2.09112	15319.4	0.315641	63686.2	2.40676	87624.3	2.99859	47630.2	1.30202
orf19.2605	orf19.2605	192985	3.84832	269444	7.88769	276870	8.13333	336140	9.63445	250705	8.51544	381577	13.1553	428580	10.3168	562035	19.4054	260956	5.37673	931652	35.208	782399	26.7745	596062	16.294
orf19.2606	HDA1	155839	3.10758	195628	5.72683	238019	6.99206	295836	8.47926	228074	7.74676	269769	9.30055	173357	4.17304	217296	7.50259	122814	2.53046	207339	7.83554	195888	6.7035	159153	4.35061
orf19.2607	orf19.2607	334084	6.66197	290519	8.50464	342587	10.0638	267050	7.65418	290032	9.85121	275463	9.49685	624164	15.0249	876484	30.2624	632909	13.0405	701388	26.5061	786984	26.9314	723343	19.7733
orf19.2608	ADH5	944882	18.8419	686836	20.1064	284112	8.34607	79415.3	2.2762	223380	7.58734	306272	10.559	1.22138e+06	29.4009	1.90268e+06	65.6937	1.18452e+06	24.4059	532043	20.1064	1.35801e+06	46.4725	703148	19.2213
orf19.2609	CET1	711576	14.1895	662956	19.4074	713047	20.9465	632582	18.1311	555904	18.8818	645675	22.2603	614413	14.7902	553395	19.1071	522886	10.7735	400307	15.128	381736	13.0634	322708	8.82154
orf19.261	orf19.261	1.02196e+06	20.3789	801350	23.4587	778492	22.869	1.09966e+06	31.5186	847883	28.7992	899962	31.0271	978606	23.557	769579	26.5713	1.01611e+06	20.9359	1.03689e+06	39.1852	856883	29.3234	883332	24.1468
orf19.2610	orf19.2610	1.22457e+06	24.4191	829102	24.2711	1.05797e+06	31.0789	743537	21.3112	928072	31.5229	708294	24.4191	965237	23.2352	758684	26.1951	1.20671e+06	24.8631	724485	27.379	748169	25.6031	931193	25.4551
orf19.2611	MCM6	399582	7.96807	474367	13.8866	510452	14.995	721636	20.6835	474721	16.1244	690932	23.8206	490868	11.8162	403407	13.9284	437476	9.01375	555615	20.9972	410070	14.033	380998	10.415
orf19.2612	orf19.2612	135195	2.69592	203239	5.94962	136077	3.9974	120006	3.43962	150531	5.11295	118644	4.09036	96546.6	2.32407	115776	3.9974	85725.7	1.76629	115616	4.36925	203741	6.97221	166636	4.55518
orf19.2613	ECM4	1.25225e+06	24.9711	961814	28.1561	1.10593e+06	32.4879	797882	22.8689	680790	23.1237	803754	27.7102	2.64365e+06	63.638	2.84312e+06	98.1643	2.78873e+06	57.4589	3.53814e+06	133.71	2.94672e+06	100.84	3.02709e+06	82.7485
orf19.2614	RSR1	1.34804e+06	26.8813	902213	26.4114	1.55819e+06	45.7735	1.02314e+06	29.3251	841229	28.5732	1.05234e+06	36.2804	1.38612e+06	33.3667	1.7994e+06	62.1279	1.26361e+06	26.0354	3.23325e+06	122.188	2.15332e+06	73.6887	2.49968e+06	68.3312
orf19.2615	MDL1	361499	7.20865	355273	10.4003	292223	8.58435	311982	8.94203	263264	8.94203	379877	13.0966	457194	11.0056	494066	17.0586	412629	8.5018	716406	27.0737	595769	20.3878	522378	14.2797
orf19.2616	UGT51C1	62499.8	1.24631	51811.7	1.51673	44027.1	1.29334	34868.4	0.999399	25615.8	0.870065	48086.4	1.65783	60566.1	1.45795	67766.4	2.33977	59347.4	1.22279	56002.1	2.11637	48101.1	1.64607	43011.5	1.17576
orf19.2618	MET2	1.92513e+06	38.389	1.24852e+06	36.5491	1.51841e+06	44.6048	1.28906e+06	36.9469	1.11265e+06	37.7923	1.39909e+06	48.2349	2.74331e+06	66.037	2.24243e+06	77.4244	2.62342e+06	54.0529	1.7869e+06	67.5288	1.79894e+06	61.5616	1.52076e+06	41.5715
orf19.2619	PHO113	73405.4	1.46378	107359	3.14282	64484.6	1.8943	64588.9	1.85125	45630.4	1.54988	166085	5.72595	62596.8	1.50683	51123.5	1.76514	41790.2	0.861045	11392.2	0.430523	32709.7	1.11936	20474.1	0.559679
orf19.262	SMC3	102750	2.04895	97293.9	2.84818	95472.1	2.80459	134354	3.85086	87276.5	2.96443	107903	3.72008	63385.3	1.52581	50925.8	1.75832	38085	0.784703	46142.9	1.74378	50531.9	1.72925	41995.6	1.14799
orf19.2620	orf19.2620	0	0	0	0	0	0	0	0	0	0	0	0	0	0	0	0	0	0	0	0	0	0	0	0
orf19.2621	orf19.2621	691408	13.7874	1.07222e+06	31.3883	1.28819e+06	37.8419	941597	26.988	1.45957e+06	49.5759	570088	19.6543	536197	12.9073	1.18097e+06	40.7754	569498	11.7339	558892	21.1211	702918	24.0546	1.04093e+06	28.4548
orf19.2622	YPT31	2.38356e+06	47.5305	2.08111e+06	60.9225	2.51856e+06	73.9851	2.38598e+06	68.3869	2.30425e+06	78.2662	1.98361e+06	68.3869	3.49302e+06	84.084	3.72609e+06	128.651	3.55885e+06	73.3265	7.26167e+06	274.426	5.25419e+06	179.804	5.70214e+06	155.874
orf19.2623	ECM22	233324	4.65272	206545	6.0464	160575	4.71705	237886	6.81828	198213	6.73251	245656	8.46924	184377	4.43831	137240	4.73849	176907	3.64499	119713	4.52408	122804	4.20246	96475.6	2.63726
orf19.2624	orf19.2624	0	0	2151.34	0.062978	1071.93	0.031489	0	0	0	0	913.364	0.031489	2616.24	0.062978	912.014	0.031489	0	0	2499.73	0.094467	920.17	0.031489	5759.64	0.157446
orf19.2625	orf19.2625	0	0	0	0	0	0	0	0	0	0	0	0	0	0	0	0	0	0	0	0	14211.5	0.486333	0	0
orf19.2629	orf19.2629	109293	2.17942	97959	2.86765	76142.7	2.23677	79182.9	2.26954	89010.3	3.02332	67017.8	2.31051	147038	3.5395	199333	6.88236	139975	2.88404	170626	6.44812	214283	7.33299	166048	4.53908
orf19.263.1	orf19.263.1	1.20048e+08	2393.88	9.60605e+07	2812.08	1.05939e+08	3112.05	1.56164e+08	4475.97	1.46135e+08	4963.62	1.07026e+08	3689.83	2.13074e+08	5129.12	2.32311e+08	8020.99	3.41169e+08	7029.45	3.08555e+08	11660.6	3.12589e+08	10697.1	4.56621e+08	12482.2
orf19.2630	RAD59	743729	14.8307	683344	20.0042	528339	15.5205	501390	14.3708	619411	21.0389	433509	14.9457	649529	15.6355	1.36853e+06	47.2513	1.05459e+06	21.7287	1.43895e+06	54.3792	1.45468e+06	49.7806	1.84209e+06	50.3554
orf19.2631	orf19.2631	647845	12.9187	1.05558e+06	30.901	826502	24.2793	736108	21.0983	1.12765e+06	38.3016	670345	23.1108	374859	9.0236	449370	15.5154	441104	9.08852	219880	8.3095	326288	11.1659	268354	7.33573
orf19.2633	HGT14	48727.3	0.971671	80767.9	2.3644	73872.1	2.17007	80232.4	2.29962	78192.9	2.6559	63883.7	2.20246	76693.9	1.84617	46903.9	1.61945	80170.9	1.65184	67707.5	2.55873	49216.3	1.68423	67536.4	1.84617
orf19.2633.1	orf19.2633.1	403958	8.05532	550340	16.1106	685536	20.1383	772875	22.1521	889344	30.2075	292063	10.0692	501952	12.083	641589	22.1521	684179	14.0968	532886	20.1383	470782	16.1106	736695	20.1383
orf19.2637	orf19.2637	1.99964e+06	39.8749	976944	28.5991	1.12151e+06	32.9456	1.27693e+06	36.5992	1.03116e+06	35.0244	1.00494e+06	34.6464	1.22732e+06	29.544	1.03083e+06	35.5913	1.80383e+06	37.1662	1.2585e+06	47.5601	1.05661e+06	36.1583	1.64074e+06	44.8514
orf19.2638	orf19.2638	8202.43	0.163565	5587.37	0.163565	2783.98	0.081782	2853.34	0.081782	12038.8	0.408911	0	0	10192.2	0.245347	37898.4	1.30852	15877	0.327129	62758	2.37169	47796.6	1.63565	107703	2.94416
orf19.2639	orf19.2639	2.33524e+06	46.567	3.29665e+06	96.5061	3.64597e+06	107.104	4.55475e+06	130.548	5.26649e+06	178.882	3.3628e+06	115.936	2.54152e+06	61.1794	1.92075e+06	66.3178	2.0185e+06	41.5892	1.84834e+06	69.8505	1.90039e+06	65.0332	1.79162e+06	48.9756
orf19.2639.1	orf19.2639.1	1.87324e+06	37.3542	2.00221e+06	58.6127	2.33642e+06	68.6346	1.83305e+06	52.5389	3.17408e+06	107.811	1.56797e+06	54.0573	1.18591e+06	28.5471	1.89989e+06	65.5977	1.31182e+06	27.0287	1.16524e+06	44.0355	1.33117e+06	45.5539	1.87753e+06	51.3241
orf19.264	orf19.264	193719	3.86294	225997	6.61584	234281	6.88225	218430	6.26063	287592	9.76836	365763	12.6101	171542	4.12935	267487	9.23554	150850	3.10811	269058	10.168	341241	11.6776	292372	7.99229
orf19.2640	FUR1	4.30018e+06	85.7499	4.34571e+06	127.216	4.16185e+06	122.258	3.15688e+06	90.4825	4.26624e+06	144.907	2.38265e+06	82.1441	2.06899e+06	49.8048	1.81127e+06	62.5377	2.4774e+06	51.0443	1.13304e+06	42.8186	1.59368e+06	54.5374	1.47157e+06	40.227
orf19.2641	ARP1	265436	5.29307	234385	6.86138	268607	7.89059	254779	7.30247	284253	9.65494	289999	9.99801	240244	5.78316	315121	10.8802	292575	6.02821	508371	19.2119	432512	14.801	432081	11.8114
orf19.2642	orf19.2642	410380	8.18339	385772	11.2931	378861	11.1294	296934	8.51073	337300	11.4567	265849	9.1654	203973	4.91003	331820	11.4567	333627	6.87405	515373	19.4765	511746	17.5125	664586	18.1671
orf19.2643	RPO26	3.01661e+06	60.1543	4.39406e+06	128.632	4.34661e+06	127.686	3.39231e+06	97.2305	5.49683e+06	186.705	2.58979e+06	89.2856	1.94885e+06	46.9128	2.32298e+06	80.2057	2.22179e+06	45.7778	1.81701e+06	68.6667	2.52064e+06	86.2589	2.13135e+06	58.2626
orf19.2644	QCR2	2.82617e+07	563.566	2.48511e+07	727.49	3.02921e+07	889.862	3.25485e+07	932.906	2.58398e+07	877.674	2.82808e+07	975.009	3.03388e+07	730.315	2.30084e+07	794.411	2.88472e+07	594.368	1.92328e+07	726.825	2.23901e+07	766.213	2.46208e+07	673.033
orf19.2645	orf19.2645	0	0	0	0	0	0	0	0	12649.4	0.429649	0	0	0	0	0	0	0	0	0	0	0	0	0	0
orf19.2646	ZCF13	76190.7	1.51932	54371.3	1.59167	55660.3	1.63508	63609.7	1.82318	70290.9	2.3875	61276.7	2.11258	49290.3	1.18651	54480.9	1.88106	70929.9	1.46144	57433.1	2.17046	61310.5	2.09811	66695.3	1.82318
orf19.2647	ZCF14	68442.6	1.36481	56702.5	1.65991	71573.7	2.10255	88800.2	2.54519	57557.6	1.955	79174.7	2.72963	72020.7	1.73368	53417.4	1.84434	51918	1.06972	81014.2	3.06161	47427.6	1.62302	62071.8	1.6968
orf19.2649	PCL1	30659.1	0.611373	68349.3	2.00086	107844	3.16802	157070	4.50193	124361	4.22403	67708.9	2.33433	36942.1	0.88927	3219.47	0.111159	32370	0.666952	13236.3	0.500214	11368.9	0.389056	20331.9	0.555794
orf19.265	orf19.265	1969.45	0.039273	0	0	0	0	0	0	1156.24	0.039273	1139.14	0.039273	0	0	1137.45	0.039273	0	0	5196.06	0.196364	1147.62	0.039273	2873.34	0.078546
orf19.2650	orf19.2650	125825	2.50907	107345	3.14242	101997	2.99627	146183	4.1899	124073	4.21426	164632	5.67585	178105	4.28734	129112	4.45786	91036.2	1.87571	168884	6.38229	133114	4.5553	90003.9	2.46035
orf19.2650.1	orf19.2650.1	316450	6.31032	940628	27.536	429624	12.6206	740550	21.2256	2.06051e+06	69.9872	582385	20.0783	691106	16.6363	1.09659e+06	37.8619	1.47565e+06	30.4043	728638	27.536	905232	30.9779	818443	22.373
orf19.2651	CAM1-1	1.7437e+07	347.712	1.54988e+07	453.712	1.47838e+07	434.29	1.1496e+07	329.498	1.47902e+07	502.363	1.06518e+07	367.23	9.30865e+06	224.078	4.73801e+06	163.589	1.02119e+07	210.405	2.68216e+06	101.362	3.79494e+06	129.867	3.58781e+06	98.0763
orf19.2652	TEF4	196472	3.91785	202663	5.93275	163854	4.81336	542861	15.5595	556958	18.9176	324686	11.1939	69752.4	1.67908	58357.1	2.0149	135821	2.79847	65165	2.46265	75234.2	2.57459	77803.4	2.12683
orf19.2653	orf19.2653	137118	2.73427	123971	3.62912	112822	3.31426	148010	4.24226	120994	4.10969	150447	5.18682	201015	4.83882	155985	5.38568	232436	4.78911	234158	8.84908	223237	7.63938	246121	6.72795
orf19.2654	RMS1	219780	4.38263	250316	7.32775	322252	9.46648	425694	12.2012	379864	12.9025	342719	11.8156	117977	2.83994	111701	3.85671	81679.7	1.68293	83498.5	3.15549	90160.1	3.08537	55151.6	1.50762
orf19.2655	BUB3	1.47721e+06	29.4571	1.15814e+06	33.9034	724636	21.2869	432426	12.3942	463080	15.729	1.27841e+06	44.0744	916625	22.065	743698	25.6777	480156	9.89313	417680	15.7845	535963	18.3412	294813	8.05901
orf19.2657	orf19.2657	2664.65	0.053136	2722.68	0.079704	3617.64	0.106272	3707.76	0.106272	4693.15	0.159408	5394.35	0.185976	1103.69	0.026568	769.483	0.026568	2578.91	0.053136	1406.05	0.053136	0	0	0	0
orf19.2660	EAF3	288061	5.74421	298181	8.72895	318234	9.34843	247568	7.09579	323311	10.9816	264624	9.12316	184818	4.44895	195728	6.7579	139396	2.87211	207137	7.8279	184313	6.30737	193653	5.29369
orf19.2661	TLO34	2.64605e+06	52.7648	2.16998e+06	63.524	2.00892e+06	59.0141	1.29472e+06	37.1093	1.92523e+06	65.3923	1.27073e+06	43.8096	1.67274e+06	40.2662	1.62152e+06	55.9861	2.65784e+06	54.762	1.10471e+06	41.748	1.61154e+06	55.1486	2.33325e+06	63.7817
orf19.2662	orf19.2662	0	0	0	0	0	0	0	0	0	0	0	0	0	0	0	0	0	0	0	0	0	0	0	0
orf19.2663	orf19.2663	324928	6.4794	258413	7.56478	255276	7.499	290324	8.32126	233368	7.92657	295742	10.196	474117	11.413	459152	15.8531	603405	12.4326	630984	23.8455	456530	15.6229	551060	15.0638
orf19.2664	orf19.2664	478590	9.54357	437005	12.7929	509228	14.9591	790000	22.643	382654	12.9972	864241	29.7956	729248	17.5544	522632	18.0449	466166	9.60488	918213	34.7002	607327	20.7833	562930	15.3882
orf19.2665	MSN5	99881.3	1.99173	139033	4.07006	91384.4	2.68451	93157.4	2.67008	155096	5.26799	168291	5.802	103126	2.48245	277981	9.59784	141498	2.91543	150855	5.70097	306193	10.4782	149418	4.0845
orf19.2667	RPF1	711457	14.1872	1.49957e+06	43.8985	1.72952e+06	50.8064	1.70004e+06	48.7266	2.05126e+06	69.6731	1.44997e+06	49.9893	361024	8.69056	492650	17.0097	255958	5.27376	306618	11.5874	568684	19.4609	350523	9.5819
orf19.2668	RHD2	1.74898e+06	34.8763	1.73091e+06	50.6708	2.21148e+06	64.9643	2.03467e+06	58.3178	1.67487e+06	56.8885	1.66667e+06	57.4602	570033	13.7218	310487	10.7202	402363	8.29028	308255	11.6493	265230	9.07643	358176	9.79111
orf19.2669	orf19.2669	130361	2.59952	134252	3.93008	101492	2.98144	168926	4.84176	140008	4.75552	179033	6.17232	45550.1	1.09648	27832.2	0.960961	45443.6	0.936321	25754.3	0.973281	24480.9	0.837761	23886.5	0.652961
orf19.267	orf19.267	129454	2.58145	126192	3.69414	129794	3.81283	174437	4.9997	124484	4.22823	185470	6.39427	125728	3.02652	104844	3.61996	82085.7	1.69129	107959	4.07987	86272.9	2.95235	64584.2	1.76547
orf19.2670	orf19.2670	1.42423e+06	28.4005	1.04798e+06	30.6787	979719	28.7802	667650	19.1362	532093	18.0731	1.01761e+06	35.083	1.48581e+06	35.7665	1.48457e+06	51.2577	1.21623e+06	25.0593	1.31415e+06	49.663	1.19605e+06	40.9302	1.17784e+06	32.1974
orf19.2671	orf19.2671	154852	3.08791	189564	5.54928	178241	5.23602	149892	4.29622	184459	6.26532	236249	8.14491	269570	6.48908	300708	10.3825	215030	4.43048	258157	9.756	329551	11.2776	222648	6.08631
orf19.2672	NCP1	2.27293e+06	45.3245	1.78801e+06	52.3423	2.06225e+06	60.5807	2.76881e+06	79.3595	1.79418e+06	60.9413	2.65187e+06	91.4257	2.80472e+06	67.5152	1.72004e+06	59.3879	2.25768e+06	46.5173	2.24382e+06	84.7963	1.89997e+06	65.0188	1.60935e+06	43.9931
orf19.2673	orf19.2673	213231	4.25205	220011	6.4406	249048	7.31602	263978	7.56615	305600	10.38	248481	8.56663	67538.4	1.62578	108663	3.75181	72836.5	1.50072	84386.1	3.18904	73089.8	2.50121	75486.3	2.06349
orf19.2674	orf19.2674	12406.1	0.247391	8450.87	0.247391	10526.9	0.309238	12947	0.371086	1820.87	0.061848	0	0	0	0	8956.42	0.309238	0	0	4909.71	0.185543	1807.3	0.061848	4525	0.123695
orf19.2675	orf19.2675	22415.6	0.44699	24883.1	0.728428	27614.5	0.811204	31190.4	0.89398	27294.6	0.92709	23049.3	0.794649	21319.8	0.513211	23494.8	0.811204	24104.8	0.496655	17961	0.678762	14996.9	0.513211	23013.5	0.629097
orf19.2676	orf19.2676	572359	11.4134	842648	24.6677	960040	28.2021	1.15865e+06	33.2093	1.14248e+06	38.8056	760355	26.214	412957	9.9407	616343	21.2805	385972	7.95256	489067	18.4823	589578	20.1759	546820	14.9479
orf19.2677	orf19.2677	454064	9.05449	360677	10.5585	446146	13.106	562205	16.1139	321697	10.9268	540398	18.6308	818587	19.705	796510	27.5011	546709	11.2644	1.51391e+06	57.2121	996468	34.1001	849968	23.2347
orf19.2678	BUB1	65509.7	1.30633	99009.9	2.89841	95886.8	2.81677	116079	3.32705	111173	3.7761	104792	3.61281	83097.2	2.00032	111731	3.85775	78261.4	1.6125	109103	4.1231	135992	4.65379	91842.2	2.5106
orf19.268	orf19.268	199737	3.98295	204851	5.99681	178241	5.23602	163945	4.69899	159425	5.41502	197307	6.80235	197065	4.74374	229419	7.92115	178106	3.66969	266446	10.0693	269395	9.21897	222648	6.08631
orf19.2680	orf19.2680	136007	2.71212	126870	3.71398	105415	3.09667	148292	4.25033	134073	4.55393	179349	6.18322	100475	2.41864	85291.9	2.94487	105108	2.16565	93992.3	3.55206	85167.4	2.91451	62934.3	1.72037
orf19.2681	RBT7	56202	1.12072	33780	0.988874	20197.6	0.593325	41401.5	1.18665	34936.4	1.18665	30595.2	1.0548	13693.3	0.329625	15275	0.5274	28796.6	0.593325	13955.7	0.5274	9632.24	0.329625	16881.6	0.461475
orf19.2682	orf19.2682	1.14014e+06	22.7355	1.15659e+06	33.8579	1.58409e+06	46.5341	1.20696e+06	34.5939	1.15332e+06	39.1737	1.32129e+06	45.5527	920696	22.163	824289	28.4602	1.16299e+06	23.9622	1.25083e+06	47.2702	1.04913e+06	35.9024	1.14584e+06	31.3226
orf19.2684	orf19.2684	206290	4.11363	215466	6.30756	226388	6.65036	450500	12.9122	283936	9.64417	370551	12.7751	183230	4.41072	145618	5.02777	90952.5	1.87399	322928	12.2038	176972	6.05617	171384	4.68497
orf19.2685	PGA54	812601	16.2041	1.36904e+06	40.0773	1.17901e+06	34.6347	1.93773e+06	55.5392	2.03573e+06	69.1457	1.41721e+06	48.8596	1.8319e+06	44.0974	2.12088e+06	73.2276	2.70456e+06	55.7247	2.36321e+06	89.308	2.56998e+06	87.9474	4.90057e+06	133.962
orf19.2686	orf19.2686	2.43852e+06	48.6265	1.62824e+06	47.6652	1.75687e+06	51.6097	1.95213e+06	55.9519	1.42967e+06	48.5602	1.5537e+06	53.5653	3.09822e+06	74.5805	1.73573e+06	59.9295	3.33335e+06	68.6803	1.34987e+06	51.013	1.17589e+06	40.2403	1.45145e+06	39.6768
orf19.2687.1	orf19.2687.1	3.8623e+07	770.182	3.88902e+07	1138.47	4.56185e+07	1340.09	3.94861e+07	1131.75	4.70914e+07	1599.51	2.55756e+07	881.744	2.79746e+07	673.405	3.16108e+07	1091.43	3.38575e+07	697.599	3.10858e+07	1174.76	3.54285e+07	1212.4	4.41059e+07	1205.68
orf19.2688	NAN1	1.06693e+06	21.2756	1.16916e+06	34.226	1.33829e+06	39.3137	1.971e+06	56.4928	1.31566e+06	44.6876	1.63861e+06	56.4928	591052	14.2278	322773	11.1444	349544	7.202	248854	9.40445	220753	7.55439	184504	5.0436
orf19.269	SES1	6.0852e+06	121.345	6.40789e+06	187.585	6.5944e+06	193.717	5.15019e+06	147.615	6.00034e+06	203.807	5.18619e+06	178.799	6.13583e+06	147.702	5.64587e+06	194.935	6.68942e+06	137.829	6.34364e+06	239.733	5.98486e+06	204.808	7.36654e+06	201.372
orf19.2690	orf19.2690	204430	4.07655	212731	6.22749	186191	5.46954	217273	6.22749	198422	6.73962	285804	9.85336	279127	6.71913	301401	10.4065	221714	4.56819	330659	12.4959	306490	10.4884	239054	6.53477
orf19.2691	orf19.2691	4931.57	0.09834	6718.62	0.196681	3347.64	0.09834	3431.04	0.09834	2895.26	0.09834	0	0	8170.52	0.196681	39875	1.37677	28637.3	0.590042	18215.5	0.688383	71842.1	2.45851	57559.5	1.57345
orf19.2693	GST2	258221	5.14918	328849	9.62672	320086	9.40284	195274	5.59693	296605	10.0745	165590	5.70887	506867	12.2013	713253	24.6265	1.1409e+06	23.5071	1.1078e+06	41.865	683650	23.3952	1.73215e+06	47.35
orf19.2694	TYS1	6.42374e+06	128.096	6.6061e+06	193.387	7.04698e+06	207.012	5.50321e+06	157.733	5.8092e+06	197.315	5.05401e+06	174.242	4.72643e+06	113.775	3.92605e+06	135.555	5.28062e+06	108.802	3.42511e+06	129.438	3.40317e+06	116.46	3.30347e+06	90.3036
orf19.2695	UBR1	202240	4.03287	242435	7.09705	182373	5.35738	232093	6.65225	237756	8.07562	241120	8.31284	209417	5.04108	271396	9.37048	214442	4.41836	208722	7.88781	236562	8.09538	172479	4.71489
orf19.2697	orf19.2697	139690	2.78556	111648	3.26839	96720.9	2.84127	108201	3.10126	105520	3.58409	127121	4.38262	129990	3.12912	102192	3.52838	138350	2.85056	108845	4.11335	103106	3.52838	92390.1	2.52558
orf19.2698	orf19.2698	4.19596e+06	83.6716	2.97031e+06	86.9528	3.46264e+06	101.718	2.57581e+06	73.8279	3.50188e+06	118.945	2.11763e+06	73.0076	3.03288e+06	73.0076	3.44498e+06	118.945	4.41926e+06	91.0544	3.47304e+06	131.25	3.31998e+06	113.613	5.3565e+06	146.425
orf19.2699	ABP1	223083	4.44851	436888	12.7895	220176	6.4679	102109	2.92665	255046	8.66288	121392	4.18511	351363	8.45802	1.46727e+06	50.6603	558228	11.5017	511898	19.3452	954426	32.6614	802966	21.9499
orf19.27	orf19.27	27035.2	0.539109	35157.7	1.02921	30030.6	0.882178	15389.3	0.441089	21643.6	0.735148	14215.6	0.490099	36647.5	0.882178	45422.9	1.56832	64223.8	1.32327	35015.4	1.32327	31507.5	1.07822	71714.8	1.9604
orf19.270	orf19.270	1.60528e+06	32.0108	1.27831e+06	37.4211	782737	22.9937	534824	15.3291	968985	32.9125	850031	29.3057	1.12377e+06	27.0514	1.27969e+06	44.184	1.72868e+06	35.6177	1.15724e+06	43.7331	1.34384e+06	45.9874	1.99567e+06	54.5537
orf19.2701	orf19.2701	81293.4	1.62107	27687.9	0.810535	44146.8	1.29686	39590.7	1.13475	71589.4	2.43161	23510.1	0.810535	289573	6.9706	380302	13.1307	826114	17.0212	390351	14.7517	407388	13.9412	818363	22.3708
orf19.2703	orf19.2703	86213.2	1.71918	107241	3.13937	87784.7	2.57877	87363.7	2.50402	136439	4.6343	66126.5	2.27978	52787.3	1.2707	121233	4.18582	94322.3	1.94342	101862	3.84946	152897	5.23228	103906	2.84038
orf19.2704	orf19.2704	0	0	0	0	0	0	0	0	0	0	0	0	0	0	0	0	0	0	11369.1	0.429649	0	0	0	0
orf19.2706	CRH11	1.84922e+06	36.8752	1.99559e+06	58.4188	2.09364e+06	61.5027	2.16578e+06	62.0755	1.78737e+06	60.7097	1.78521e+06	61.5468	1.5154e+06	36.4787	798775	27.5793	868128	17.8869	469814	17.7547	626968	21.4555	496392	13.5694
orf19.2707.1	QCR9	1.06833e+08	2130.36	7.68777e+07	2250.52	1.06736e+08	3135.47	8.25117e+07	2364.95	7.92288e+07	2691.09	6.70481e+07	2311.55	8.43005e+07	2029.28	6.54576e+07	2260.05	8.36792e+07	1724.13	5.93498e+07	2242.89	5.43391e+07	1859.54	7.97465e+07	2179.95
orf19.2708	orf19.2708	1.6563e+06	33.0283	1.50845e+06	44.1584	1.65415e+06	48.5924	1.48699e+06	42.6201	1.57714e+06	53.5693	1.38583e+06	47.778	992398	23.889	815071	28.142	838833	17.2833	751857	28.4134	682214	23.3461	751424	20.5409
orf19.2709	ZUO1	2.83801e+06	56.5928	3.92452e+06	114.886	4.20035e+06	123.389	3.88965e+06	111.485	4.36428e+06	148.237	3.39401e+06	117.012	1.70927e+06	41.1455	1.67877e+06	57.9628	1.43525e+06	29.5719	1.07252e+06	40.5314	1.3045e+06	44.6413	1.02822e+06	28.1075
orf19.271	ADH4	0	0	3042.51	0.089066	0	0	3107.47	0.089066	5244.44	0.178133	7750.29	0.267199	0	0	5159.23	0.178133	4322.77	0.089066	2356.81	0.089066	0	0	3258.21	0.089066
orf19.2710	orf19.2710	1.31184e+06	26.1594	873834	25.5806	914143	26.8539	605764	17.3624	909884	30.9051	802417	27.6641	1.3079e+06	31.4839	1.57564e+06	54.4022	1.41569e+06	29.1689	1.24659e+06	47.11	1.11958e+06	38.3131	1.24489e+06	34.0303
orf19.2711	orf19.2711	299018	5.96271	428855	12.5543	482075	14.1614	675303	19.3555	497162	16.8866	527641	18.1909	235125	5.65992	208451	7.19718	221569	4.5652	234207	8.8509	215079	7.36022	161891	4.42545
orf19.2711.1	orf19.2711.1	948527	18.9146	779449	22.8176	752895	22.117	618019	17.7137	875078	29.7229	743118	25.6198	594509	14.311	782600	27.0208	952006	19.6151	815638	30.8238	725260	24.8191	948200	25.92
orf19.2712	HCA4	52528.7	1.04747	103185	3.02062	122728	3.60526	131735	3.77578	195791	6.65025	93267.9	3.2155	12143.5	0.292318	20460.4	0.706436	22463.5	0.462838	20627	0.779516	33456.5	1.14491	18713.7	0.511557
orf19.2713	orf19.2713	0	0	3160.95	0.092534	2362.48	0.0694	2421.33	0.0694	4086.45	0.1388	5368	0.185067	2883.02	0.0694	4690.06	0.161934	3368.28	0.0694	9794.24	0.370134	5408	0.185067	7616.34	0.2082
orf19.2715	RPC53	369918	7.37654	472279	13.8255	687163	20.1861	750514	21.5112	595603	20.2303	638041	21.9971	291757	7.02317	237952	8.21578	222955	4.59377	335451	12.677	245243	8.39247	255304	6.979
orf19.2717	SAS10	41178.6	0.821142	54931.7	1.60807	80364.4	2.36078	97884.6	2.80557	160162	5.44007	54582.4	1.88178	9949.31	0.2395	13873.2	0.479	6642.25	0.136857	8148.19	0.307928	16996.6	0.581642	11264.6	0.307928
orf19.272	FAA21	315664	6.29466	427375	12.511	424113	12.4587	564990	16.1937	568271	19.3019	568956	19.6153	543602	13.0856	670996	23.1675	603408	12.4326	899175	33.9807	760190	26.0145	794957	21.7309
orf19.2720	orf19.2720	271736	5.41868	510249	14.937	472070	13.8675	598258	17.1473	799761	27.1647	535627	18.4663	259165	6.23861	618469	21.3539	297596	6.13166	489586	18.5019	759425	25.9883	376888	10.3026
orf19.2721	orf19.2721	647358	12.909	629062	18.4152	664365	19.5164	843140	24.1661	850171	28.8769	835820	28.8157	782794	18.8434	1.01001e+06	34.8726	783901	16.1515	1.1818e+06	44.6613	1.06552e+06	36.4632	1.03175e+06	28.2039
orf19.2722	CGR1	552995	11.0273	461820	13.5193	439008	12.8963	358651	10.2797	418201	14.2046	377680	13.0209	623734	15.0145	689286	23.799	774075	15.949	662724	25.045	513395	17.5689	690562	18.8772
orf19.2723	HIT1	52709.7	1.05108	78991	2.31238	236150	6.93715	366717	10.5108	198049	6.72693	213412	7.35758	113527	2.73282	48707.8	1.68173	20405.4	0.420433	27813.1	1.05108	24571.7	0.840867	30760.4	0.840867
orf19.2724	orf19.2724	140480	2.80132	235863	6.90465	184006	5.40536	211991	6.07609	227675	7.73321	279239	9.62706	311419	7.49648	452522	15.6242	216387	4.45843	430143	16.2555	475016	16.2555	440219	12.0338
orf19.2725	orf19.2725	0	0	0	0	0	0	0	0	0	0	0	0	0	0	0	0	48461.8	0.998507	0	0	0	0	0	0
orf19.2726	orf19.2726	598821	11.9411	557315	16.3148	576650	16.9397	1.03912e+06	29.7833	1.08943e+06	37.0035	815555	28.1171	227840	5.48457	205096	7.08134	232495	4.79032	394971	14.9264	342854	11.7328	507937	13.885
orf19.2727	GRX3	2.92169e+06	58.2615	2.94939e+06	86.3404	2.86754e+06	84.2368	2.40606e+06	68.9626	2.76008e+06	93.7489	2.4062e+06	82.9563	2.33291e+06	56.1578	2.30199e+06	79.4807	2.35714e+06	48.5665	2.60415e+06	98.4134	2.1729e+06	74.3588	2.75364e+06	75.2735
orf19.2728	orf19.2728	140488	2.80147	115728	3.38782	133069	3.90903	112516	3.22495	92069.2	3.12722	155903	5.37491	117732	2.83405	135860	4.69083	115414	2.37799	151709	5.73324	114229	3.90903	103674	2.83405
orf19.273	orf19.273	1.85226e+06	36.936	1.73868e+06	50.898	1.56629e+06	46.0113	1.83559e+06	52.6115	2.49625e+06	84.7877	1.71748e+06	59.2118	1.72422e+06	41.5054	2.06786e+06	71.3969	2.81528e+06	58.006	2.41825e+06	91.388	3.25285e+06	111.316	4.47377e+06	122.295
orf19.2730	orf19.2730	50625.4	1.00952	54960.9	1.60893	47252.6	1.38809	39624.3	1.13571	42724.7	1.45119	66799.3	2.30297	62906.4	1.51428	52995	1.82976	44403	0.914879	45913.5	1.73512	34109.5	1.16726	38084.2	1.04107
orf19.2731	orf19.2731	263712	5.25868	205299	6.00992	281306	8.26364	209683	6.00992	210116	7.13678	65370.7	2.25372	265269	6.38554	217581	7.5124	309918	6.38554	268364	10.1417	329289	11.2686	261076	7.13678
orf19.2733	orf19.2733	185713	3.7033	209120	6.12178	190385	5.59274	175351	5.02591	264786	8.99373	155645	5.36601	194658	4.68581	247350	8.54026	203580	4.19456	218987	8.27574	252875	8.65363	312418	8.54026
orf19.2734	orf19.2734	9547.75	0.190392	15175.5	0.444247	30245.6	0.888494	19927.9	0.571175	28026.8	0.951958	23930.6	0.82503	36909.9	0.888494	75361.9	2.60202	83164.7	1.71352	95722.3	3.61744	72326.7	2.47509	136976	3.74437
orf19.2735	SEN2	182756	3.64434	268828	7.86966	384761	11.3027	510438	14.6302	618883	21.021	196093	6.76052	127258	3.06336	100961	3.48589	166622	3.43307	268338	10.1408	151253	5.17602	285954	7.81685
orf19.2736	HFL2	2.24833e+06	44.8339	2.20893e+06	64.6642	2.72956e+06	80.1837	2.16585e+06	62.0777	3.33798e+06	113.378	1.71933e+06	59.2756	2.48034e+06	59.7066	3.33369e+06	115.102	4.12181e+06	84.9257	3.90702e+06	147.65	4.52876e+06	154.979	5.64574e+06	154.332
orf19.2737	orf19.2737	841311	16.7766	507691	14.8621	544516	15.9957	594993	17.0537	339665	11.5371	581602	20.0513	1.34468e+06	32.3692	988576	34.1326	1.25926e+06	25.9458	1.59309e+06	60.2043	1.19763e+06	40.9843	1.13897e+06	31.1349
orf19.2738	SUL2	31455.3	0.627249	16070.1	0.470437	10676.2	0.313625	38297.6	1.09769	28360	0.963276	13645.3	0.470437	17681.7	0.425633	12327.6	0.425633	13047	0.268821	25489.6	0.963276	13747	0.470437	19667.9	0.537642
orf19.2739	orf19.2739	119890	2.39072	136878	4.00698	128379	3.77128	111606	3.19885	177451	6.02731	115249	3.97331	88124.9	2.12134	145311	5.01714	107861	2.22236	98010.9	3.70393	152514	5.21918	183536	5.01714
orf19.274	TFC4	146411	2.91958	109119	3.19436	102310	3.00545	121636	3.48632	105675	3.58936	137986	4.7572	124852	3.00545	107440	3.70958	109192	2.24979	88617.1	3.34893	68252.3	2.33566	74134.1	2.02653
orf19.2740	orf19.2740	58929.4	1.17511	70453	2.06244	75923	2.23031	86181.4	2.47013	86138.7	2.92579	72343.5	2.49411	55790.3	1.34298	68069.1	2.35022	51213.5	1.0552	75516.4	2.85384	58866.7	2.01448	65797.5	1.79864
orf19.2742	orf19.2742	113019	2.25372	76987.1	2.25372	89506.4	2.62934	78631	2.25372	77411	2.62934	32685.4	1.12686	124832	3.00496	119669	4.13182	145844	3.00496	119273	4.50744	54881.5	1.8781	68704.3	1.8781
orf19.2743	orf19.2743	9492.27	0.189285	23708.6	0.694046	11813.2	0.347023	11006.8	0.315476	8359.18	0.283928	16471.1	0.567856	22279.3	0.536309	25583.8	0.883332	9186.83	0.189285	24208.9	0.914879	19359.4	0.662499	12694.7	0.347023
orf19.2745	UME7	82880.9	1.65273	52000	1.52225	62183.4	1.8267	19726.7	0.565407	24329.2	0.826364	27753.9	0.956842	74078	1.78321	20154.8	0.695885	63326.8	1.30479	10357.9	0.391436	12709.4	0.434928	25456.7	0.695885
orf19.2746	orf19.2746	2.41577e+06	48.1728	1.59194e+06	46.6023	1.65838e+06	48.7165	2.5764e+06	73.8449	1.68503e+06	57.2336	1.81516e+06	62.5794	1.67875e+06	40.4108	740911	25.5814	1.33099e+06	27.4238	1.36982e+06	51.7669	949645	32.4978	1.03304e+06	28.2393
orf19.2747	RGT1	59382.8	1.18415	64600.3	1.89111	31285.5	0.919044	30215	0.866022	52554.5	1.78507	36397.7	1.25485	30836.9	0.742305	53236.3	1.83809	36027.2	0.742305	63136.2	2.38598	106392	3.64083	77585.3	2.12087
orf19.2748	ARG83	58284	1.16224	70439.3	2.06204	37649.9	1.106	38587.8	1.106	62364.6	2.11828	37517.7	1.29346	77095.2	1.85584	98270.7	3.39299	95530.5	1.96831	78870.2	2.98059	73403.5	2.51194	108349	2.96184
orf19.2749	orf19.2749	124994	2.4925	175781	5.1458	140957	4.14076	112209	3.21613	123093	4.18096	164416	5.66842	163665	3.93975	187461	6.47246	85850.8	1.76887	298924	11.2966	214982	7.35689	202949	5.54782
orf19.275	orf19.275	208152	4.15076	345023	10.1002	381504	11.2071	357217	10.2386	378831	12.8674	280923	9.68512	241404	5.81107	260472	8.99332	194739	4.01241	168413	6.36451	202155	6.91794	202457	5.53435
orf19.2751	orf19.2751	633863	12.6399	387692	11.3493	547862	16.094	570780	16.3597	404541	13.7406	488837	16.8531	526662	12.6778	436445	15.0691	648469	13.3611	645833	24.4067	493589	16.8911	577639	15.7903
orf19.2752	ADR1	60584.3	1.20811	47717.4	1.39688	45409.7	1.33396	55322.2	1.58565	30751.7	1.04451	56213.4	1.93801	67439.3	1.6234	54307.9	1.87509	61688.7	1.27103	74259.5	2.80634	51851.6	1.77441	51100.3	1.39688
orf19.2753	ZCF15	11666.7	0.232646	26490.6	0.775486	13199.3	0.387743	17586.6	0.504066	28539.1	0.969358	19681.8	0.678551	8859.2	0.213259	25267.8	0.872422	13173.2	0.27142	12825.3	0.484679	16995.8	0.581615	9929.04	0.27142
orf19.2754	orf19.2754	2.69461e+06	53.7332	3.64366e+06	106.664	5.037e+06	147.967	4.78473e+06	137.14	5.10009e+06	173.23	3.82664e+06	131.927	4.28114e+06	103.056	5.59792e+06	193.279	3.77562e+06	77.7929	5.64497e+06	213.329	6.24558e+06	213.73	7.29054e+06	199.294
orf19.2755	orf19.2755	5.19555e+06	103.604	5.07362e+06	148.525	5.53427e+06	162.575	5.39536e+06	154.642	6.09485e+06	207.018	5.59717e+06	192.968	6.05489e+06	145.753	7.43802e+06	256.813	6.49419e+06	133.806	8.85679e+06	334.707	7.99329e+06	273.538	7.70244e+06	210.554
orf19.2756	orf19.2756	1.42999e+06	28.5154	2.18468e+06	63.9544	1.498e+06	44.0053	1.31014e+06	37.5512	2.34239e+06	79.5616	1.04495e+06	36.0257	2.63242e+06	63.3676	6.89259e+06	237.981	5.6555e+06	116.526	6.70095e+06	253.236	1.16692e+07	399.333	1.56686e+07	428.318
orf19.2757	orf19.2757	617977	12.3231	469191	13.7351	482856	14.1844	405312	11.6171	408157	13.8635	484032	16.6875	607912	14.6337	420114	14.5053	439223	9.04976	694629	26.2507	615175	21.0519	741942	20.2817
orf19.2758	PGA38	2.60207e+06	51.8879	2.36116e+06	69.1207	2.16302e+06	63.5409	3.15584e+06	90.4528	2.31996e+06	78.7998	2.85375e+06	98.3859	2.38575e+06	57.4297	899275	31.0493	911909	18.789	575525	21.7497	857403	29.3412	442949	12.1085
orf19.276	orf19.276	264514	5.27467	266670	7.80651	257126	7.55333	341560	9.78978	303131	10.2962	238673	8.22848	276968	6.66718	283540	9.78978	313347	6.45619	266867	10.0852	297173	10.1696	271683	7.42673
orf19.2760	orf19.2760	110277	2.19903	132639	3.88286	85979.8	2.52574	60939.9	1.74666	130224	4.42319	62326.5	2.14877	75169.8	1.80949	94989.3	3.2797	87212.3	1.79692	58854.3	2.22416	85557.2	2.92785	77686.4	2.12364
orf19.2761	orf19.2761	883239	17.6127	616323	18.0422	611259	17.9563	440638	12.6296	604540	20.5338	441090	15.207	656715	15.8084	639507	22.0803	858988	17.6986	757054	28.6098	783309	26.8056	999455	27.3211
orf19.2762	AHP1	1.95218e+07	389.285	1.3442e+07	393.501	9.96675e+06	292.783	5.17562e+06	148.343	1.00542e+07	341.502	6.17339e+06	212.834	2.537e+07	610.707	1.23195e+07	425.355	3.12469e+07	643.811	4.96662e+06	187.694	9.68272e+06	331.353	9.41385e+06	257.337
orf19.2763	orf19.2763	164286	3.27602	141068	4.12964	151574	4.45262	184326	5.28317	121581	4.12964	246927	8.51305	137051	3.29909	89537.4	3.09146	76140.6	1.5688	172765	6.52898	109215	3.73744	92836	2.53776
orf19.2765	PGA62	1.42603e+07	284.365	3.21713e+07	941.784	1.78766e+07	525.143	1.09663e+07	314.316	2.91443e+07	989.916	7.85607e+06	270.846	1.42822e+07	343.802	1.65632e+07	571.876	3.21788e+07	663.013	4.07072e+06	153.837	1.53865e+07	526.541	1.68402e+07	460.345
orf19.2766	orf19.2766	0	0	0	0	0	0	0	0	0	0	13748.1	0.473981	0	0	0	0	23004.3	0.473981	0	0	0	0	0	0
orf19.2767	PGA59	5.30469e+07	1057.81	1.12261e+08	3286.34	7.04159e+07	2068.54	2.51004e+07	719.427	8.82859e+07	2998.72	1.41037e+07	486.239	2.45234e+07	590.328	6.02729e+07	2081.04	6.13545e+07	1264.15	1.62437e+07	613.867	5.45996e+07	1868.45	5.30664e+07	1450.62
orf19.2768	AMS1	76014.6	1.51581	52847.6	1.54706	49472.4	1.4533	65425.5	1.87523	50608.2	1.71896	60738	2.094	297321	7.15711	287400	9.92307	310202	6.3914	642591	24.2842	361207	12.3609	451039	12.3296
orf19.2769	orf19.2769	6.11676e+06	121.974	4.73835e+06	138.71	3.50521e+06	102.969	2.97893e+06	85.3821	4.55983e+06	154.879	1.85125e+06	63.8238	7.31778e+06	176.154	1.09925e+07	379.539	1.13993e+07	234.872	9.51017e+06	359.399	1.19612e+07	409.323	1.62294e+07	443.646
orf19.277	THI6	101111	2.01625	61078	1.788	54390.8	1.59778	37163.8	1.06519	28000.4	0.951062	61793.1	2.13038	85339.5	2.05429	74923.6	2.58689	75700.9	1.55974	44292.8	1.67387	56695.2	1.94017	40358.2	1.10323
orf19.2770	orf19.2770	10045.1	0.200309	34212.8	1.00154	20456.4	0.600927	6988.66	0.200309	53076	1.80278	17430.3	0.600927	41606.2	1.00154	92824.2	3.20494	9721.84	0.200309	42403.5	1.60247	58533.9	2.00309	80604.2	2.2034
orf19.2770.1	SOD1	6.52029e+07	1300.21	2.97416e+07	870.656	3.2343e+07	950.109	1.8988e+07	544.234	2.47805e+07	841.693	1.38446e+07	477.305	8.13291e+07	1957.75	9.42352e+07	3253.66	1.31728e+08	2714.12	7.24821e+07	2739.17	7.67611e+07	2626.84	9.82852e+07	2686.73
orf19.2771	BEM3	161950	3.22944	90309.2	2.64371	91612.3	2.6912	94446.8	2.70703	96943	3.29277	72550.1	2.50124	130212	3.13446	154973	5.35075	211290	4.35342	162533	6.14228	170699	5.8415	197477	5.39824
orf19.2772	HOS3	368266	7.34359	244563	7.15935	260738	7.65945	221317	6.34339	163509	5.55376	326762	11.2654	205565	4.94837	137983	4.76412	121360	2.50051	82882.5	3.13221	61532.1	2.10569	59698.2	1.63191
orf19.2774	LAB5	638981	12.7419	1.02351e+06	29.9622	744094	21.8585	701248	20.0992	971590	33.001	756186	26.0703	668854	16.1007	843083	29.1091	608069	12.5287	613674	23.1913	789863	27.0299	485625	13.275
orf19.2775	IDI1	9.1003e+06	181.469	5.95799e+06	174.414	7.53036e+06	221.212	7.80547e+06	223.72	6.28427e+06	213.451	6.00714e+06	207.102	6.83847e+06	164.616	4.49756e+06	155.287	7.8221e+06	161.166	6.07343e+06	229.521	4.98904e+06	170.73	6.47788e+06	177.079
orf19.2778	orf19.2778	45476.3	0.906843	36140.7	1.05798	32585.2	0.957223	183683	5.26473	45239.2	1.53659	83294.7	2.87167	33486.3	0.806082	12402.8	0.428231	12225.8	0.251901	23996.3	0.906843	11041.5	0.377851	4607.49	0.12595
orf19.2779	orf19.2779	91161.3	1.81785	45161.9	1.32207	129390	3.80095	103784	2.97466	29192.5	0.991553	62314.8	2.14837	274608	6.61035	62222.7	2.14837	64165.7	1.32207	74340.4	2.8094	48291.6	1.65259	48363.7	1.32207
orf19.278	orf19.278	87787.1	1.75056	49832.7	1.4588	51078.5	1.50048	74163.8	2.12568	68718.2	2.33408	42313.5	1.4588	91768.2	2.20904	86916.4	3.00096	129466	2.66752	62865.8	2.37576	70642.1	2.41744	103682	2.83424
orf19.2781	orf19.2781	26541.9	0.529273	15066.6	0.441061	18767.9	0.551326	29237.9	0.838015	28567.8	0.970334	11513.9	0.396955	13741.9	0.330796	16606.7	0.573379	11773.6	0.242583	12254.6	0.463114	15466.3	0.529273	30656.1	0.838015
orf19.2782	orf19.2782	2.59227e+06	51.6924	2.78869e+06	81.6361	2.50003e+06	73.441	2.30938e+06	66.1914	3.48456e+06	118.357	2.15306e+06	74.229	2.07539e+06	49.9588	2.72044e+06	93.9288	2.58534e+06	53.2683	2.2728e+06	85.8913	2.37635e+06	81.3209	3.22854e+06	88.2552
orf19.2783	PIR32	33444.2	0.666911	22781.7	0.666911	47026.8	1.38146	21606.1	0.619275	43476.8	1.47673	20726	0.714548	21768.1	0.524002	44150.1	1.52437	20808	0.428729	60505.2	2.28655	59857.1	2.04837	90616.8	2.4771
orf19.2784	orf19.2784	44893	0.895212	72922.6	2.13474	82046.1	2.41019	79284.8	2.27246	127726	4.33833	55927.3	1.92815	77238.5	1.85929	185484	6.40421	113634	2.34132	213196	8.05691	195192	6.67966	231758	6.33535
orf19.2785	ATP7	2.25755e+07	450.178	2.0812e+07	609.251	2.36314e+07	694.196	2.09123e+07	599.388	2.61938e+07	889.697	1.7884e+07	616.568	2.38491e+07	574.096	2.35936e+07	814.615	3.05037e+07	628.499	3.05047e+07	1152.8	2.76534e+07	946.327	3.81681e+07	1043.36
orf19.2786	orf19.2786	83162	1.65833	130590	3.8229	75467.4	2.21693	90746.1	2.60097	94563.1	3.21193	121519	4.18947	124728	3.00246	158246	5.46377	84722.1	1.74561	157974	5.97	133646	4.57351	109835	3.00246
orf19.2787	PRY1	2486.42	0.049582	1693.71	0.049582	1687.83	0.049582	1729.87	0.049582	2919.49	0.099163	1438.15	0.049582	2059.72	0.049582	1436.02	0.049582	0	0	3935.99	0.148745	5795.46	0.198327	9068.93	0.247908
orf19.2788	orf19.2788	165478	3.2998	166480	4.87355	186640	5.48274	224942	6.4473	156935	5.33044	187008	6.4473	147625	3.55363	144092	4.97508	192184	3.95976	202844	7.66568	169117	5.78734	228425	6.24423
orf19.2789	orf19.2789	118466	2.36234	159089	4.65718	140156	4.11722	94195	2.69982	137113	4.65718	90056.5	3.10479	86920.8	2.09236	117292	4.04972	75344.3	1.55239	107161	4.04972	110451	3.77974	120986	3.30728
orf19.279	orf19.279	0	0	8430.89	0.246806	0	0	0	0	0	0	0	0	0	0	7148.2	0.246806	0	0	0	0	7212.12	0.246806	0	0
orf19.2790	SWD2	534134	10.6512	471432	13.8007	547769	16.0913	547430	15.6904	495664	16.8357	548127	18.8972	625645	15.0605	484293	16.7212	455802	9.39135	518229	19.5844	465196	15.9195	406397	11.1093
orf19.2791	BBC1	83629.9	1.66766	115244	3.37367	45676.7	1.3418	29426.3	0.843417	59820.6	2.03187	34471.8	1.18845	57333.7	1.38014	257046	8.87504	134898	2.77944	64417.6	2.43441	143956	4.92632	150061	4.10207
orf19.2792	IST2	585769	11.6808	468583	13.7173	432948	12.7183	585834	16.7912	352382	11.969	615208	21.2099	762984	18.3666	490772	16.9449	629393	12.968	509897	19.2695	404774	13.8518	387949	10.605
orf19.2794	orf19.2794	1.04803e+06	20.8988	1.28945e+06	37.7474	1.37045e+06	40.2585	1.24916e+06	35.8033	1.39512e+06	47.3867	1.09019e+06	37.5854	901827	21.7088	917315	31.6721	798078	16.4436	1.031e+06	38.9624	845038	28.918	918602	25.1109
orf19.2795	orf19.2795	4.09217e+06	81.6019	4.84256e+06	141.761	5.39798e+06	158.571	4.69889e+06	134.68	5.87073e+06	199.405	4.51884e+06	155.792	2.33692e+06	56.2544	2.02031e+06	69.7554	1.87264e+06	38.5839	1.91062e+06	72.2041	1.87786e+06	64.2623	2.07483e+06	56.7176
orf19.2796	orf19.2796	152829	3.04757	217939	6.37996	161917	4.75649	264329	7.5762	254079	8.63003	199926	6.89264	61526.3	1.48106	85791.5	2.96212	58058.8	1.19624	61801	2.33552	69080.5	2.364	51054.2	1.39562
orf19.2797	orf19.2797	4600.99	0.091748	5223.53	0.152914	5205.4	0.152914	4268.06	0.122331	7203.14	0.244662	1774.15	0.061165	5081.88	0.122331	14172.2	0.489324	8905.87	0.183496	8092.6	0.305827	7149.47	0.244662	16781.6	0.458741
orf19.2798	orf19.2798	68158.4	1.35915	87917.7	2.5737	108285	3.18098	75669.9	2.16885	83435.3	2.83397	105687	3.64367	81689.3	1.96643	86267.4	2.97856	92631.9	1.90859	103303	3.90393	86193.8	2.94964	67703.9	1.85075
orf19.2799	GPI8	852869	17.0071	796064	23.304	892233	26.2102	884416	25.3491	803351	27.2866	872644	30.0853	1.1246e+06	27.0714	1.59151e+06	54.95	1.27471e+06	26.2641	1.87844e+06	70.9883	1.65292e+06	56.5646	1.63609e+06	44.7242
orf19.28	orf19.28	583243	11.6304	558698	16.3553	616145	18.0999	563019	16.1372	716930	24.3512	575602	19.8444	416719	10.0313	404221	13.9565	377493	7.77786	413548	15.6284	225159	7.70517	281869	7.70517
orf19.280	orf19.280	0	0	0	0	0	0	0	0	0	0	0	0	0	0	0	0	0	0	0	0	0	0	0	0
orf19.2800	orf19.2800	3.30616e+07	659.281	5.88049e+07	1721.46	3.24174e+07	952.295	1.02231e+07	293.014	3.34284e+07	1135.43	2.01853e+07	695.908	2.13017e+07	512.774	2.97028e+07	1025.55	2.31095e+07	476.147	1.35687e+07	512.774	1.92654e+07	659.281	9.3791e+06	256.387
orf19.2803	HEM13	4.25143e+06	84.7778	3.99223e+06	116.868	2.67561e+06	78.5988	1.87763e+06	53.8166	2.15169e+06	73.0843	3.1451e+06	108.431	7.20653e+06	173.476	8.73632e+06	301.639	4.54995e+06	93.7472	9.03662e+06	341.503	1.63222e+07	558.563	9.01717e+06	246.493
orf19.2804	orf19.2804	3859.82	0.076969	2629.25	0.076969	2620.12	0.076969	0	0	2266.05	0.076969	6697.59	0.230906	0	0	2229.23	0.076969	11206.9	0.230906	2036.69	0.076969	0	0	0	0
orf19.2805	PEX8	69559.3	1.38708	59610.5	1.74504	57118.8	1.67792	42150	1.2081	58621.4	1.99113	48020.3	1.65555	74351.2	1.78978	100435	3.4677	58634.4	1.2081	97680	3.69143	112447	3.84803	76931.3	2.10299
orf19.2808	ZCF16	16023.6	0.319527	32745.1	0.958581	16029.5	0.470882	23469.7	0.672689	19804.8	0.672689	22438.6	0.773592	12575.2	0.30271	30198.6	1.04267	20405.3	0.42043	24475.3	0.924947	28011.5	0.958581	35681.8	0.975398
orf19.2809	CTN3	4134.06	0.082437	3520.07	0.103047	2104.71	0.061828	2876.19	0.082437	6674.4	0.226703	4782.3	0.164875	8561.54	0.206093	10147.4	0.350359	10002.6	0.206093	4362.8	0.164875	1806.73	0.061828	3015.71	0.082437
orf19.281	orf19.281	0	0	1949.58	0.057072	0	0	0	0	0	0	1655.41	0.057072	0	0	0	0	0	0	0	0	0	0	0	0
orf19.2810	AAP1	22439.8	0.447471	15285.6	0.447471	12186	0.357977	14571.2	0.41764	19322	0.656291	11248.7	0.387808	8674.81	0.20882	18144.1	0.62646	20269.8	0.41764	14998.2	0.566797	15691.1	0.536966	22917	0.62646
orf19.2812	orf19.2812	7823.59	0.15601	14655.6	0.429028	14604.7	0.429028	13607.8	0.390025	8037.97	0.273018	10181.7	0.351023	14582.2	0.351023	19203.6	0.663043	11357.8	0.234015	20641.2	0.780051	17095.9	0.585038	21401.8	0.585038
orf19.2813	orf19.2813	6.43652e+06	128.351	4.0472e+06	118.478	2.01657e+06	59.2388	2.75574e+06	78.9851	3.19745e+06	108.604	2.57739e+06	88.8582	4.9218e+06	118.478	3.14549e+06	108.604	8.14615e+06	167.843	3.39633e+06	128.351	3.17362e+06	108.604	8.66825e+06	236.955
orf19.2818	orf19.2818	28052.5	0.559395	54431.5	1.59343	36931.1	1.08489	50862.4	1.45782	57392.9	1.94941	41301.6	1.42392	39434.9	0.949277	47623.1	1.64428	23858.9	0.49159	44855.6	1.69514	41114	1.40696	48368.7	1.32221
orf19.2819	orf19.2819	307174	6.12535	379736	11.1164	393863	11.5701	320565	9.18803	454184	15.4268	276376	9.52833	235611	5.67162	430378	14.8597	335827	6.91938	414217	15.6537	414338	14.1791	580939	15.8805
orf19.2820	orf19.2820	462386	9.22045	618529	18.1068	661871	19.4431	726147	20.8128	593084	20.1447	768421	26.4921	459366	11.0579	477014	16.4699	275639	5.67926	554271	20.9465	505685	17.305	392295	10.7238
orf19.2821	orf19.2821	5.31098e+06	105.906	5.66352e+06	165.794	6.16424e+06	181.081	6.22433e+06	178.402	8.16621e+06	277.374	5.44894e+06	187.858	5.3947e+06	129.861	4.5782e+06	158.071	4.61231e+06	95.032	5.05437e+06	191.01	5.0244e+06	171.94	5.71335e+06	156.18
orf19.2822	orf19.2822	709536	14.1489	513193	15.0232	557411	16.3745	407673	11.6847	746530	25.3566	502621	17.3284	468897	11.2873	764329	26.39	559394	11.5258	662557	25.0387	773486	26.4695	904329	24.7207
orf19.2823	RFG1	158386	3.15837	397777	11.6445	374675	11.0065	326129	9.34751	385095	13.0801	517277	17.8337	231929	5.58299	254099	8.77326	147096	3.03076	232152	8.77326	307645	10.5279	225243	6.15724
orf19.2825	orf19.2825	593498	11.8349	699849	20.4874	644943	18.9459	556914	15.9623	953072	32.3721	636079	21.9295	617658	14.8683	685547	23.6699	579227	11.9344	1.20399e+06	45.4999	1.0288e+06	35.2065	1.57715e+06	43.113
orf19.2826	orf19.2826	49158.6	0.980272	68428.1	2.00316	49329.3	1.4491	43123.1	1.23599	72778.4	2.47199	46977	1.61958	51345.8	1.23599	76533.5	2.64247	22754.1	0.468826	41728.4	1.57696	57290.7	1.96054	40537.5	1.10813
orf19.2827	orf19.2827	52035.3	1.03764	42695.9	1.24988	43350.5	1.27346	46898.7	1.34421	63181.5	2.14602	51986.3	1.79228	39186.9	0.943306	30052.9	1.03764	36626.1	0.754645	36193.6	1.36779	40658.6	1.39138	30194.3	0.825393
orf19.2828	orf19.2828	1.27757e+06	25.476	1.16485e+06	34.0999	1.08809e+06	31.9637	960612	27.5331	1.13904e+06	38.6887	973026	33.546	1.08791e+06	26.1881	1.19845e+06	41.3787	1.12894e+06	23.2607	1.2687e+06	47.9455	1.13749e+06	38.9261	1.36321e+06	37.2646
orf19.2829	orf19.2829	2.88768e+06	57.5833	4.44765e+06	130.201	4.09424e+06	120.272	4.95828e+06	142.114	6.02131e+06	204.52	2.87973e+06	99.2815	3.217e+06	77.4396	4.7815e+06	165.091	4.21279e+06	86.8004	3.91816e+06	148.071	4.03679e+06	138.143	4.60732e+06	125.946
orf19.2830	RRP9	451142	8.99622	761649	22.2965	903119	26.53	1.00316e+06	28.7526	1.00751e+06	34.2209	821710	28.3293	206646	4.97438	141007	4.86854	159240	3.28098	142831	5.39773	151546	5.18606	103246	2.82234
orf19.2831	RPC31	972134	19.3853	1.22756e+06	35.9356	1.38762e+06	40.7628	1.11209e+06	31.8747	1.22718e+06	41.6823	1.12012e+06	38.6174	595226	14.3283	545920	18.849	342128	7.04921	401448	15.1711	411981	14.0984	361582	9.88421
orf19.2832	INN1	312562	6.2328	406202	11.8911	440968	12.9539	400845	11.489	292587	9.93801	739809	25.5056	371083	8.93272	340242	11.7475	196558	4.04988	339737	12.839	323141	11.0582	195435	5.3424
orf19.2833	PGA34	6564.42	0.130901	0	0	0	0	0	0	3853.89	0.130901	0	0	5437.9	0.130901	49286.5	1.70172	0	0	38102	1.43991	99454.5	3.40343	129292	3.53433
orf19.2834	RPD3	392323	7.82331	371329	10.8703	402278	11.8173	461143	13.2173	364887	12.3938	486087	16.7583	415653	10.0056	282635	9.75854	291768	6.01159	402045	15.1937	304414	10.4173	224434	6.13512
orf19.2835	orf19.2835	666881	13.2983	971882	28.4509	762902	22.411	691332	19.8149	786154	26.7025	756083	26.0667	594255	14.3049	649087	22.411	593993	12.2386	682750	25.8018	670373	22.9408	562062	15.3645
orf19.2836	orf19.2836	17785	0.354651	30287.2	0.886627	24145.6	0.709302	43307.4	1.24128	20882.7	0.709302	41147.6	1.4186	66298.1	1.59593	179755	6.20639	215159	4.43314	103230	3.90116	124363	4.25581	188120	5.14244
orf19.2837	ALG5	483117	9.63384	422146	12.3579	438774	12.8894	396388	11.3613	424470	14.4175	458661	15.8128	499572	12.0257	465680	16.0785	467571	9.63384	631157	23.8521	475669	16.2779	600335	16.4107
orf19.2838	orf19.2838	45536.1	0.908036	29467.6	0.862634	35547.4	1.04424	18216.5	0.522121	5346.74	0.181607	30947.4	1.06694	39607.8	0.953438	21039.4	0.726429	41867.3	0.862634	13816	0.522121	11277.1	0.385915	17439.2	0.476719
orf19.2839	CIRT4B	71644.5	1.42866	46422.5	1.35897	33213.2	0.975672	24314.7	0.696908	20517.8	0.696908	42450	1.46351	17370.6	0.418145	23212.1	0.801445	25368	0.522681	2766.17	0.104536	4072.99	0.139382	0	0
orf19.284	orf19.284	0	0	11547.5	0.338042	3835.8	0.112681	7862.72	0.225361	9952.36	0.338042	6536.75	0.225361	14042.9	0.338042	3263.55	0.112681	5468.87	0.112681	2981.68	0.112681	0	0	8244.12	0.225361
orf19.2841	PGM2	2.6499e+06	52.8416	2.3883e+06	69.9151	2.04185e+06	59.9815	1.90258e+06	54.5317	1.75069e+06	59.4641	2.21202e+06	76.2617	3.90886e+06	94.094	3.72421e+06	128.586	3.65945e+06	75.3994	3.84978e+06	145.487	3.58314e+06	122.619	3.21753e+06	87.9544
orf19.2842	GZF3	100784	2.00974	182472	5.34168	177337	5.20946	165148	4.73347	206314	7.00765	134229	4.62769	123036	2.96172	131733	4.54836	116793	2.4064	137849	5.20946	133684	4.5748	157681	4.31037
orf19.2843	RHO1	9.75837e+06	194.592	1.28286e+07	375.544	1.06482e+07	312.801	9.28641e+06	266.167	1.47011e+07	499.339	5.46341e+06	188.356	1.14888e+07	276.559	1.77731e+07	613.652	1.95822e+07	403.472	1.38113e+07	521.942	2.20354e+07	754.075	2.46819e+07	674.706
orf19.2844	orf19.2844	471709	9.40635	441912	12.9365	426687	12.5344	425623	12.1992	347319	11.797	655199	22.5886	631155	15.1932	640642	22.1194	428336	8.82544	1.04173e+06	39.3681	743653	25.4485	577044	15.7741
orf19.2846	orf19.2846	854010	17.0298	1.47097e+06	43.0611	1.04349e+06	30.6537	959144	27.491	2.4281e+06	82.473	1.84883e+06	63.7402	333514	8.02834	577786	19.9492	377842	7.78506	708135	26.7611	703808	24.085	872174	23.8417
orf19.2847	orf19.2847	915712	18.2602	1.17163e+06	34.2983	1.31775e+06	38.7104	1.50564e+06	43.1547	1.11977e+06	38.0341	1.38157e+06	47.6311	745188	17.9382	482230	16.65	625218	12.882	549660	20.7722	471485	16.1347	411162	11.2395
orf19.2847.1	orf19.2847.1	17409.9	0.347171	0	0	5909.09	0.173585	12112.6	0.347171	12776.4	0.433964	17622.4	0.607549	54083.2	1.30189	77926.7	2.69057	71611.2	1.47548	87272.7	3.29812	98913.4	3.38492	107951	2.95095
orf19.2848	orf19.2848	92148	1.83752	69465.2	2.03353	71726.1	2.10703	95737.7	2.74403	59869.4	2.03353	106597	3.67505	144527	3.47904	173142	5.97807	121289	2.49903	231447	8.74661	246285	8.42811	210622	5.75757
orf19.2849	AQY1	144937	2.89019	98728.8	2.89019	47787.5	1.40381	60502.2	1.73411	70503.7	2.39473	91017.5	3.13792	48025.7	1.15607	4783.32	0.165154	44085.9	0.908345	8740.37	0.330307	7239.13	0.24773	12083.2	0.330307
orf19.285	orf19.285	7.76592e+06	154.86	5.49637e+06	160.901	4.09395e+06	120.264	2.85477e+06	81.8233	3.8964e+06	132.345	4.44404e+06	153.213	4.8135e+06	115.871	4.43748e+06	153.213	4.75748e+06	98.0232	4.57734e+06	172.982	3.61863e+06	123.833	4.7912e+06	130.972
orf19.2850	orf19.2850	35005.8	0.698051	27296.7	0.799084	34705.9	1.01952	31084.1	0.890933	51378.6	1.74513	25309.3	0.872563	30143.1	0.725605	49479.7	1.70839	25409.5	0.523538	31352.7	1.18485	40796.6	1.3961	34271.9	0.936857
orf19.2851	orf19.2851	300851	5.99927	280542	8.21259	228016	6.69821	323111	9.26101	257222	8.7368	293964	10.1347	326650	7.86312	249669	8.62031	308131	6.34874	285131	10.7754	158289	5.41681	213072	5.82453
orf19.2852	orf19.2852	2.4112e+06	48.0818	3.53409e+06	103.457	3.30572e+06	97.1089	3.02523e+06	86.7092	3.94853e+06	134.116	2.95774e+06	101.971	2.63143e+06	63.3437	2.77343e+06	95.7583	2.06485e+06	42.5443	2.35877e+06	89.1403	2.26148e+06	77.39	2.61367e+06	71.4473
orf19.2853	orf19.2853	162850	3.24739	206014	6.03087	105282	3.09275	91718.6	2.62884	120647	4.0979	154745	5.335	192719	4.63913	181389	6.26282	131341	2.70616	202550	7.65456	124267	4.25253	127281	3.47934
orf19.2857	orf19.2857	217560	4.33836	206580	6.04741	218542	6.4199	227044	6.50754	192235	6.52945	235786	8.12895	249401	6.00359	180227	6.2227	183973	3.79059	230177	8.69863	168393	5.76257	165919	4.53556
orf19.2859	SRP40	685094	13.6615	1.29221e+06	37.8281	1.51865e+06	44.6118	1.21132e+06	34.719	1.6241e+06	55.1641	1.2407e+06	42.7745	457934	11.0234	467988	16.1582	379539	7.82001	296680	11.2118	351032	12.0127	239541	6.54808
orf19.286	orf19.286	232781	4.64189	153282	4.48716	168551	4.95135	97171.7	2.78514	204994	6.96284	112201	3.86824	141411	3.40406	183738	6.34392	217781	4.48716	159680	6.03446	135645	4.64189	283015	7.73649
orf19.2862	RIB1	120960	2.41206	124650	3.64901	71582.9	2.10282	28051.8	0.80402	107431	3.64901	44848.3	1.54619	115618	2.78315	211371	7.29802	285164	5.87553	94921.1	3.58716	137355	4.70042	174212	4.76227
orf19.2863	orf19.2863	870890	17.3664	563869	16.5067	544351	15.9909	473925	13.5836	577098	19.6017	364078	12.552	1.09287e+06	26.3076	1.54878e+06	53.4748	1.71911e+06	35.4206	1.99285e+06	75.3118	1.8842e+06	64.4793	3.65452e+06	99.8999
orf19.2863.1	orf19.2863.1	512093	10.2116	596549	17.4634	549136	16.1314	511181	14.6515	649214	22.0512	579513	19.9793	750056	18.0554	1.11016e+06	38.3306	718282	14.7995	771479	29.155	813039	27.823	1.15316e+06	31.5229
orf19.2864.1	RPL28	2.80427e+08	5591.99	2.59586e+08	7599.12	2.89978e+08	8518.38	2.34049e+08	6708.31	2.60445e+08	8846.26	1.96561e+08	6776.62	2.08822e+08	5026.77	1.47791e+08	5102.77	2.24147e+08	4618.32	1.15086e+08	4349.21	1.55847e+08	5333.26	1.57772e+08	4312.87
orf19.2866	orf19.2866	0	0	0	0	0	0	0	0	0	0	0	0	0	0	0	0	0	0	0	0	0	0	0	0
orf19.2867	orf19.2867	159265	3.1759	215057	6.29558	175084	5.14326	152970	4.38442	232514	7.89758	270651	9.33095	145944	3.51316	288973	9.97737	129586	2.67	272939	10.3146	344941	11.8042	283767	7.75705
orf19.2868	orf19.2868	0	0	0	0	0	0	0	0	0	0	5309.6	0.183054	0	0	0	0	8884.37	0.183054	0	0	5349.16	0.183054	13392.9	0.366107
orf19.2869	orf19.2869	16737.5	0.333762	0	0	0	0	5822.38	0.166881	0	0	4840.5	0.166881	0	0	0	0	0	0	4415.89	0.166881	4876.57	0.166881	0	0
orf19.287	orf19.287	7.57977e+06	151.148	9.23246e+06	270.271	1.02632e+07	301.492	9.77555e+06	280.187	1.25807e+07	427.315	7.64118e+06	263.437	7.08614e+06	170.578	9.93904e+06	343.165	8.36991e+06	172.454	8.99196e+06	339.815	1.14493e+07	391.806	1.08968e+07	297.874
orf19.2870	orf19.2870	0	0	15308.4	0.448138	7627.62	0.224069	0	0	13193.7	0.448138	12998.5	0.448138	0	0	19469	0.672207	0	0	5929.16	0.224069	0	0	0	0
orf19.2871	SDH12	5.39406e+06	107.563	6.88827e+06	201.647	6.65661e+06	195.545	9.78251e+06	280.386	8.12409e+06	275.943	8.68959e+06	299.582	8.03841e+06	193.501	6.35506e+06	219.421	7.51083e+06	154.753	4.48534e+06	169.506	5.35752e+06	183.34	4.10823e+06	112.303
orf19.2873	TOP2	102140	2.03678	150401	4.40285	120402	3.53692	173612	4.97608	149733	5.08584	189616	6.5372	84105.2	2.02458	76299.5	2.63439	57417.9	1.18304	70355	2.65879	77338.2	2.64659	46400.8	1.26841
orf19.2875	orf19.2875	453314	9.03954	586702	17.1751	598652	17.586	461608	13.2306	723403	24.5711	519629	17.9147	320900	7.7247	311793	10.7653	283179	5.83461	256594	9.69696	283363	9.69696	276571	7.56034
orf19.2876	CBF1	2.41564e+06	48.1702	2.55509e+06	74.7978	2.13392e+06	62.686	1.22902e+06	35.2262	1.80472e+06	61.2991	2.5316e+06	87.2796	2.54649e+06	61.2991	755146	26.0729	1.40005e+06	28.8466	452610	17.1046	543055	18.5839	476897	13.0365
orf19.2877	PDC11	2.52003e+08	5025.19	1.25926e+08	3686.36	1.42843e+08	4196.16	1.28258e+08	3676.13	5.24562e+07	1781.73	1.44028e+08	4965.51	2.95764e+08	7119.63	9.06648e+07	3130.38	1.3511e+08	2783.8	3.64378e+07	1377.02	5.20772e+07	1782.14	2.48597e+07	679.566
orf19.2878	PGA15	69686.2	1.38961	106806	3.12663	112348	3.30033	121207	3.47403	173876	5.90586	95728.4	3.30033	93807	2.25812	110680	3.82144	84304.8	1.73702	147084	5.55845	106593	3.64773	184275	5.03735
orf19.2879	IFF5	41908.9	0.835705	39779.5	1.16451	36376.8	1.06861	49710.7	1.42481	37511.3	1.27411	64773	2.23311	48945.1	1.17821	44044	1.52071	47874.5	0.986406	61991.3	2.34271	38833.1	1.32891	35082.1	0.959005
orf19.288	MET13	1.12085e+06	22.3509	869696	25.4595	1.12065e+06	32.9201	1.2657e+06	36.2774	695560	23.6254	1.26865e+06	43.7381	752874	18.1232	615833	21.2629	522024	10.7558	601305	22.7239	577737	19.7707	421895	11.5329
orf19.2881	MNN4	212012	4.22772	290714	8.51035	157001	4.61206	161551	4.63036	272108	9.24242	121035	4.17282	106441	2.56226	203548	7.0279	135016	2.78188	110903	4.19112	140656	4.81338	149971	4.09961
orf19.2882	XUT1	4882.03	0.097353	5542.61	0.162254	11046.7	0.324509	19247.3	0.551665	10509.3	0.35696	11295.1	0.38941	4044.23	0.097353	2819.61	0.097353	0	0	2576.08	0.097353	1896.55	0.064902	2374.22	0.064902
orf19.2883	CSO99	389174	7.76052	653912	19.1426	515149	15.133	331681	9.50664	605470	20.5654	605892	20.8887	276716	6.66111	457026	15.7797	304460	6.27309	373059	14.0983	451663	15.4564	376159	10.2827
orf19.2884	CDC68	580439	11.5745	538100	15.7523	542643	15.9407	940873	26.9673	577693	19.6219	861667	29.7068	535599	12.8929	383334	13.2354	360658	7.43099	524659	19.8274	341731	11.6944	263070	7.19128
orf19.2885	PRI2	266932	5.32289	272135	7.96648	256597	7.53779	437484	12.5392	408083	13.861	354381	12.2177	100916	2.42924	55872.3	1.9291	78023	1.60759	58609.1	2.2149	42800.9	1.46469	52274.1	1.42897
orf19.2886	CEK1	115312	2.29944	127642	3.73659	150029	4.40726	168809	4.83841	172067	5.84441	180637	6.22765	813939	19.5931	1.66912e+06	57.6297	1.03929e+06	21.4135	3.505e+06	132.457	2.88234e+06	98.6364	2.58311e+06	70.612
orf19.2887	orf19.2887	616641	12.2964	844335	24.7171	718787	21.1151	871031	24.9655	2.12825e+06	72.2881	569225	19.6246	257989	6.21032	309374	10.6818	476233	9.81231	101887	3.8504	232290	7.94921	258991	7.07977
orf19.2888	orf19.2888	195644	3.90135	318367	9.31988	258236	7.58595	177707	5.09342	338200	11.4873	311193	10.7287	121552	2.92601	191462	6.61061	131492	2.70927	160587	6.06876	212175	7.26084	297330	8.1278
orf19.2889	orf19.2889	36600.4	0.729849	66484.4	1.94626	33126.8	0.973132	25464	0.729849	71625.5	2.43283	28226.4	0.973132	30319.4	0.729849	63415.5	2.18955	11807.6	0.243283	25750.4	0.973132	21327.5	0.729849	62298.1	1.70298
orf19.2890	orf19.2890	740626	14.7688	536777	15.7136	528143	15.5147	470167	13.4759	576821	19.5923	483189	16.6584	712683	17.1557	684107	23.6202	900216	18.548	710550	26.8524	671334	22.9737	778571	21.283
orf19.2891	orf19.2891	150485	3.00083	159864	4.67986	214033	6.28744	220612	6.32317	220870	7.50207	189625	6.53751	188475	4.53696	189345	6.53751	178586	3.67958	261850	9.89558	151369	5.18	189494	5.18
orf19.2892	orf19.2892	150344	2.99802	161138	4.71716	147019	4.31882	139709	4.00435	164186	5.57673	195203	6.72982	154156	3.71083	112941	3.89952	141437	2.91416	153670	5.80735	120077	4.10917	113508	3.10284
orf19.2893	orf19.2893	14247.5	0.28411	61963.9	1.81393	31246.3	0.917892	35074.7	1.00531	43752.9	1.48611	27258	0.939747	24512.9	0.590074	41776.1	1.4424	23335.3	0.480801	10987.7	0.415237	15327.1	0.52451	13591.2	0.371528
orf19.2895	VMA8	2.39714e+06	47.8013	2.22271e+06	65.0676	2.20631e+06	64.8125	1.6915e+06	48.4818	1.94822e+06	66.1734	1.71217e+06	59.0287	2.46277e+06	59.2838	2.66053e+06	91.8602	2.41495e+06	49.7576	3.15997e+06	119.418	2.89062e+06	98.9198	2.98392e+06	81.5684
orf19.2896	SOU1	434491	8.66418	407296	11.9232	284117	8.34623	260689	7.47187	493787	16.772	225949	7.78982	247657	5.96159	98994.4	3.41798	324063	6.67699	115685	4.37184	109171	3.73593	200639	5.48467
orf19.2897	SOU2	4004.88	0.079861	0	0	0	0	0	0	0	0	0	0	13270.4	0.319445	6939.03	0.239584	3876.01	0.079861	4226.47	0.159723	0	0	0	0
orf19.2898	orf19.2898	296906	5.9206	229292	6.71231	258962	7.60728	345878	9.91356	262478	8.91532	257597	8.8809	268833	6.47135	168486	5.81733	385920	7.9515	233179	8.81205	167981	5.74849	214068	5.85175
orf19.2899	orf19.2899	8749.62	0.174476	11920.2	0.348952	8909.12	0.261714	9131.06	0.261714	20547.2	0.697905	7591.2	0.261714	18120.2	0.436191	12633.3	0.436191	16936.2	0.348952	18467.5	0.697905	22943.3	0.785143	31913.3	0.872381
orf19.29	orf19.29	66636.8	1.32881	106671	3.12269	108563	3.18913	106631	3.05625	88023.7	2.98981	92503	3.18913	77281.8	1.86033	123155	4.25218	64492.6	1.32881	94937.3	3.58777	81543.2	2.79049	77776.1	2.12609
orf19.290	KRE5	50661.5	1.01024	77436.7	2.26688	65424.9	1.92192	65765.2	1.88496	66377	2.25456	86836.1	2.99376	172476	4.15184	217662	7.51521	172805	3.56048	267649	10.1147	258849	8.85809	216781	5.92593
orf19.2901	NUP60	521978	10.4088	647061	18.9421	743771	21.849	962961	27.6004	703078	23.8808	912086	31.4451	581729	14.0034	408293	14.0971	323134	6.65785	639360	24.1621	459441	15.7225	377341	10.315
orf19.2903	orf19.2903	350087	6.98108	362152	10.6016	263521	7.74119	207973	5.96092	269723	9.16141	183924	6.34098	467005	11.2417	437986	15.1223	650459	13.4021	381102	14.4022	399816	13.6821	415633	11.3618
orf19.2905	orf19.2905	55047.5	1.0977	41247.3	1.20747	52314.2	1.53678	19149.1	0.548851	32317.7	1.0977	9551.88	0.329311	45600.8	1.0977	54047.4	1.86609	85241.9	1.75632	23237.3	0.878162	38492.2	1.31724	76296.3	2.08563
orf19.2906	PGA41	26074.3	0.519948	38060.2	1.11417	17699.8	0.519948	36281.4	1.0399	26242.1	0.89134	23699.4	0.817061	46285.1	1.11417	68842	2.37691	61285.7	1.26273	58965.1	2.22835	54263.7	1.85696	70648.1	1.93124
orf19.2907	PGA42	10665.2	0.212674	7264.95	0.212674	14479.5	0.425348	29680.3	0.850697	40699	1.38238	6168.76	0.212674	26504.8	0.638023	18478.9	0.638023	15483	0.319011	14069.1	0.531686	21751.5	0.74436	58350	1.59506
orf19.2907.1	orf19.2907.1	2.37824e+06	47.4244	2.05202e+06	60.0709	2.0449e+06	60.0709	1.52592e+06	43.7358	2.43565e+06	82.7293	1.36029e+06	46.8975	1.75121e+06	42.155	2.01453e+06	69.5558	2.32728e+06	47.9514	2.20307e+06	83.2562	1.81697e+06	62.1787	2.66013e+06	72.7174
orf19.2908	orf19.2908	117237	2.33782	95832	2.80539	83561.9	2.45471	99917.4	2.86383	77431.9	2.63005	103410	3.56518	177240	4.26653	142191	4.90943	181543	3.74052	165481	6.25368	124676	4.26653	162491	4.44186
orf19.2909	ERG26	2.4442e+06	48.7399	2.1433e+06	62.7428	2.41818e+06	71.0364	3.05294e+06	87.5034	2.54259e+06	86.3615	2.64095e+06	91.0492	2.22948e+06	53.668	2.36725e+06	81.734	2.11179e+06	43.5113	2.6351e+06	99.5832	2.50959e+06	85.8808	2.34361e+06	64.065
orf19.291	orf19.291	556759	11.1023	688008	20.1408	666238	19.5714	556200	15.9418	632779	21.493	499560	17.2228	694776	16.7247	795642	27.4711	808265	16.6535	967975	36.5807	860988	29.4639	1.00494e+06	27.4711
orf19.2910	PGA43	95919.3	1.91273	106605	3.12076	75392.7	2.21474	91320	2.61741	103734	3.52344	84679.9	2.91942	83640.6	2.0134	142868	4.93282	87946.8	1.81206	138521	5.23483	102961	3.52344	162038	4.42947
orf19.2911	SEC3	81375.1	1.6227	94795.8	2.77505	106475	3.12782	108307	3.1043	101088	3.43354	111189	3.83334	98673.1	2.37526	179819	6.20859	101585	2.09305	104547	3.95092	147753	5.05624	118723	3.2454
orf19.2914	orf19.2914	172402	3.43787	205125	6.00482	221577	6.50904	188714	5.40892	213226	7.24245	195447	6.73823	182805	4.40048	282780	9.76356	146832	3.02533	271699	10.2678	194224	6.64655	207929	5.68395
orf19.2915	orf19.2915	344879	6.87723	372737	10.9115	409233	12.0216	454379	13.0234	320451	10.8844	474351	16.3537	388049	9.34112	395232	13.6462	353493	7.28337	487909	18.4386	353667	12.1028	326858	8.93499
orf19.2916	orf19.2916	5366.15	0.107006	0	0	3642.65	0.107006	7466.78	0.214013	18902.4	0.642039	3103.8	0.107006	8890.53	0.214013	6198.42	0.214013	5193.48	0.107006	8494.6	0.321019	9380.77	0.321019	7828.98	0.214013
orf19.2917	orf19.2917	832322	16.5973	1.45664e+06	42.6418	1.21701e+06	35.7509	1.41278e+06	40.493	1.6001e+06	54.3489	1.2519e+06	43.1605	287799	6.9279	257521	8.89143	239144	4.92733	186263	7.03905	189455	6.48333	185672	5.07552
orf19.2917.1	orf19.2917.1	2.64577e+06	52.7593	2.01429e+06	58.9663	1.63753e+06	48.1041	1.02865e+06	29.4831	1.69035e+06	57.4145	1.03522e+06	35.6901	2.44958e+06	58.9663	3.86509e+06	133.45	3.84095e+06	79.1389	3.03853e+06	114.829	2.85672e+06	97.7599	6.13068e+06	167.588
orf19.2919	MPH1	32734.3	0.652755	48226.2	1.41177	43924.6	1.29033	48726.3	1.39659	41117.4	1.39659	49755.8	1.71538	30269.9	0.728657	46164.9	1.59394	15472.1	0.318787	37759.1	1.42695	22623.5	0.774198	26100.2	0.713476
orf19.292	orf19.292	11301.4	0.225361	0	0	3835.8	0.112681	0	0	0	0	0	0	0	0	3263.55	0.112681	5468.87	0.112681	5963.36	0.225361	0	0	16488.2	0.450722
orf19.2920	orf19.2920	6.09101e+06	121.461	5.287e+06	154.772	6.06092e+06	178.046	4.23262e+06	121.315	5.43459e+06	184.591	3.93654e+06	135.716	4.77985e+06	115.061	5.03453e+06	173.827	6.29743e+06	129.752	5.40801e+06	204.374	5.50461e+06	188.373	7.22628e+06	197.538
orf19.2921	orf19.2921	221525	4.41742	208321	6.09839	167675	4.92562	111840	3.20556	179544	6.09839	115658	3.98741	112054	2.69736	148321	5.12108	197321	4.06559	144821	5.47291	175921	6.0202	238821	6.5284
orf19.2922	orf19.2922	6183.52	0.123306	0	0	4197.49	0.123306	8604.11	0.246611	0	0	7153.12	0.246611	20489.4	0.493222	67854.3	2.3428	17953.6	0.369917	91359.2	3.45255	93683.5	3.20594	207494	5.67205
orf19.2923	orf19.2923	307255	6.12697	354524	10.3783	261068	7.66913	290838	8.33601	238060	8.08593	199478	6.87721	472693	11.3787	867957	29.968	501682	10.3367	1.64444e+06	62.145	1.91708e+06	65.6044	2.04771e+06	55.9763
orf19.2925	orf19.2925	243816	4.86193	227272	6.65317	235194	6.90906	214269	6.14139	199644	6.78112	211536	7.2929	74411.7	1.79124	96347.4	3.32659	105566	2.17508	115111	4.35015	93470.1	3.19864	131053	3.58248
orf19.2926	orf19.2926	56993.1	1.1365	51763.8	1.51533	50066.8	1.47076	52869	1.51533	47893.6	1.62675	62698	2.16158	39806.6	0.958225	47760.8	1.64904	28120.4	0.579392	43046.1	1.62675	46234.3	1.58218	24456	0.668529
orf19.2927	MNN11	300859	5.99943	499254	14.6152	276400	8.11953	390305	11.1869	561765	19.0809	276073	9.5179	251103	6.04454	431135	14.8858	282421	5.819	303182	11.4576	325584	11.1418	331680	9.06681
orf19.2928	orf19.2928	1.52346e+06	30.3792	1.2982e+06	38.0034	1.58317e+06	46.5072	1.63079e+06	46.7418	1.22419e+06	41.5809	1.63816e+06	56.4772	1.25958e+06	30.3206	942717	32.5492	899462	18.5325	1.22444e+06	46.2726	1.1191e+06	38.2966	1.02337e+06	27.9747
orf19.2929	GSC1	2.76225e+06	55.0821	1.68167e+06	49.2292	1.34946e+06	39.6416	2.37233e+06	67.9956	1.60472e+06	54.5061	2.58396e+06	89.0845	2.11648e+06	50.9479	1.06957e+06	36.9289	2.07638e+06	42.7818	906387	34.2533	800049	27.3785	841482	23.0027
orf19.2930	orf19.2930	1.31355e+06	26.1935	1.28867e+06	37.7245	1.40574e+06	41.295	1.63068e+06	46.7386	1.33985e+06	45.5094	1.39643e+06	48.1434	1.23889e+06	29.8226	964615	33.3053	1.14771e+06	23.6473	1.13144e+06	42.7584	1.14771e+06	39.2756	968912	26.4862
orf19.2933	orf19.2933	298207	5.94654	340741	9.97484	324321	9.52725	285552	8.18448	336969	11.4455	296746	10.2306	308125	7.41719	300011	10.3585	266887	5.49895	282559	10.6782	267193	9.1436	334489	9.1436
orf19.2934	orf19.2934	313226	6.24604	330715	9.68136	1.03123e+06	30.2933	822651	23.5788	730967	24.828	480102	16.552	129737	3.12302	149245	5.15299	75786.8	1.56151	210730	7.9637	127765	4.37223	125670	3.43532
orf19.2935	RPL10	2.21866e+08	4424.23	2.17315e+08	6361.67	2.58531e+08	7594.62	2.39271e+08	6857.99	2.11867e+08	7196.28	1.71035e+08	5896.61	1.85478e+08	4464.82	1.35991e+08	4695.36	1.72455e+08	3553.27	1.3375e+08	5054.55	1.44532e+08	4946.01	1.34985e+08	3689.94
orf19.2936	orf19.2936	470054	9.37335	470489	13.7731	644676	18.938	593994	17.0251	703987	23.9116	527115	18.1728	341708	8.2256	421069	14.5383	408508	8.41689	825084	31.1807	648432	22.19	664795	18.1728
orf19.2937	PMM1	2.60916e+07	520.293	2.05124e+07	600.479	2.19531e+07	644.895	1.98948e+07	570.226	2.30421e+07	782.646	1.57369e+07	542.547	3.64665e+07	877.822	4.29357e+07	1482.44	5.05442e+07	1041.41	6.47892e+07	2448.45	6.45346e+07	2208.44	6.88299e+07	1881.53
orf19.2938	orf19.2938	375694	7.49172	365185	10.6904	383976	11.2797	550174	15.7691	445261	15.1237	581101	20.034	354349	8.5299	370575	12.7948	271002	5.58372	599920	22.6716	359950	12.3178	297669	8.13707
orf19.2939	orf19.2939	1.31325e+06	26.1875	1.05946e+06	31.0146	990052	29.0838	825246	23.6532	1.20445e+06	40.9104	938105	32.3421	1.2082e+06	29.0838	1.86645e+06	64.4429	1.27685e+06	26.3081	3.53184e+06	133.472	2.85997e+06	97.8711	3.49201e+06	95.4575
orf19.2940	orf19.2940	848303	16.916	914655	26.7756	937804	27.5489	930813	26.679	987518	33.542	911226	31.4154	951691	22.9091	1.64618e+06	56.8378	910144	18.7526	3.28169e+06	124.018	2.77947e+06	95.1163	2.99508e+06	81.8735
orf19.2941	SCW4	1668.75	0.033277	0	0	0	0	1161	0.033277	979.704	0.033277	1930.42	0.066553	0	0	0	0	0	0	0	0	0	0	2434.64	0.066553
orf19.2942	DIP5	3.41914e+06	68.181	2.81144e+06	82.3021	2.57192e+06	75.5528	3.76995e+06	108.054	3.73203e+06	126.762	3.38603e+06	116.737	1.9436e+06	46.7864	1.53726e+06	53.077	2.25961e+06	46.557	1.59002e+06	60.0884	2.17237e+06	74.3405	2.27365e+06	62.1525
orf19.2943.5	orf19.2943.5	540008	10.7683	385362	11.2811	349112	10.2555	232576	6.66609	437806	14.8705	401582	13.845	426035	10.2555	326732	11.2811	398195	8.20442	257806	9.74274	359622	12.3066	450198	12.3066
orf19.2945	PUT4	17157.7	0.342143	12856.3	0.376357	17470.5	0.513214	16712	0.479	20146.2	0.684285	10916.5	0.376357	28426.6	0.684285	26755.4	0.923785	14945.1	0.307928	32592.8	1.23171	12997.4	0.444785	40051.8	1.09486
orf19.2946	HNM4	9779.49	0.195013	5329.31	0.15601	5310.8	0.15601	9525.43	0.273018	5741.41	0.195013	3393.89	0.117008	14582.2	0.351023	11296.2	0.390025	13250.7	0.273018	16512.9	0.624041	11397.3	0.390025	18548.2	0.507033
orf19.2947	SNZ1	8.58319e+06	171.157	8.3879e+06	245.547	8.41282e+06	247.135	9.68008e+06	277.45	1.04543e+07	355.091	8.37218e+06	288.639	2.14312e+07	515.892	3.51011e+07	1211.94	3.08357e+07	635.339	2.80085e+07	1058.47	3.25829e+07	1115.02	2.78797e+07	762.119
orf19.2948	SNO1	1.52813e+06	30.4725	1.61569e+06	47.2978	1.52417e+06	44.774	1.29472e+06	37.1091	1.71724e+06	58.3277	1.23634e+06	42.6241	2.53178e+06	60.945	3.92825e+06	135.631	2.87626e+06	59.2625	3.04976e+06	115.253	3.67384e+06	125.722	3.30318e+06	90.2958
orf19.2949	orf19.2949	77285.6	1.54115	85653.8	2.50743	96598.5	2.83768	109673	3.14346	89306.4	3.03338	103241	3.55933	119407	2.87437	94940.4	3.27801	90827	1.8714	90300.7	3.41255	65408.4	2.23834	75618.3	2.0671
orf19.295	orf19.295	0	0	0	0	1942.81	0.057072	0	0	0	0	0	0	0	0	0	0	0	0	1510.2	0.057072	1667.75	0.057072	0	0
orf19.2951	HOM6	1.52412e+07	303.924	1.26403e+07	370.033	1.42362e+07	418.201	1.11422e+07	319.359	1.08891e+07	369.858	8.76991e+06	302.351	1.85561e+07	446.683	2.17886e+07	752.297	2.4054e+07	495.609	1.51505e+07	572.551	1.70425e+07	583.21	1.80791e+07	494.212
orf19.2952	EXG2	204917	4.08625	177655	5.20068	234646	6.89297	165608	4.74666	147038	4.99431	175991	6.06746	898481	21.6282	921691	31.8232	981600	20.2249	1.4275e+06	53.9468	891336	30.5024	1.18227e+06	32.3185
orf19.2953	TOM20	4.56343e+06	90.9993	5.59648e+06	163.831	6.03391e+06	177.252	5.14495e+06	147.465	8.03257e+06	272.834	4.36277e+06	150.411	3.67151e+06	88.3806	5.89217e+06	203.439	5.21093e+06	107.366	4.9805e+06	188.218	7.06879e+06	241.901	7.02306e+06	191.982
orf19.2954	orf19.2954	1.01889e+07	203.178	8.92918e+06	261.393	1.26264e+07	370.914	1.0651e+07	305.278	1.02421e+07	347.884	9.11087e+06	314.107	9.8064e+06	236.06	8.78614e+06	303.359	8.97308e+06	184.881	8.91431e+06	336.881	8.98435e+06	307.453	8.79462e+06	240.41
orf19.2956	MGM101	1.71021e+06	34.1032	1.78237e+06	52.1771	1.97663e+06	58.0654	1.78333e+06	51.1139	1.97196e+06	66.9797	1.49208e+06	51.4411	1.63755e+06	39.4191	1.97782e+06	68.2882	2.07988e+06	42.8539	1.57328e+06	59.4557	1.833e+06	62.727	1.82496e+06	49.8872
orf19.2957	orf19.2957	5753.48	0.11473	5486.86	0.160622	6248.92	0.183568	4002.87	0.11473	5404.47	0.183568	3327.83	0.11473	7625.8	0.183568	8639.57	0.298298	8909.35	0.183568	10929.3	0.413029	6705.25	0.22946	12591.1	0.34419
orf19.2958	orf19.2958	26404.9	0.526541	20984.4	0.614297	26886.3	0.789811	19136.1	0.54848	13564.2	0.460723	31181.7	1.07502	35544.6	0.855629	38125.3	1.31635	36203.3	0.745933	49926.5	1.88677	41030.6	1.40411	25682.4	0.702054
orf19.2959	orf19.2959	25036.5	0.499253	34109	0.998507	0	0	17418.6	0.499253	0	0	0	0	0	0	14459.8	0.499253	0	0	26421.8	0.998507	0	0	36527.2	0.998507
orf19.2959.1	orf19.2959.1	1.99232e+08	3972.89	1.09427e+08	3203.35	1.0676e+08	3136.17	1.24229e+08	3560.64	1.17866e+08	4003.43	9.22954e+07	3181.98	1.39797e+08	3365.2	1.22407e+08	4226.35	2.21722e+08	4568.37	2.01448e+08	7612.93	1.70172e+08	5823.45	3.2262e+08	8819.15
orf19.296	orf19.296	0	0	8430.89	0.246806	0	0	0	0	0	0	0	0	0	0	0	0	0	0	0	0	0	0	0	0
orf19.2960	FRS2	4.94172e+06	98.5429	5.05882e+06	148.092	5.88461e+06	172.866	5.92471e+06	169.814	4.93184e+06	167.515	5.67062e+06	195.5	5.21342e+06	125.498	4.31327e+06	148.924	4.4114e+06	90.8926	4.37393e+06	165.295	3.66495e+06	125.418	3.50192e+06	95.7285
orf19.2961	orf19.2961	237765	4.74128	293996	8.60645	298239	8.76106	320052	9.17334	235177	7.98802	345305	11.9047	254766	6.13274	222400	7.67881	195097	4.01978	369563	13.9662	278603	9.53409	237543	6.49349
orf19.2962	orf19.2962	74825	1.49209	135070	3.95403	68570.1	2.01432	122336	3.5064	131786	4.47626	93049.8	3.20798	74381.1	1.7905	56179.6	1.93971	76038.1	1.56669	49353.2	1.86511	41421.4	1.41748	68229	1.86511
orf19.2963	orf19.2963	349759	6.97454	289304	8.46908	264072	7.75739	176295	5.05298	134099	4.5548	206430	7.11687	195129	4.69714	197880	6.8322	262513	5.40882	239169	9.03843	183012	6.26285	184847	5.05298
orf19.2964	orf19.2964	709776	14.1536	730818	21.394	809377	23.7763	972957	27.8869	578292	19.6423	972144	33.5156	758735	18.2643	703510	24.2901	572447	11.7947	741632	28.027	633361	21.6742	501532	13.7099
orf19.2965	orf19.2965	6.19339e+06	123.502	5.24943e+06	153.672	5.91861e+06	173.865	5.29023e+06	151.629	5.16657e+06	175.488	5.07968e+06	175.127	9.59449e+06	230.959	1.05273e+07	363.476	1.26941e+07	261.549	1.3484e+07	509.575	1.2072e+07	413.117	1.40903e+07	385.171
orf19.2965.1	orf19.2965.1	1.90037e+07	378.952	2.10902e+07	617.394	2.00748e+07	589.717	1.14387e+07	327.857	2.14361e+07	728.099	1.093e+07	376.823	1.92801e+07	464.11	2.63289e+07	909.059	1.79788e+07	370.436	1.63934e+07	619.523	2.22718e+07	762.162	2.76476e+07	755.775
orf19.2966	orf19.2966	3.67994e+06	73.3817	2.35908e+06	69.0597	2.5794e+06	75.7726	1.93462e+06	55.4501	1.92491e+06	65.3815	1.77641e+06	61.2434	3.35021e+06	80.6463	2.31444e+06	79.9107	4.12387e+06	84.9683	2.5866e+06	97.7503	2.17928e+06	74.5772	2.54315e+06	69.5195
orf19.2967	TIF34	3.58343e+06	71.4571	4.62533e+06	135.402	5.2844e+06	155.234	4.96942e+06	142.433	5.0374e+06	171.1	3.97624e+06	137.085	2.95349e+06	71.0965	2.91554e+06	100.665	2.72433e+06	56.132	2.76074e+06	104.331	3.07333e+06	105.172	2.60304e+06	71.1566
orf19.2968	orf19.2968	12832.4	0.255891	13111.9	0.383837	4355.45	0.127946	8927.89	0.255891	15067.5	0.511782	3711.15	0.127946	21260.5	0.511782	3705.67	0.127946	6209.75	0.127946	3385.61	0.127946	7477.61	0.255891	14041.4	0.383837
orf19.2969	RAD16	106446	2.12265	123562	3.61716	98801.6	2.90239	87660.4	2.51252	86087.7	2.92406	118112	4.07202	119672	2.88074	116055	4.00704	93560	1.92771	100873	3.8121	105700	3.61716	72896.2	1.99269
orf19.297	DTD2	364593	7.27034	308929	9.0436	392366	11.5262	197977	5.67441	208827	7.09302	252029	8.68895	324124	7.80232	405732	14.0087	378680	7.80232	403535	15.25	435269	14.8953	343805	9.39825
orf19.2970	LYS2	366675	7.31186	381827	11.1776	328123	9.63894	471171	13.5047	340314	11.5591	537037	18.5149	623875	15.0179	534034	18.4386	606683	12.5001	414892	15.6792	393517	13.4665	260503	7.12112
orf19.2971	orf19.2971	127419	2.54087	134645	3.9416	156356	4.59311	162524	4.65826	124677	4.23478	160627	5.53779	123145	2.96435	125482	4.33251	96441.9	1.98709	137055	5.17946	111373	3.8113	98907.8	2.70374
orf19.2972	PDE2	460207	9.17699	503652	14.7439	359487	10.5603	446133	12.7871	399313	13.5631	734944	25.3379	620902	14.9463	661548	22.8413	505986	10.4253	329435	12.4497	430844	14.7439	239441	6.54535
orf19.2973	orf19.2973	200635	4.00086	195513	5.72345	164569	4.83437	166730	4.7788	228218	7.75166	161983	5.58453	186979	4.50096	132775	4.58432	136195	2.80616	83077	3.13956	104734	3.5841	81310.3	2.2227
orf19.2974	YKT6	2.36116e+06	47.084	2.24213e+06	65.6361	2.8746e+06	84.4441	2.78104e+06	79.7101	2.81385e+06	95.5754	2.54956e+06	87.8986	4.27867e+06	102.996	6.83696e+06	236.06	5.53288e+06	114	1.22728e+07	463.803	9.96017e+06	340.847	1.09617e+07	299.649
orf19.2975	YPT7	521076	10.3908	536367	15.7016	492583	14.4701	359843	10.3138	530256	18.0107	428646	14.778	501998	12.0841	579601	20.0119	567814	11.6992	704696	26.6312	668002	22.8597	625075	17.0871
orf19.2977	orf19.2977	2.59625e+06	51.7718	3.22607e+06	94.4399	4.07258e+06	119.636	4.57507e+06	131.131	4.94358e+06	167.914	4.23564e+06	146.028	4.27849e+06	102.992	4.24536e+06	146.58	3.58831e+06	73.9335	3.56966e+06	134.901	4.18658e+06	143.269	3.17557e+06	86.8074
orf19.2978	orf19.2978	479810	9.56789	854620	25.0182	565819	16.6215	341446	9.78652	583221	19.8097	249128	8.58893	479530	11.5432	741797	25.612	756597	15.5889	397249	15.0124	907446	31.0537	723336	19.7731
orf19.298	orf19.298	68290.7	1.36179	40703.8	1.19156	17383.9	0.510669	71267.8	2.04268	85196.7	2.89379	34562.1	1.19156	56571.3	1.36179	24650.7	0.851115	49569.9	1.02134	18017.3	0.680892	84561.9	2.89379	56043.6	1.53201
orf19.2980	orf19.2980	77752.4	1.55046	97982.9	2.86835	77410.4	2.27401	57701	1.65383	100424	3.41101	71955.5	2.48074	66556.3	1.60214	72597.6	2.50658	73996.3	1.52462	59489.5	2.24817	55879	1.91223	89804.5	2.4549
orf19.2982	orf19.2982	39616.1	0.789984	56812.3	1.66312	42461.3	1.24734	34815.3	0.997875	52636.7	1.78786	26532	0.914719	46635.5	1.12261	81887	2.82731	44395.2	0.914719	79215.3	2.99362	103274	3.53414	95823.1	2.61942
orf19.2983	CDC73	630515	12.5731	626989	18.3545	672580	19.7577	495460	14.2009	553598	18.8035	498194	17.1757	524644	12.6292	487704	16.839	411358	8.47561	607476	22.9571	570796	19.5332	523600	14.3131
orf19.2984	MST1	454975	9.07265	540492	15.8224	607247	17.8385	683542	19.5917	527768	17.9262	715740	24.6759	558972	13.4556	576316	19.8985	472243	9.73009	498705	18.8466	463639	15.8662	384805	10.519
orf19.2985	orf19.2985	1.61774e+06	32.2593	1.60036e+06	46.849	1.78795e+06	52.5227	1.2669e+06	36.312	1.61792e+06	54.9543	1.07676e+06	37.1225	1.09768e+06	26.4235	2.1034e+06	72.624	1.61289e+06	33.232	1.85738e+06	70.1924	2.31169e+06	79.1083	2.70416e+06	73.9208
orf19.2986	orf19.2986	279505	5.57362	150312	4.40022	169762	4.98692	122817	3.52018	233186	7.9204	204210	7.04036	377775	9.0938	560749	19.361	398649	8.21375	535605	20.241	540047	18.4809	965809	26.4014
orf19.2987	orf19.2987	406983	8.11565	423547	12.3989	509780	14.9753	502255	14.3956	425721	14.46	511902	17.6483	490995	11.8192	346982	11.9802	389198	8.01904	386892	14.6211	310559	10.6276	286282	7.82581
orf19.2988	orf19.2988	6.32637e+06	126.154	4.51127e+06	132.063	4.96823e+06	145.947	5.07356e+06	145.418	4.06772e+06	138.164	4.08837e+06	140.95	8.33203e+06	200.569	7.91003e+06	273.11	9.75077e+06	200.905	6.49589e+06	245.486	6.63449e+06	227.039	6.32138e+06	172.801
orf19.2989	GOR1	586190	11.6892	452121	13.2354	429498	12.6169	345252	9.89563	333219	11.3181	383902	13.2354	1.09451e+06	26.3471	1.44019e+06	49.7255	1.07162e+06	22.0796	554798	20.9664	963292	32.9648	475125	12.988
orf19.299	ECM14	541724	10.8025	608297	17.8073	665079	19.5374	848010	24.3057	632351	21.4784	575263	19.8328	745010	17.9339	707628	24.4323	798727	16.457	807300	30.5087	800271	27.3861	730149	19.9593
orf19.2990	XOG1	836725	16.6851	388327	11.3679	466559	13.7057	743661	21.3148	402161	13.6598	433440	14.9433	1.37675e+06	33.1411	415541	14.3474	1.53061e+06	31.5367	245014	9.25934	176811	6.05065	253204	6.92158
orf19.2991	HOL1	59148.9	1.17949	39172.1	1.14672	72495.6	2.12963	59441.3	1.70371	26044.2	0.884616	38963.5	1.34331	73497.5	1.76923	55986.6	1.93305	84278.3	1.73647	27743	1.04843	33509.4	1.14672	40750.7	1.11396
orf19.2992	RPP1A	4.90107e+08	9773.22	3.55751e+08	10414.3	3.9345e+08	11558	3.40412e+08	9756.89	3.4739e+08	11799.4	2.74182e+08	9452.7	3.63681e+08	8754.52	1.52375e+08	5261.05	4.28689e+08	8832.72	1.41102e+08	5332.37	1.89218e+08	6475.24	2.28058e+08	6234.2
orf19.2994	RPL13	1.26744e+08	2527.39	1.43612e+08	4204.09	1.56659e+08	4602.02	1.16804e+08	3347.84	1.41527e+08	4807.1	9.99802e+07	3446.92	9.67198e+07	2328.24	7.85014e+07	2710.42	9.35023e+07	1926.52	5.33865e+07	2017.53	8.03599e+07	2750	6.64041e+07	1815.22
orf19.2994.1	RPS16A	1.30411e+08	2600.52	1.63248e+08	4778.93	1.64977e+08	4846.37	1.49298e+08	4279.17	1.71448e+08	5823.4	8.73505e+07	3011.5	1.09578e+08	2637.75	1.00131e+08	3457.21	1.38491e+08	2853.46	6.87891e+07	2599.61	1.08311e+08	3706.53	1.06735e+08	2917.72
orf19.2995	orf19.2995	424254	8.46005	455482	13.3338	597896	17.5638	500499	14.3453	500855	17.0121	370751	12.782	733456	17.6558	1.24911e+06	43.1279	798889	16.4603	1.80065e+06	68.0482	1.60692e+06	54.9903	2.04865e+06	56.0018
orf19.2996	orf19.2996	109178	2.17712	117458	3.43847	84699.6	2.48814	120569	3.45574	90549.8	3.07561	114771	3.95683	125614	3.02378	123108	4.25057	140887	2.90283	165056	6.23762	142386	4.8726	129578	3.54214
orf19.2998	TSR2	1.67656e+06	33.4323	1.98118e+06	57.9972	2.0926e+06	61.4722	1.77264e+06	50.8075	2.32489e+06	78.9672	1.52584e+06	52.6049	597352	14.3795	430353	14.8588	360580	7.42939	256837	9.70614	287133	9.82597	280548	7.66905
orf19.30	orf19.30	628395	12.5308	873189	25.5617	542721	15.943	1.02628e+06	29.4151	1.01194e+06	34.3715	832728	28.7091	555382	13.3692	921378	31.8124	748083	15.4135	684181	25.8559	1.21628e+06	41.6224	901198	24.6351
orf19.300	AIP2	2.45075e+06	48.8704	2.43467e+06	71.2725	2.74333e+06	80.5882	2.83231e+06	81.1796	2.25942e+06	76.7436	2.74283e+06	94.5617	3.87761e+06	93.3418	2.85013e+06	98.4063	3.76596e+06	77.5938	3.06763e+06	115.929	2.77623e+06	95.0053	2.99269e+06	81.8081
orf19.3000	ORC1	217210	4.33139	275458	8.06376	265875	7.81033	266871	7.64905	267931	9.10053	326116	11.2432	261288	6.28974	354328	12.2339	246003	5.06865	448703	16.9569	381060	13.0403	287402	7.85641
orf19.3001	TEM1	487632	9.72387	371503	10.8754	374568	11.0033	504426	14.4579	463325	15.7373	348848	12.0269	297647	7.16495	804130	27.7642	385004	7.93263	1.15111e+06	43.5015	826276	28.276	893972	24.4376
orf19.3002	RPS1	1.56732e+08	3125.4	1.55661e+08	4556.82	2.02402e+08	5945.76	1.6829e+08	4823.52	1.67426e+08	5686.8	1.58626e+08	5468.8	1.46393e+08	3523.96	9.85576e+07	3402.9	1.31934e+08	2718.38	8.80517e+07	3327.56	1.08605e+08	3716.58	9.92291e+07	2712.53
orf19.3003	orf19.3003	301883	6.01984	328246	9.60908	290237	8.52601	365573	10.4781	239151	8.12301	402187	13.8658	443651	10.6796	440256	15.2007	375907	7.7452	471214	17.8077	380895	13.0346	309593	8.46304
orf19.3003.1	RPL6	1.53567e+08	3062.28	1.30537e+08	3821.33	1.67617e+08	4923.91	1.59681e+08	4576.79	1.31211e+08	4456.71	1.18372e+08	4081.01	1.24184e+08	2989.36	7.1918e+07	2483.11	1.0745e+08	2213.91	6.80617e+07	2572.12	7.67819e+07	2627.55	7.29573e+07	1994.36
orf19.3004	orf19.3004	392854	7.8339	411571	12.0483	346005	10.1642	275050	7.88348	275891	9.37093	435759	15.0232	411944	9.91633	340338	11.7508	281550	5.80105	324063	12.2467	320199	10.9575	246675	6.7431
orf19.3006	orf19.3006	623467	12.4326	695468	20.3591	802777	23.5824	753924	21.609	517089	17.5634	827124	28.5159	800671	19.2737	638241	22.0365	542745	11.1827	964317	36.4425	790037	27.0359	618439	16.9056
orf19.3007	orf19.3007	356509	7.10914	613511	17.9599	375745	11.0379	274142	7.85747	402079	13.657	255044	8.79288	225382	5.4254	682724	23.5724	299637	6.17373	405937	15.3408	732564	25.0691	533818	14.5924
orf19.3007.2	orf19.3007.2	1.23554e+06	24.6379	1.11714e+06	32.7032	977864	28.7257	832617	23.8645	1.00185e+06	34.029	637726	21.9862	959251	23.0911	739181	25.5217	1.4907e+06	30.7144	768892	29.0572	726420	24.8588	1.12359e+06	30.7144
orf19.3008	COQ4	1.89582e+06	37.8045	1.30275e+06	38.1367	1.50857e+06	44.3157	1.4117e+06	40.4621	1.2382e+06	42.0567	1.3914e+06	47.9699	1.83544e+06	44.1828	1.62411e+06	56.0756	2.09923e+06	43.2526	1.49966e+06	56.6735	1.4173e+06	48.5014	1.58712e+06	43.3855
orf19.3009	orf19.3009	50756.2	1.01213	61246	1.79292	38392	1.1278	49437.7	1.41698	43420.4	1.47482	42778.1	1.47482	58864.3	1.41698	59465.9	2.05318	54737.1	1.1278	74225.3	2.80505	66757.9	2.28452	100498	2.74721
orf19.301	PGA18	131755	2.62732	100756	2.94954	100407	2.94954	218787	6.27088	80270.5	2.72647	150977	5.20508	159598	3.84184	125628	4.33756	105862	2.18118	112154	4.23842	107196	3.66834	101553	2.77604
orf19.3010	orf19.3010	593239	11.8298	525601	15.3864	484295	14.2267	388455	11.1339	493970	16.7782	515817	17.7833	456101	10.9793	633742	21.8812	525365	10.8246	718131	27.1389	736563	25.2059	794797	21.7266
orf19.3010.1	ECM33	7.19754e+07	1435.26	3.95769e+07	1158.58	5.75599e+07	1690.88	7.85356e+07	2250.99	4.27762e+07	1452.94	6.10044e+07	2103.19	9.91208e+07	2386.04	5.33282e+07	1841.26	8.63062e+07	1778.25	5.80308e+07	2193.04	6.13012e+07	2097.79	6.43999e+07	1760.43
orf19.3012	ARO80	21358.4	0.425908	18622.7	0.545162	24937.4	0.732561	17237.2	0.494053	13040.8	0.442944	15812.8	0.545162	23354.9	0.562198	13322.3	0.45998	18190.6	0.374799	15327.3	0.579234	7965.31	0.272581	9971.5	0.272581
orf19.3013	CDC12	1.01309e+06	20.202	984095	28.8084	1.38769e+06	40.7647	1.35033e+06	38.7032	1.0105e+06	34.3227	1.17792e+06	40.6101	1.89897e+06	45.7121	2.95688e+06	102.092	2.03351e+06	41.8985	5.11524e+06	193.31	3.46221e+06	118.48	3.62725e+06	99.1545
orf19.3014	BMH1	4.14936e+07	827.424	4.05064e+07	1185.78	4.24998e+07	1248.48	4.04403e+07	1159.1	4.21768e+07	1432.58	3.28716e+07	1133.28	4.16011e+07	1001.42	4.18717e+07	1445.7	4.93996e+07	1017.83	3.89156e+07	1470.66	4.96748e+07	1699.92	4.46543e+07	1220.67
orf19.3015	ARX1	1.2731e+06	25.387	2.00442e+06	58.6774	2.23157e+06	65.5545	2.96041e+06	84.8513	2.59583e+06	88.1701	2.38376e+06	82.1826	356754	8.58778	185306	6.39806	267351	5.50849	189219	7.15078	185963	6.36385	147691	4.03728
orf19.3016	orf19.3016	6.45119e+06	128.643	5.87237e+06	171.908	5.55429e+06	163.163	3.1153e+06	89.2908	5.43382e+06	184.565	3.10392e+06	107.011	2.63859e+06	63.5162	2.41948e+06	83.5376	3.18323e+06	65.5873	1.36406e+06	51.5493	2.04435e+06	69.9598	2.84549e+06	77.7843
orf19.3018	SPP1	181135	3.61202	200503	5.86953	252747	7.4247	192532	5.51836	227454	7.7257	190621	6.57186	235496	5.66886	284783	9.83271	180176	3.71235	326561	12.3411	291728	9.98321	282620	7.7257
orf19.3019	orf19.3019	62801	1.25231	62742.6	1.83673	73892.9	2.17068	82530.3	2.36548	79474.6	2.69943	83142.1	2.86641	60116.3	1.44712	76571.2	2.64378	63481.5	1.30797	86158.5	3.25602	72376.6	2.4768	65154.7	1.78107
orf19.302	orf19.302	725201	14.4612	575286	16.8409	641834	18.8545	485384	13.9121	560489	19.0376	536269	18.4884	524705	12.6307	551382	19.0376	692981	14.2782	905799	34.231	775628	26.5428	830358	22.6987
orf19.3021	orf19.3021	267732	5.33883	137251	4.01788	106796	3.13725	117138	3.35741	124773	4.23804	166032	5.72411	228645	5.50395	245492	8.47609	245760	5.06364	219919	8.31097	244470	8.36601	364433	9.96215
orf19.3022	orf19.3022	2.39395e+06	47.7377	2.55607e+06	74.8264	3.01422e+06	88.5457	2.3298e+06	66.7768	2.95516e+06	100.375	2.54193e+06	87.6357	2.39894e+06	57.7472	2.19151e+06	75.6663	2.27615e+06	46.8977	1.92814e+06	72.8665	1.99634e+06	68.3167	2.07921e+06	56.8372
orf19.3023	NGG1	77657.9	1.54858	64309.1	1.88258	59951.2	1.76113	55088.3	1.57894	92077.9	3.12752	51082.7	1.76113	75683.6	1.82186	82666.9	2.85424	100212	2.06477	61064.4	2.30768	100265	3.43116	78865.3	2.15586
orf19.3026	MAS1	688631	13.732	881532	25.806	872682	25.6359	968585	27.7616	863646	29.3346	1.02844e+06	35.4566	784155	18.8762	757264	26.1461	674726	13.9021	854981	32.3106	632348	21.6396	564551	15.4326
orf19.3027	orf19.3027	847390	16.8978	1.04051e+06	30.4598	785582	23.0772	709754	20.343	888723	30.1864	788336	27.1787	770121	18.5384	812513	28.0536	790927	16.2963	599078	22.6398	827768	28.327	676166	18.4837
orf19.3029	orf19.3029	82336.6	1.64187	80123.5	2.34553	133075	3.90922	85926	2.46281	71357.2	2.42372	89577.9	3.08829	139662	3.36193	314758	10.8676	206807	4.26105	363086	13.7214	261597	8.95212	303174	8.28755
orf19.3030	orf19.3030	57219.6	1.14102	32690.5	0.956981	66406.9	1.95077	60356.1	1.72993	31425.6	1.0674	64056.7	2.20842	111620	2.68691	117264	4.04877	107184	2.20842	173365	6.55164	114010	3.90154	121182	3.31263
orf19.3031	SEC62	2.54016e+06	50.6533	2.02856e+06	59.384	2.53906e+06	74.5875	2.62595e+06	75.2649	2.55714e+06	86.8557	2.14381e+06	73.9101	5.94377e+06	143.079	8.47103e+06	292.479	9.39898e+06	193.657	1.35469e+07	511.952	1.30137e+07	445.342	1.52397e+07	416.591
orf19.3034	RLI1	2.04037e+06	40.6871	2.11725e+06	61.9804	3.24672e+06	95.3757	5.22924e+06	149.88	2.38854e+06	81.1291	4.18565e+06	144.304	2.48061e+06	59.7132	1.71349e+06	59.1617	1.64907e+06	33.9774	3.61499e+06	136.614	2.28927e+06	78.341	2.25166e+06	61.5515
orf19.3035	orf19.3035	186010	3.70922	176439	5.16506	162036	4.75996	155472	4.45613	157656	5.35495	184700	6.36771	177228	4.26624	144462	4.98783	141930	2.92434	120260	4.54475	130956	4.48145	79191.1	2.16477
orf19.3037	orf19.3037	8.64397e+06	172.369	8.2312e+06	240.96	1.17745e+07	345.888	1.56791e+07	449.395	7.76758e+06	263.834	1.2999e+07	448.154	7.87952e+06	189.676	2.61577e+06	90.3147	4.15868e+06	85.6855	2.95909e+06	111.827	2.28197e+06	78.0912	2.04984e+06	56.0344
orf19.3038	TPS2	1.19122e+06	23.7541	541196	15.843	560466	16.4643	387287	11.1004	223158	7.57977	797130	27.4819	1.41438e+06	34.0468	705381	24.3547	1.11871e+06	23.05	444434	16.7956	353423	12.0945	281070	7.68332
orf19.304	orf19.304	1.06888e+06	21.3146	761263	22.2852	884175	25.9735	1.03895e+06	29.7783	820701	27.8759	942569	32.496	1.22737e+06	29.5454	923186	31.8748	1.51499e+06	31.2148	782837	29.5842	874715	29.9336	812392	22.2076
orf19.3040	EHT1	1.13869e+06	22.7066	1.01907e+06	29.8321	1.06727e+06	31.3523	946356	27.1245	784591	26.6494	1.19461e+06	41.1855	347316	8.3606	232516	8.02808	225943	4.65534	121929	4.60783	230431	7.88557	114692	3.13523
orf19.3041	orf19.3041	470307	9.3784	297412	8.70643	258586	7.59621	174306	4.99597	162570	5.52186	281349	9.69978	317990	7.65465	229316	7.91759	216952	4.47008	129881	4.90832	134039	4.58694	120772	3.30143
orf19.3042	orf19.3042	218415	4.35541	286333	8.38212	248972	7.31381	235105	6.73857	314523	10.6831	262198	9.03954	102415	2.46533	128525	4.43759	143584	2.95839	139170	5.25937	127273	4.35541	168348	4.60195
orf19.3043	orf19.3043	240256	4.79094	233214	6.82709	209979	6.16834	160885	4.61128	181603	6.16834	206710	7.12653	208977	5.03049	206404	7.12653	180207	3.71298	215517	8.1446	199500	6.82709	184024	5.03049
orf19.3045	orf19.3045	1.51527e+06	30.2161	1.5676e+06	45.8899	1.32786e+06	39.0073	1.78756e+06	51.2352	1.61168e+06	54.7422	1.45476e+06	50.1543	1.25534e+06	30.2185	1.2331e+06	42.5753	1.381e+06	28.4541	1.10489e+06	41.7548	1.10341e+06	37.7596	976602	26.6964
orf19.3047	orf19.3047	221739	4.4217	142400	4.1686	145453	4.27282	150634	4.31748	131057	4.45147	213757	7.3695	264088	6.35712	249231	8.60519	270964	5.58295	233614	8.82851	207519	7.10152	169923	4.64502
orf19.3048	orf19.3048	26789.2	0.534204	57891.5	1.69471	38878.4	1.14209	71338.7	2.04471	41759.5	1.4184	46484.8	1.60261	8417.62	0.202629	1600.56	0.055262	2682.12	0.055262	5849.27	0.22105	3768.03	0.128946	2021.6	0.055262
orf19.3049	orf19.3049	2121.38	0.042302	0	0	0	0	2951.81	0.084605	1245.43	0.042302	3681.03	0.126907	3514.65	0.084605	3675.59	0.126907	0	0	3358.13	0.126907	1236.15	0.042302	7737.48	0.211512
orf19.305	orf19.305	1.21205e+06	24.1695	765707	22.4153	834376	24.5106	882363	25.2903	756054	25.6801	780205	26.8984	1.68422e+06	40.5424	1.58915e+06	54.8687	2.37685e+06	48.9725	2.18817e+06	82.6929	1.71016e+06	58.5234	2.19972e+06	60.1315
orf19.3050	AGE1	177992	3.54934	209898	6.14456	202024	5.93466	253661	7.27043	176409	5.9919	337635	11.6403	244160	5.87741	243181	8.3963	178748	3.68292	377701	14.2737	286062	9.78932	231760	6.33539
orf19.3051	orf19.3051	3.52527e+06	70.2974	2.94642e+06	86.2536	3.26414e+06	95.8875	2.6916e+06	77.1465	2.20481e+06	74.8886	2.32501e+06	80.1571	4.98702e+06	120.047	4.09382e+06	141.347	6.1844e+06	127.423	5.45502e+06	206.151	6.25063e+06	213.903	7.04576e+06	192.603
orf19.3052	YPT1	9.49007e+06	189.241	7.48585e+06	219.141	9.32586e+06	273.956	8.07823e+06	231.538	7.88311e+06	267.758	6.99091e+06	241.018	1.10525e+07	266.056	1.13245e+07	391.002	1.47533e+07	303.977	1.62577e+07	614.397	1.4015e+07	479.606	1.66512e+07	455.176
orf19.3053	orf19.3053	1.39255e+07	277.688	1.17502e+07	343.974	1.03829e+07	305.009	7.15688e+06	205.131	8.37765e+06	284.555	6.00192e+06	206.922	1.11326e+07	267.984	1.19169e+07	411.455	1.19412e+07	246.037	8.54104e+06	322.775	1.12208e+07	383.985	1.22118e+07	333.822
[truncated: 4,362 more rows]
